# Supplementary material for: Distinct Gut Microbiota and Metabolite Profiles Induced by Different Feeding Methods in Healthy Chinese Infants
Source: Front Microbiol. 2020 May 6;11:714. doi: 10.3389/fmicb.2020.00714 (PMC7219020; doi:10.3389/fmicb.2020.00714)
Supplement: Supplementary file 2 [file Table_1.XLSX]

## Sheet: Sheet1
Supplementary Table S1. Basic information of the mothers.
	ID	Maternal Age	Nationality	Parity	Gestational Diabetes (Y/N)	Gestational Age @ Delivery	Term v. Preterm	Mode of Delivery	Primary vs. Repeat Cesarean	Pre-eclampsia	Clinical Chorioamnionitis	GBS Status (+/-)	Antepartum Infection(s)	Antepartum Antibiotics	Intrapartum Antibiotics	Diet	Antepartum Folic Acid	Education	Physical Labour	Work Mode
1	FF1	28	Han	1	No	40	Term	Vaginal	NA	No	No	-	No	No	No	No fruit	Yes	College degree or above	Low	Full-time
2	FF2	24	Han	2	No	39.3	Term	Cesarean	NA	No	No	-	No	No	No	Normal	Yes	High school and vocational education	Low	Full-time
3	FF3	20	Manchu	1	No	40	Term	Cesarean	NA	No	No	-	No	No	No	No sea food	Yes	High school and vocational education	medium	Part-time
4	FF4	25	Manchu	1	No	40	Term	Cesarean	NA	No	No	-	No	No	No	Normal	Yes	Junior high school education or below	Low	Part-time
5	FF5	20	Manchu	1	No	40	Term	Cesarean	NA	No	No	-	No	No	No	No sea food	Yes	High school and vocational education	medium	Part-time
6	FF6	20	Manchu	1	No	40	Term	Cesarean	NA	No	No	-	No	No	No	No sea food	Yes	High school and vocational education	medium	Part-time
7	FF7	20	Manchu	1	No	40	Term	Cesarean	NA	No	No	-	No	No	No	No sea food	Yes	High school and vocational education	medium	Part-time
8	FF8	20	Manchu	1	No	40	Term	Cesarean	NA	No	No	-	No	No	No	No sea food	Yes	High school and vocational education	medium	Part-time
9	FF9	20	Manchu	1	No	40	Term	Cesarean	NA	No	No	-	No	No	No	No sea food	Yes	High school and vocational education	medium	Part-time
10	FF10	20	Manchu	1	No	40	Term	Cesarean	NA	No	No	-	No	No	No	No sea food	Yes	High school and vocational education	medium	Part-time
11	FF11	20	Manchu	1	No	40	Term	Cesarean	NA	No	No	-	No	No	No	No sea food	Yes	High school and vocational education	medium	Part-time
12	FF12	23	Han	1	No	34	Term	Vaginal	NA	No	No	-	No	No	No	Normal	Yes	Junior high school education or below	Low	Part-time
13	FF13	30	Han	2	No	38	Term	Vaginal	NA	No	No	-	No	No	No	Normal	Yes	Junior high school education or below	Low	Part-time
14	FF14	23	Han	1	No	34	Term	Vaginal	NA	No	No	-	No	No	No	Normal	Yes	Junior high school education or below	Low	Part-time
15	MF1	29	Han	1	No	39	Term	Vaginal	NA	No	No	-	No	No	No	No sea food	Yes	College degree or above	Low	Full-time
16	MF2	29	Han	1	No	39	Term	Vaginal	NA	No	No	-	No	No	No	No sea food	Yes	College degree or above	Low	Full-time
17	MF3	29	Han	1	No	39	Term	Vaginal	NA	No	No	-	No	No	No	No sea food	Yes	College degree or above	Low	Full-time
18	MF4	29	Han	1	No	39	Term	Vaginal	NA	No	No	-	No	No	No	No sea food	Yes	College degree or above	Low	Full-time
19	MF5	29	Han	1	No	39	Term	Vaginal	NA	No	No	-	No	No	No	No sea food	Yes	College degree or above	Low	Full-time
20	MF6	29	Han	1	No	39	Term	Vaginal	NA	No	No	-	No	No	No	No sea food	Yes	College degree or above	Low	Full-time
21	MF7	29	Han	1	No	39	Term	Vaginal	NA	No	No	-	No	No	No	No sea food	Yes	College degree or above	Low	Full-time
22	MF8	35	Han	1	No	37.1	Term	Cesarean	NA	No	No	-	No	No	No	Normal	Yes	College degree or above	Low	Full-time
23	MF9	42	Han	1	No	40	Term	Cesarean	NA	No	No	-	No	No	No	No fruit	Yes	High school and vocational education	Low	Part-time
24	MF10	35	Han	1	No	37.1	Term	Cesarean	NA	No	No	-	No	No	No	Normal	Yes	College degree or above	Low	Full-time
25	MF11	23	Han	1	No	38	Term	Cesarean	NA	No	No	-	No	No	No	No sea food	Yes	Junior high school education or below	Low	Part-time
26	MF12	34	Han	1	No	41	Term	Cesarean	NA	No	No	-	No	No	No	Normal	Yes	Junior high school education or below	medium	Part-time
27	MF13	28	Han	1	No	41	Term	Cesarean	NA	No	No	-	No	No	No	Normal	Yes	College degree or above	Low	Part-time
28	MF14	32	Han	1	No	39.3	Term	Cesarean	NA	No	No	-	No	No	No	No sea food	Yes	Junior high school education or below	Low	Part-time
29	MF15	30	Han	1	No	37.5	Term	Cesarean	NA	No	No	-	No	No	No	No sea food	No	College degree or above	Low	Part-time
30	MF16	32	Han	1	No	39	Term	Vaginal	NA	No	No	-	No	No	No	Normal	No	College degree or above	Low	Full-time
31	MF17	29	Han	1	No	41	Term	Vaginal	NA	No	No	-	No	No	No	No sea food	Yes	College degree or above	Low	Full-time
32	MF18	24	Han	1	No	34	Term	Vaginal	NA	No	No	-	No	No	No	Normal	Yes	College degree or above	Low	Part-time
33	MF19	38	Han	2	No	40	Term	Vaginal	NA	No	No	-	No	No	No	Normal	Yes	Junior high school education or below	Low	Part-time
34	MF20	24	Han	1	No	38	Term	Vaginal	NA	No	No	-	No	No	No	Normal	Yes	High school and vocational education	Low	Full-time
35	MF21	27	Han	1	No	39.2	Term	Vaginal	NA	No	No	-	No	No	No	Normal	Yes	High school and vocational education	Low	Full-time
36	MF22	18	Han	1	No	38	Term	Cesarean	NA	No	No	-	No	No	No	Normal	Yes	Junior high school education or below	medium	Full-time
37	MF23	23	Han	2	No	40	Term	Cesarean	NA	No	No	-	No	No	No	Normal	Yes	Junior high school education or below	Low	Part-time
38	MF24	28	Han	1	No	39.3	Term	Cesarean	NA	No	No	-	No	No	No	Normal	Yes	College degree or above	Low	Full-time
39	MF25	27	Han	1	No	39	Term	Cesarean	NA	No	No	-	No	No	No	No sea food	No	College degree or above	Low	Part-time
40	MF26	25	Han	2	No	40	Term	Cesarean	NA	No	No	-	No	No	No	Normal	No	High school and vocational education	Low	Part-time
41	MF27	31	Han	2	No	38.5	Term	Cesarean	NA	No	No	-	No	No	No	Normal	No	College degree or above	medium	Full-time
42	MF28	29	Han	1	No	39.5	Term	Cesarean	NA	No	No	-	No	No	No	Normal	Yes	College degree or above	Low	Full-time
43	BF1	20	Han	1	No	39	Term	Vaginal	NA	No	No	-	No	No	No	Normal	Yes	Junior high school education or below	Low	Part-time
44	BF2	23	Han	1	No	38	Term	Vaginal	NA	No	No	-	No	No	No	Normal	Yes	College degree or above	Low	Full-time
45	BF3	22	Han	1	No	38	Term	Vaginal	NA	No	No	-	No	No	No	Normal	Yes	High school and vocational education	Low	Part-time
46	BF4	23	Han	1	No	39	Term	Cesarean	NA	No	No	-	No	No	No	Normal	Yes	Junior high school education or below	Low	Full-time
47	BF5	27	Han	2	No	40	Term	Cesarean	NA	No	No	-	No	No	No	Normal	Yes	Junior high school education or below	medium	Part-time
48	BF6	28	Han	1	No	39.6	Term	Cesarean	NA	No	No	-	No	No	No	Normal	Yes	College degree or above	Low	Full-time
49	BF7	29	Han	1	No	40	Term	Cesarean	NA	No	No	-	No	No	No	Normal	Yes	College degree or above	Low	Part-time
50	BF8	32	Han	1	No	39	Term	Cesarean	NA	No	No	-	No	No	No	Normal	Yes	College degree or above	Low	Full-time
51	BF9	21	Han	1	No	39	Term	Cesarean	NA	No	No	-	No	No	No	Normal	Yes	High school and vocational education	Low	Full-time
52	BF10	36	Han	2	No	38	Term	Cesarean	NA	No	No	-	No	No	No	Normal	No	Junior high school education or below	Low	Part-time
53	BF11	24	Han	1	No	38	Term	Cesarean	NA	No	No	-	No	No	No	Normal	Yes	Junior high school education or below	Low	Full-time
54	BF12	36	Han	2	No	39.2	Term	Cesarean	NA	No	No	-	No	No	No	No sea food	No	Junior high school education or below	medium	Part-time
55	BF13	27	Han	1	No	38	Term	Vaginal	NA	No	No	-	No	No	No	Normal	Yes	High school and vocational education	medium	Part-time
56	BF14	29	Han	1	No	41	Term	Vaginal	NA	No	No	-	No	No	No	No sea food	Yes	College degree or above	Low	Full-time
57	BF15	33	Han	1	No	37	Term	Vaginal	NA	No	No	-	No	No	No	Normal	Yes	College degree or above	Low	Part-time
58	BF16	36	Han	2	No	40	Term	Vaginal	NA	No	No	-	No	No	No	Normal	Yes	College degree or above	Low	Full-time
59	BF17	29	Han	1	No	37	Term	Vaginal	NA	No	No	-	No	No	No	Normal	Yes	College degree or above	Low	Full-time
60	BF18	26	Han	1	No	38.1	Term	Vaginal	NA	No	No	-	No	No	No	Normal	Yes	High school and vocational education	Low	Full-time
61	BF19	27	Han	1	No	39	Term	Vaginal	NA	No	No	-	No	No	No	Normal	Yes	College degree or above	Low	Full-time
62	BF20	30	Han	1	No	40	Term	Cesarean	NA	No	No	-	No	No	No	No sea food	Yes	College degree or above	Low	Full-time
63	BF21	22	Manchu	1	No	38	Term	Cesarean	NA	No	No	-	No	No	No	Normal	Yes	High school and vocational education	Low	Part-time
64	BF22	34	Han	2	No	28	Term	Cesarean	NA	No	No	-	No	No	No	No sea food and milk	Yes	High school and vocational education	Low	Part-time
65	BF23	28	Han	1	No	39.6	Term	Cesarean	NA	No	No	-	No	No	No	Normal	Yes	College degree or above	Low	Full-time
66	BF24	28	Han	1	No	39.6	Term	Cesarean	NA	No	No	-	No	No	No	Normal	Yes	College degree or above	Low	Full-time
67	BF25	28	Han	1	No	39.6	Term	Cesarean	NA	No	No	-	No	No	No	Normal	Yes	College degree or above	Low	Full-time
68	BF26	28	Han	1	No	39.6	Term	Cesarean	NA	No	No	-	No	No	No	Normal	Yes	College degree or above	Low	Full-time
69	CF1	28	Han	1	No	40	Term	Vaginal	NA	No	No	-	No	No	No	Normal	Yes	High school and vocational education	Low	Part-time
70	CF2	24	Han	1	No	40	Term	Cesarean	NA	No	No	-	No	No	No	Normal	Yes	Junior high school education or below	Low	Part-time
71	CF3	22	Han	1	No	40	Term	Cesarean	NA	No	No	-	No	No	No	Normal	No	Junior high school education or below	medium	Part-time
72	CF4	21	Han	1	No	38	Term	Vaginal	NA	No	No	-	No	No	No	Normal	No	Junior high school education or below	Low	Part-time
73	CF5	22	Han	1	No	39	Term	Vaginal	NA	No	No	-	No	No	No	Normal	Yes	Junior high school education or below	Low	Part-time
74	CF6	24	Han	1	No	28	Term	Vaginal	NA	No	No	-	No	No	No	No sea food	Yes	Junior high school education or below	Low	Part-time
75	CF7	29	Han	2	No	40	Term	Vaginal	NA	No	No	-	No	No	No	Normal	Yes	Junior high school education or below	medium	Part-time
76	CF8	20	Han	1	No	40	Term	Cesarean	NA	No	No	-	No	No	No	Normal	No	Junior high school education or below	Low	Part-time
77	CF9	26	Han	1	No	39	Term	Vaginal	NA	No	No	-	No	No	No	Normal	Yes	High school and vocational education	medium	Full-time
