# Supplementary material for: Distinct Gut Microbiota and Metabolite Profiles Induced by Different Feeding Methods in Healthy Chinese Infants
Source: Front Microbiol. 2020 May 6;11:714. doi: 10.3389/fmicb.2020.00714 (PMC7219020; doi:10.3389/fmicb.2020.00714)
Supplement: Supplementary file 3 [file Table_2.XLSX]

## Sheet: Sheet1
Supplementary Table S2. Basic information of the infants.
ID	Gender	Age (Weeks.Days)	Gestational Age (Weeks.Days)	Term v. Preterm	Birth Weight (g)	Weight @ collection time (g)	Birth Height(cm)	Height @ collection time (g)	Mode of Delivery	Postnatal Antibiotics	Breastfeeding Practice @ time of stool collect
FF1	Female	4.2	40	Term	3320	3900	50	54	Vaginal	None	Formula Only
FF2	Female	12.1	39.3	Term	4000	7100	50	56	Cesarean	None	Formula Only
FF3	Female	5.3	40	Term	3300	4700	50	55	Cesarean	None	Formula Only
FF4	Male	23.5	Manchu	Term	3300	6800	50	63.5	Cesarean	None	Formula Only
FF5	Female	14.3	40	Term	3300	6600	50	58	Cesarean	None	Formula Only
FF6	Female	14.5	40	Term	3300	6600	50	58	Cesarean	None	Formula Only
FF7	Female	15.1	40	Term	3300	6600	50	59	Cesarean	None	Formula Only
FF8	Female	15.5	40	Term	3300	6600	50	59	Cesarean	None	Formula Only
FF9	Female	16	40	Term	3300	6600	50	60	Cesarean	None	Formula Only
FF10	Female	16.3	40	Term	3300	6600	50	60	Cesarean	None	Formula Only
FF11	Female	16.5	40	Term	3300	6600	50	62	Cesarean	None	Formula Only
FF12	Male	25.6	34	Term	2300	6500	49	69	Vaginal	None	Formula Only
FF13	Male	15.5	38	Term	3400	7000	51	59	Vaginal	None	Formula Only
FF14	Female	26.3	34	Term	2300	6650	50	70	Vaginal	None	Formula Only
MF1	Female	5.1	39	Term	3850	4850	52	57	Vaginal	None	Partial Human Milk
MF2	Female	5.2	39	Term	3850	4850	52	57	Vaginal	None	Partial Human Milk
MF3	Female	6.2	39	Term	3850	5000	52	59	Vaginal	None	Partial Human Milk
MF4	Female	7.1	39	Term	3850	5100	52	60	Vaginal	None	Partial Human Milk
MF5	Female	8.3	39	Term	3850	5300	52	62	Vaginal	None	Partial Human Milk
MF6	Female	8.4	39	Term	3850	5300	52	62	Vaginal	None	Partial Human Milk
MF7	Female	9.3	39	Term	3850	5600	52	62	Vaginal	None	Partial Human Milk
MF8	Male	4.1	37.1	Term	2750	4700	50	55	Cesarean	None	Partial Human Milk
MF9	Male	7.1	40	Term	3280	5250	50	56	Cesarean	None	Partial Human Milk
MF10	Male	4.1	37.1	Term	2750	4750	50	55	Cesarean	None	Partial Human Milk
MF11	Female	2.3	38	Term	2660	3000	49	52	Cesarean	None	Partial Human Milk
MF12	Female	11.3	41	Term	3500	7900	52	60	Cesarean	None	Partial Human Milk
MF13	Female	2.2	41	Term	3350	3650	50	52	Cesarean	None	Partial Human Milk
MF14	Male	6.5	39.3	Term	2750	5000	48	52	Cesarean	None	Partial Human Milk
MF15	Male	12	37.5	Term	2600	6000	49	58	Cesarean	None	Partial Human Milk
MF16	Male	15.2	39	Term	6900	8000	50	66	Vaginal	None	Partial Human Milk
MF17	Male	17.1	41	Term	3600	7000	53	64	Vaginal	None	Partial Human Milk
MF18	Male	21.2	34	Term	2750	7350	48	66	Vaginal	None	Partial Human Milk
MF19	Male	24.1	40	Term	3150	7050	50	71	Vaginal	None	Partial Human Milk
MF20	Male	15.6	38	Term	4100	7900	52	67	Vaginal	None	Partial Human Milk
MF21	Male	22	39.2	Term	3150	7800	51	70	Vaginal	None	Partial Human Milk
MF22	Female	14.2	38	Term	3150	6500	50	63	Cesarean	None	Partial Human Milk
MF23	Female	23.4	40	Term	3400	7000	50	80	Cesarean	None	Partial Human Milk
MF24	Female	21.6	39.3	Term	3450	8400	49	70	Cesarean	None	Partial Human Milk
MF25	Female	25.3	39	Term	3235	7900	50	70	Cesarean	None	Partial Human Milk
MF26	Male	14	40	Term	4600	8000	53	77	Cesarean	None	Partial Human Milk
MF27	Male	22	38.5	Term	2900	7500	50	66	Cesarean	None	Partial Human Milk
MF28	Male	25.4	39.5	Term	4050	8800	50	70	Cesarean	None	Partial Human Milk
BF1	Male	7.4	39	Term	3650	7000	52	59	Vaginal	None	Exclusive Human Milk
BF2	Male	5.4	38	Term	3300	4500	50	55	Vaginal	None	Exclusive Human Milk
BF3	Male	14.2	38	Term	3400	6900	51	64	Vaginal	None	Exclusive Human Milk
BF4	Female	9	39	Term	3300	4100	50	60	Cesarean	None	Exclusive Human Milk
BF5	Male	12.5	40	Term	3350	7350	52	68	Cesarean	None	Exclusive Human Milk
BF6	Male	5.5	39.6	Term	3900	4300	50	56	Cesarean	None	Exclusive Human Milk
BF7	Female	4.6	40	Term	3600	5600	50	56	Cesarean	None	Exclusive Human Milk
BF8	Female	9	39	Term	3200	4000	50	60	Cesarean	None	Exclusive Human Milk
BF9	Male	8.2	39	Term	4000	5300	51	59	Cesarean	None	Exclusive Human Milk
BF10	Male	8.4	38	Term	3800	5000	51	60	Cesarean	None	Exclusive Human Milk
BF11	Female	8.3	38	Term	3600	4200	49	59	Cesarean	None	Exclusive Human Milk
BF12	Male	10.5	39.2	Term	3300	6000	50	60	Cesarean	None	Exclusive Human Milk
BF13	Male	20.4	38	Term	3500	9200	50	66	Vaginal	None	Exclusive Human Milk
BF14	Male	15.3	41	Term	3600	7000	53	64	Vaginal	None	Exclusive Human Milk
BF15	Male	19.3	37	Term	2650	7000	48	61	Vaginal	None	Exclusive Human Milk
BF16	Male	16.3	40	Term	3200	7500	50	66	Vaginal	None	Exclusive Human Milk
BF17	Male	21.3	37	Term	3100	8000	50	66	Vaginal	None	Exclusive Human Milk
BF18	Female	21.1	38.1	Term	3500	6950	50	65	Vaginal	None	Exclusive Human Milk
BF19	Male	17.1	39	Term	3400	7000	51	70	Vaginal	None	Exclusive Human Milk
BF20	Male	17.1	40	Term	4650	9500	55	71	Cesarean	None	Exclusive Human Milk
BF21	Male	17.1	38	Term	2850	5700	50	62	Cesarean	None	Exclusive Human Milk
BF22	Female	27.6	28	Term	2800	6500	50	70	Cesarean	None	Exclusive Human Milk
BF23	Male	17.1	39.6	Term	3900	6000	50	66	Cesarean	None	Exclusive Human Milk
BF24	Male	17.4	39.6	Term	3900	6000	50	66	Cesarean	None	Exclusive Human Milk
BF25	Male	18	39.6	Term	3900	6000	50	66	Cesarean	None	Exclusive Human Milk
BF26	Male	18.1	39.6	Term	3900	6000	50	66	Cesarean	None	Exclusive Human Milk
CF1	Male	31.2	40	Term	3550	9000	52	77	Vaginal	None	Formula Only+Complementary
CF2	Female	38.4	40	Term	3750	7750	50	78	Vaginal	None	Formula Only+Complementary
CF3	Male	37.1	40	Term	3600	7200	52	77	Vaginal	None	Formula Only+Complementary
CF4	Female	34	38	Term	3400	7000	50	79	Cesarean	None	Exclusive Human Milk+Complementary
CF5	Female	30.3	39	Term	3600	7500	51	65	Cesarean	None	Exclusive Human Milk+Complementary
CF6	Male	29.2	28	Term	3400	7000	50	60	Vaginal	None	Exclusive Human Milk+Complementary
CF7	Female	40.3	40	Term	3200	8700	48	80	Vaginal	None	Exclusive Human Milk+Complementary
CF8	Female	33.4	40	Term	3600	6900	50	78	Cesarean	None	Exclusive Human Milk+Complementary
CF9	Male	42.1	39	Term	3550	9000	52	77	Vaginal	None	Partial Human Milk+Complementary
