# Supplementary material for: Distinct Gut Microbiota and Metabolite Profiles Induced by Different Feeding Methods in Healthy Chinese Infants
Source: Front Microbiol. 2020 May 6;11:714. doi: 10.3389/fmicb.2020.00714 (PMC7219020; doi:10.3389/fmicb.2020.00714)
Supplement: Supplementary file 5 [file Table_4.XLSX]

## Sheet: Sheet1
Supplementary Table S4. Comparison of specific species in various feeding methods.								Comparison of specific species between the two feeding methods.
Genus	BF	FF	MF	CF	p-value	q-value		Genus	BF	FF	p-value	q-value		Genus	BF	MF	p-value	q-value		Genus	FF	MF	p-value	q-value
Bifidobacterium	60.2029	56.5657	40.195	59.6302	0.0409	0.103		Clostridium_sensu_stricto_1	9.6974	1.06773	0.003921	0.039104		Bifidobacterium	60.2029	40.195	0.006454	0.094232		Bifidobacterium	56.5657	40.195	0.014753	0.096568
Clostridium_sensu_stricto_1	9.6974	1.0677	11.5203	9.0678	0.0443	0.1079		Blautia	0.519673	6.09242	0.010116	0.050318		Klebsiella	2.02085	8.72464	0.003395	0.090592		Clostridium_sensu_stricto_1	1.06773	11.5203	0.002368	0.085246
Streptococcus	1.45	0.7402	4.5278	1.6746	1.7237e-05	0.0004		Lactobacillus	2.96069	0.847507	0.000116	0.008443		Streptococcus	1.45002	4.52777	0.000948	0.069229		Klebsiella	2.22333	8.72464	0.006497	0.093557
Blautia	0.5197	6.0924	1.6059	0.4776	0.0007	0.0042		Megasphaera	0.017573	6.60459	0.010339	0.050318		Intestinibacter	0.467542	0.106382	0.025683	0.172954		Streptococcus	0.740236	4.52777	6.9e-05	0.00499
Lactobacillus	2.9607	0.8475	1.5881	0.111	2.2230e-05	0.0004		Eisenbergiella	0.580485	0.051236	0.009122	0.050318		innocuum_group	0.007442	0.337696	0.026062	0.172954		Blautia	6.09242	1.60586	0.037121	0.17818
Veillonella	1.1023	0.5158	2.7179	0.6038	0.0088	0.028		Erysipelatoclostridium	0.017435	0.265786	0.002598	0.039104		Anaerostipes	0.0032	0.046357	0.004964	0.090592		Veillonella	0.515793	2.71788	0.012267	0.094611
Megasphaera	0.0176	6.6046	0.0925	0.6964	0.0004	0.0027		Lachnoclostridium	0.089592	0.413771	0.015343	0.065883		Sellimonas	0.003435	0.030346	0.004707	0.090592		Megasphaera	6.60459	0.092529	0.011043	0.094611
Eisenbergiella	0.5805	0.0512	2.3263	0.0957	0.0204	0.0573		Intestinibacter	0.467542	0.103686	0.025033	0.096178		Fusobacterium	0.000269	0.002296	0.025891	0.172954		Tyzzerella_4	0.037007	0.641771	0.006168	0.093557
Tyzzerella_4	1.1669	0.037	0.6418	0.4366	2.2398e-06	0.0002		innocuum_group	0.007442	0.153443	0.003406	0.039104		Morganella	0.096773	0.021096	0.025834	0.172954		Leuconostoc	0.04685	0.146493	0.01314	0.094611
Erysipelatoclostridium	0.0174	0.2658	0.7688	1.1321	0.0001	0.0014		Eggerthella	0.307612	0.054829	0.011965	0.054591		Haemophilus	0.005427	0.0442	0.009825	0.119533		Sutterella	0.151414	0.00625	0.011005	0.094611
Lachnoclostridium	0.0896	0.4138	0.1593	1.2564	0.0054	0.022		Flavonifractor	0.017392	0.213164	0.004731	0.039104		Lactococcus	0.005981	0.062782	0.030163	0.183491		Anaerostipes	0.003821	0.046357	0.005587	0.093557
Fusicatenibacter	0.1627	0.9013	0.0132	0.0997	0.0081	0.028		Robinsoniella	0.011081	0	0.049528	0.153893		Subdoligranulum	0.001292	0.035039	0.03326	0.186769		Staphylococcus	0.0022	0.092304	0.019303	0.106912
innocuum_group	0.0074	0.1534	0.3377	0.3708	0.0002	0.0018		Proteus	0.085023	0.007636	0.041377	0.137297		Desulfovibrio	0.000904	0.000107	0.018218	0.172954		Pseudomonas	0.016121	0.063629	0.008907	0.094611
Eggerthella	0.3076	0.0548	0.1486	0.0143	0.0168	0.049		Sutterella	0.001908	0.151414	0.009246	0.050318								Lactococcus	0.00065	0.062782	0.018451	0.106912
Megamonas	0.2457	0.0018	0.0091	0.2822	0.0054	0.022		Staphylococcus	0.047762	0.0022	0.002259	0.039104								Gordonibacter	0.000643	0.011886	0.040392	0.181763
Flavonifractor	0.0174	0.2132	0.1242	0.1337	0.0023	0.0118		Pseudomonas	0.048492	0.016121	0.017053	0.069159		Genus	BF	CF	p-value	q-value		Caproiciproducens	0	0.006657	0.036344	0.17818
Sutterella	0.0019	0.1514	0.0063	0.2819	4.9812e-06	0.0002		Morganella	0.096773	0.001879	0.004821	0.039104		Lactobacillus	2.96069	0.111011	1e-06	8.8e-05
Staphylococcus	0.0478	0.0022	0.0923	0.0079	3.1736e-05	0.0005		Acinetobacter	0.020565	0.003679	0.003847	0.039104		Eisenbergiella	0.580485	0.095656	0.015527	0.141682
Sellimonas	0.0034	0.1369	0.0303	0.1022	0.0132	0.04		Dysgonomonas	0.001812	0.09355	0.030945	0.11295		Intestinibacter	0.467542	0.028833	0.007754	0.09434		Genus	MF	CF	p-value	q-value
Pseudomonas	0.0485	0.0161	0.0636	0.0161	0.0012	0.0065		Lactococcus	0.005981	0.00065	0.006162	0.044983		Eggerthella	0.307612	0.014344	0.003491	0.084943		Klebsiella	8.72464	2.61787	0.026013	0.192881
Morganella	0.0968	0.0019	0.0211	0.0017	0.026	0.0678		Subdoligranulum	0.001292	0.023364	0.033329	0.115859		Robinsoniella	0.011081	0	0.049528	0.359571		Streptococcus	4.52777	1.67456	0.007666	0.137986
Acinetobacter	0.0206	0.0037	0.0794	0.0112	0.0061	0.0234		Gordonibacter	0.025369	0.000643	0.003067	0.039104		Proteus	0.085023	0.007222	0.040246	0.326437		Lactobacillus	1.58809	0.111011	0.020034	0.192881
Methylobacterium	0.0047	0.0004	0.073	0.0043	0.0026	0.0124		Alistipes	0.0001	0.002186	0.009018	0.050318		Staphylococcus	0.047762	0.007856	0.00731	0.09434		Veillonella	2.71788	0.603844	0.029468	0.192881
Dysgonomonas	0.0018	0.0935	0.0273	0	0.0039	0.018								Pseudomonas	0.048492	0.016111	0.011343	0.118286		Intestinibacter	0.106382	0.028833	0.01009	0.145296
Faecalitalea	0.0003	0.0001	0.0014	0.2173	0.0086	0.028								Morganella	0.096773	0.001733	0.004767	0.086989		Eggerthella	0.148596	0.014344	0.002818	0.137986
Lactococcus	0.006	0.0006	0.0628	0.003	0.0084	0.028		Genus	FF	CF	p-value	q-value		Gordonibacter	0.025369	0.000389	0.002827	0.084943		Oscillibacter	0.006268	0	0.006773	0.137986
Parasutterella	0.0021	0.1273	0.0005	0.0013	0.0468	0.1102		Blautia	6.09242	0.477622	0.009698	0.172133								Staphylococcus	0.092304	0.007856	0.027841	0.192881
Gordonibacter	0.0254	0.0006	0.0119	0.0004	0.0214	0.058		Lactobacillus	0.847507	0.111011	0.000827	0.058728								Pseudomonas	0.063629	0.016111	0.007048	0.137986
Paraprevotella	0.0002	0.0003	0.0002	0.1028	0.0005	0.0036		Megasphaera	6.60459	0.6964	0.019705	0.279809								Enterobacter	0.029014	0.004178	0.023256	0.192881
Alistipes	1e-04	0.0022	0.006	0	0.0001	0.0014		Intestinibacter	0.103686	0.028833	0.02516	0.286379
Ruminococcus_1	4.2310e-05	0.0111	0.0002	0.0032	0.0002	0.0018		Methylobacterium	0.000386	0.004333	0.003398	0.120631
								Dysgonomonas	0.09355	0	0.028235	0.286379
								Alistipes	0.002186	0	0.006724	0.159134
