# Supplementary material for: Distinct Gut Microbiota and Metabolite Profiles Induced by Different Feeding Methods in Healthy Chinese Infants
Source: Front Microbiol. 2020 May 6;11:714. doi: 10.3389/fmicb.2020.00714 (PMC7219020; doi:10.3389/fmicb.2020.00714)
Supplement: Supplementary file 6 [file Table_5.XLSX]

## Sheet: Sheet1
Supplementary Table S5. Differences of functions compared between the MF, FF and CF groups with the BF group.
Level_3	BF	MF	fold(MF/BF)	p-value	q-value		Level_3	BF	FF	fold(FF/BF)	p-value	q-value		Level_3	BF	CF	fold(CF/BF)	p-value	q-value
Arginine and proline metabolism	0.0173	0.0168	0.9684	0.0303	0.4419		Aminoacyl-tRNA biosynthesis	0.0324	0.0357	1.1	0.0162	0.0551		Two-component system	0.0631	0.0484	0.7665	0.0124	0.0834
Glycine, serine and threonine metabolism	0.0126	0.0122	0.9678	0.0208	0.4098		Pyrimidine metabolism	0.0257	0.028	1.0916	0.0043	0.023		Purine metabolism	0.0378	0.0408	1.0809	0.014	0.0841
Mismatch repair	0.0113	0.0122	1.0733	0.0037	0.2539		Starch and sucrose metabolism	0.0223	0.0249	1.1163	0.0334	0.0883		Aminoacyl-tRNA biosynthesis	0.0324	0.0379	1.1676	0.0094	0.078
Glyoxylate and dicarboxylate metabolism	0.0091	0.0087	0.9474	0.0429	0.472		Amino sugar and nucleotide sugar metabolism	0.0217	0.0243	1.1171	0.0261	0.0741		Pyrimidine metabolism	0.0257	0.0292	1.1379	0.005	0.078
Selenocompound metabolism	0.0073	0.0069	0.9386	0.0099	0.3704		Ribosome	0.0194	0.0214	1.1049	0.0103	0.043		Starch and sucrose metabolism	0.0223	0.0268	1.2015	0.0285	0.0923
Butanoate metabolism	0.0067	0.0064	0.956	0.0414	0.472		Peptidoglycan biosynthesis	0.0177	0.0195	1.0996	0.0172	0.0577		Amino sugar and nucleotide sugar metabolism	0.0217	0.0237	1.0928	0.0415	0.1083
Ubiquinone and other terpenoid-quinone biosynthesis	0.0066	0.006	0.9018	0.0277	0.4419		Arginine and proline metabolism	0.0173	0.016	0.9211	0.0005	0.0076		Ribosome	0.0194	0.0227	1.1699	0.008	0.078
Drug metabolism - other enzymes	0.0034	0.0036	1.0531	0.036	0.4554		Nitrogen metabolism	0.0166	0.0135	0.8135	0.0008	0.0086		Peptidoglycan biosynthesis	0.0177	0.0204	1.1507	0.0163	0.0841
Fatty acid metabolism	0.0027	0.0024	0.9073	0.0125	0.3828		Bacterial secretion system	0.0162	0.0133	0.8202	0.0055	0.0278		Homologous recombination	0.0156	0.0177	1.1357	0.0357	0.1012
Biosynthesis of siderophore group nonribosomal peptides	0.0029	0.0024	0.8281	0.0315	0.4419		Porphyrin and chlorophyll metabolism	0.0153	0.0132	0.8644	0.0198	0.0634		Nitrogen metabolism	0.0166	0.0126	0.757	0.0132	0.0841
Polycyclic aromatic hydrocarbon degradation	0.0019	0.0021	1.0887	0.0102	0.3704		Glycine, serine and threonine metabolism	0.0126	0.0119	0.9483	0.0334	0.0883		Bacterial secretion system	0.0162	0.0124	0.7652	0.0116	0.0821
RNA transport	0.0018	0.002	1.1208	0.022	0.4098		Cell cycle - Caulobacter	0.0119	0.0124	1.0378	0.0375	0.0956		Nucleotide excision repair	0.0121	0.0158	1.3038	0.0087	0.078
Toluene degradation	0.0011	0.0009	0.8131	0.0001	0.033		Mismatch repair	0.0113	0.0127	1.1169	0.0071	0.0338		Cysteine and methionine metabolism	0.0124	0.0137	1.1014	0.0276	0.0923
Chlorocyclohexane and chlorobenzene degradation	0.0007	0.0007	0.9228	0.0288	0.4419		Galactose metabolism	0.0106	0.0131	1.2385	0.0004	0.0068		Phenylalanine, tyrosine and tryptophan biosynthesis	0.0123	0.0141	1.151	0.0344	0.1002
Caprolactam degradation	0.0006	0.0005	0.892	0.0108	0.3704		Pentose phosphate pathway	0.0109	0.0102	0.9357	0.0137	0.0498		Alanine, aspartate and glutamate metabolism	0.0119	0.0131	1.0964	0.0227	0.0854
Steroid degradation	0.0006	0.0003	0.5206	0.0027	0.2434		Glycerophospholipid metabolism	0.01	0.0093	0.9341	0.015	0.0521		Mismatch repair	0.0113	0.0123	1.0801	0.0023	0.078
MAPK signaling pathway - yeast	0.0003	0.0003	1.1144	0.0187	0.4098		Glyoxylate and dicarboxylate metabolism	0.0091	0.008	0.8761	0.0007	0.0086		Pyruvate metabolism	0.012	0.0103	0.8557	0.0382	0.1052
Ether lipid metabolism	0.0001	0.0002	1.1969	0.0321	0.4419		Flagellar assembly	0.0088	0.0065	0.7416	0.012	0.047		Galactose metabolism	0.0106	0.0131	1.2331	0.0181	0.0848
Biosynthesis of 12-, 14- and 16-membered macrolides	0.0002	0.0001	0.8068	0.0224	0.4098		Pertussis	0.0092	0.0058	0.6312	0.0011	0.01		Lysine biosynthesis	0.01	0.0117	1.1748	0.017	0.0841
Proximal tubule bicarbonate reclamation	0.0001	0.0001	0.9288	0.0195	0.4098		Pantothenate and CoA biosynthesis	0.0071	0.0073	1.0264	0.013	0.0498		Terpenoid backbone biosynthesis	0.0087	0.0102	1.1776	0.0091	0.078
DDT degradation	6.6000e-05	4.6910e-05	0.7108	0.008	0.3704		Other glycan degradation	0.0059	0.0093	1.5708	0.0008	0.0086		Pentose and glucuronate interconversions	0.009	0.008	0.884	0.0232	0.0854
Biosynthesis of type II polyketide backbone	2.9580e-05	2.5590e-05	0.8651	0.0204	0.4098		DNA replication	0.0068	0.0074	1.1024	0.0119	0.047		Glyoxylate and dicarboxylate metabolism	0.0091	0.0084	0.9163	0.0309	0.0943
Flavonoid biosynthesis	2.0040e-05	2.7330e-05	1.3639	0.0005	0.0744		Selenocompound metabolism	0.0073	0.0064	0.8736	3.9173e-05	0.0028		Flagellar assembly	0.0088	0.0055	0.6239	0.0211	0.085
Measles	2.7000e-07	4.4000e-07	1.6111	0.0381	0.4554		Bacterial chemotaxis	0.0075	0.0062	0.8268	0.0331	0.0883		Pertussis	0.0092	0.0047	0.5051	0.0063	0.078
Hepatitis C	2.7000e-07	4.4000e-07	1.6111	0.0381	0.4554		Protein export	0.0064	0.007	1.0933	0.0018	0.0123		Thiamine metabolism	0.0073	0.0085	1.176	0.0072	0.078
							Ubiquinone and other terpenoid-quinone biosynthesis	0.0066	0.0049	0.7448	9.8551e-05	0.0036		Pantothenate and CoA biosynthesis	0.0071	0.0076	1.0662	0.0182	0.0848
							Folate biosynthesis	0.0055	0.006	1.0968	0.0009	0.0086		DNA replication	0.0068	0.008	1.1847	0.0091	0.078
							One carbon pool by folate	0.005	0.0055	1.0876	0.001	0.0095		Selenocompound metabolism	0.0073	0.0067	0.9153	0.0485	0.1212
							Citrate cycle (TCA cycle)	0.0054	0.0047	0.8682	0.003	0.0178		Protein export	0.0064	0.007	1.097	0.0294	0.0929
							Propanoate metabolism	0.0048	0.0044	0.926	0.0068	0.0327		Butanoate metabolism	0.0067	0.0059	0.8794	0.0104	0.078
							Sulfur metabolism	0.0043	0.0039	0.9093	0.0162	0.0551		Base excision repair	0.0063	0.0067	1.0562	0.0146	0.0841
							Benzoate degradation	0.0038	0.0036	0.9413	0.0307	0.0853		Ubiquinone and other terpenoid-quinone biosynthesis	0.0066	0.0054	0.8138	0.0399	0.1057
							Drug metabolism - other enzymes	0.0034	0.0037	1.0934	0.0015	0.0107		One carbon pool by folate	0.005	0.0055	1.1006	0.0437	0.1122
							Vibrio cholerae pathogenic cycle	0.0036	0.0027	0.7478	0.0051	0.0265		Citrate cycle (TCA cycle)	0.0054	0.0047	0.8679	0.0149	0.0841
							Bacterial invasion of epithelial cells	0.003	0.0023	0.7688	0.0058	0.0289		Propanoate metabolism	0.0048	0.0041	0.8533	0.0042	0.078
							Photosynthesis	0.0025	0.0028	1.097	0.0328	0.0883		Carbon fixation in photosynthetic organisms	0.0045	0.005	1.1106	0.0356	0.1012
							Sphingolipid metabolism	0.0023	0.0033	1.4596	0.0388	0.0972		D-Alanine metabolism	0.0039	0.0052	1.3255	0.039	0.1053
							Fatty acid metabolism	0.0027	0.0023	0.8595	0.0193	0.0626		Phenylalanine metabolism	0.0041	0.0033	0.809	0.0306	0.0943
							RNA polymerase	0.0023	0.0025	1.0904	0.0389	0.0972		Drug metabolism - other enzymes	0.0034	0.0038	1.1254	0.0077	0.078
							Biosynthesis of siderophore group nonribosomal peptides	0.0029	0.0017	0.6058	6.0728e-05	0.0028		Lysine degradation	0.0035	0.0025	0.7138	0.0052	0.078
							Inositol phosphate metabolism	0.0023	0.002	0.8632	0.0006	0.0076		Vibrio cholerae pathogenic cycle	0.0036	0.0024	0.6569	0.0061	0.078
							Cyanoamino acid metabolism	0.002	0.0024	1.221	0.0436	0.1		Ascorbate and aldarate metabolism	0.0029	0.0023	0.7949	0.0383	0.1052
							Polycyclic aromatic hydrocarbon degradation	0.0019	0.0023	1.1773	0.0139	0.0498		Bacterial invasion of epithelial cells	0.003	0.0018	0.5889	0.0062	0.078
							Salmonella infection	0.0024	0.0017	0.7102	0.0013	0.01		Photosynthesis	0.0025	0.003	1.1876	0.0101	0.078
							RNA transport	0.0018	0.0022	1.1998	0.0424	0.099		Legionellosis	0.0025	0.0029	1.159	0.0238	0.086
							Nitrotoluene degradation	0.0021	0.0016	0.7427	0.0003	0.0053		RNA polymerase	0.0023	0.0028	1.1945	0.0188	0.085
							Nonribosomal peptide structures	0.0019	0.0014	0.7209	0.0002	0.0053		Plant-pathogen interaction	0.0024	0.0021	0.866	0.0124	0.0834
							Tuberculosis	0.0016	0.0017	1.0836	0.0043	0.023		Biosynthesis of siderophore group nonribosomal peptides	0.0029	0.0015	0.5185	0.0013	0.078
							Insulin signaling pathway	0.0015	0.0017	1.1702	0.0016	0.0112		Inositol phosphate metabolism	0.0023	0.002	0.8575	0.0262	0.0902
							Biosynthesis of unsaturated fatty acids	0.0016	0.0013	0.8482	0.0013	0.01		Salmonella infection	0.0024	0.0013	0.5563	0.0056	0.078
							Polyketide sugar unit biosynthesis	0.0013	0.0016	1.2278	0.0203	0.0641		Bisphenol degradation	0.0019	0.0017	0.8974	0.0254	0.0897
							Taurine and hypotaurine metabolism	0.0014	0.0012	0.8823	0.0035	0.02		Nonribosomal peptide structures	0.0019	0.0012	0.6392	0.0067	0.078
							Geraniol degradation	0.0014	0.0011	0.8411	0.023	0.0667		Tuberculosis	0.0016	0.0018	1.1122	0.0211	0.085
							Naphthalene degradation	0.0013	0.0012	0.9088	0.0193	0.0626		Limonene and pinene degradation	0.0015	0.0013	0.8257	0.0362	0.1016
							N-Glycan biosynthesis	0.0011	0.0013	1.1849	0.0089	0.04		Taurine and hypotaurine metabolism	0.0014	0.0011	0.7944	0.0088	0.078
							Tryptophan metabolism	0.0013	0.0009	0.7426	0.0009	0.0086		Geraniol degradation	0.0014	0.0009	0.6798	0.0042	0.078
							Glycosaminoglycan degradation	0.0009	0.0016	1.784	0.0401	0.0982		Naphthalene degradation	0.0013	0.001	0.8153	0.0155	0.0841
							beta-Alanine metabolism	0.0012	0.0009	0.8076	0.0015	0.0107		N-Glycan biosynthesis	0.0011	0.0013	1.1921	0.033	0.0977
							Tropane, piperidine and pyridine alkaloid biosynthesis	0.0011	0.0009	0.8839	8.7444e-06	0.0024		beta-Alanine metabolism	0.0012	0.0009	0.7569	0.023	0.0854
							Carbohydrate digestion and absorption	0.0008	0.0012	1.5136	0.0003	0.0063		Tropane, piperidine and pyridine alkaloid biosynthesis	0.0011	0.001	0.9074	0.0326	0.0973
							Toluene degradation	0.0011	0.0008	0.7745	0.0001	0.0036		Toluene degradation	0.0011	0.0008	0.7547	6.7407e-05	0.0185
							Zeatin biosynthesis	0.0008	0.001	1.1632	0.0111	0.0449		Zeatin biosynthesis	0.0008	0.001	1.1992	0.0417	0.1083
							Penicillin and cephalosporin biosynthesis	0.0008	0.0009	1.152	0.0094	0.0417		Novobiocin biosynthesis	0.0008	0.0009	1.2393	0.019	0.085
							Glycosphingolipid biosynthesis - globo series	0.0006	0.001	1.6046	0.002	0.0132		Shigellosis	0.0008	0.0004	0.4434	0.0043	0.078
							Phosphatidylinositol signaling system	0.0007	0.0007	1.0707	0.0429	0.099		Caprolactam degradation	0.0006	0.0005	0.7741	0.0073	0.078
							Shigellosis	0.0008	0.0005	0.5532	0.0009	0.0086		Drug metabolism - cytochrome P450	0.0005	0.0004	0.7348	0.0218	0.085
							Caprolactam degradation	0.0006	0.0005	0.8244	0.0008	0.0086		Metabolism of xenobiotics by cytochrome P450	0.0005	0.0004	0.7373	0.0233	0.0854
							Primary immunodeficiency	0.0005	0.0006	1.1171	0.0135	0.0498		Type I diabetes mellitus	0.0004	0.0005	1.1253	0.0479	0.1208
							Carotenoid biosynthesis	0.0005	0.0004	0.7545	0.003	0.0178		Steroid degradation	0.0006	0.0003	0.4714	0.03	0.0939
							NOD-like receptor signaling pathway	0.0004	0.0007	1.8228	0.0002	0.0053		Glutamatergic synapse	0.0004	0.0004	1.238	0.0456	0.1162
							Steroid degradation	0.0006	0.0003	0.4935	0.0038	0.0215		Tetracycline biosynthesis	0.0004	0.0002	0.6843	0.0196	0.085
							Butirosin and neomycin biosynthesis	0.0003	0.0004	1.1184	0.0465	0.1049		Huntingtons disease	0.0004	0.0003	0.7084	0.029	0.0927
							MAPK signaling pathway - yeast	0.0003	0.0004	1.1976	0.0349	0.0906		Arachidonic acid metabolism	0.0004	0.0002	0.6141	0.0049	0.078
							Pathogenic Escherichia coli infection	0.0004	0.0002	0.549	0.0008	0.0086		Butirosin and neomycin biosynthesis	0.0003	0.0004	1.279	0.04	0.1057
							Glycosphingolipid biosynthesis - ganglio series	0.0002	0.0005	1.9472	0.0026	0.0162		Pathogenic Escherichia coli infection	0.0004	0.0002	0.444	0.0038	0.078
							Pathways in cancer	0.0003	0.0003	0.836	0.0085	0.0389		Primary bile acid biosynthesis	0.0003	0.0004	1.4802	0.0106	0.078
							Chemical carcinogenesis	0.0003	0.0002	0.7837	0.0376	0.0956		Retinol metabolism	0.0003	0.0003	0.8282	0.0182	0.0848
							Renin-angiotensin system	0.0002	0.0003	1.7448	0.0001	0.0036		Secondary bile acid biosynthesis	0.0003	0.0004	1.5336	0.0084	0.078
							Glycosaminoglycan biosynthesis - chondroitin sulfate	0.0002	0.0003	1.363	0.0131	0.0498		Chemical carcinogenesis	0.0003	0.0002	0.6131	0.0154	0.0841
							Fluorobenzoate degradation	0.0002	0.0002	0.7441	0.0135	0.0498		Fluorobenzoate degradation	0.0002	0.0001	0.5783	0.0101	0.078
							Amyotrophic lateral sclerosis (ALS)	0.0002	0.0001	0.6012	2.8715e-05	0.0028		Retrograde endocannabinoid signaling	0.0002	0.0001	0.6229	0.0017	0.078
							Renal cell carcinoma	0.0002	0.0001	0.7403	0.0004	0.007		alpha-Linolenic acid metabolism	0.0002	8.8240e-05	0.5346	0.0042	0.078
							Ether lipid metabolism	0.0001	0.0002	1.6052	0.006	0.0297		Bladder cancer	0.0001	8.4020e-05	0.6235	0.026	0.0902
							Biosynthesis of 12-, 14- and 16-membered macrolides	0.0002	0.0001	0.6467	0.0002	0.0053		Stilbenoid, diarylheptanoid and gingerol biosynthesis	0.0001	8.1320e-05	0.6712	0.0391	0.1053
							alpha-Linolenic acid metabolism	0.0002	0.0001	0.6574	0.0013	0.01		Vibrio cholerae infection	0.0001	6.5360e-05	0.4958	0.0087	0.078
							Parkinsons disease	0.0001	0.0002	1.2778	0.0325	0.0883		Non-homologous end-joining	9.0430e-05	5.6860e-05	0.6288	0.032	0.0969
							Proximal tubule bicarbonate reclamation	0.0001	9.9680e-05	0.8851	0.0427	0.099		Prion diseases	6.7950e-05	3.2120e-05	0.4727	0.0035	0.078
							Vibrio cholerae infection	0.0001	7.4160e-05	0.5625	0.0009	0.0086		Bile secretion	4.3840e-05	6.1840e-05	1.4107	0.0281	0.0923
							Non-homologous end-joining	9.0430e-05	6.5050e-05	0.7194	0.0012	0.01		Caffeine metabolism	5.2270e-05	3.0480e-05	0.5831	0.0158	0.0841
							Prion diseases	6.7950e-05	3.8280e-05	0.5634	0.0005	0.007		Cardiac muscle contraction	3.8080e-05	5.8360e-05	1.5325	0.0252	0.0897
							DDT degradation	6.6000e-05	4.7000e-05	0.7121	0.0138	0.0498		Morphine addiction	3.9730e-05	2.4540e-05	0.6178	0.0144	0.0841
							Caffeine metabolism	5.2270e-05	3.8740e-05	0.7412	0.0341	0.0894		Pancreatic secretion	2.9950e-05	5.1070e-05	1.7052	0.0219	0.085
							Cardiac muscle contraction	3.8080e-05	4.9050e-05	1.2882	0.003	0.0178		Endocrine and other factor-regulated calcium reabsorption	2.9780e-05	5.0920e-05	1.7099	0.0219	0.085
							Systemic lupus erythematosus	4.0170e-05	2.6810e-05	0.6674	0.0082	0.0384		Gastric acid secretion	2.9750e-05	5.0900e-05	1.711	0.0218	0.085
							Cholinergic synapse	3.3910e-05	2.2640e-05	0.6676	0.028	0.0786		Salivary secretion	2.9750e-05	5.0900e-05	1.711	0.0218	0.085
							Complement and coagulation cascades	3.6850e-05	2.1000e-05	0.57	0.0012	0.01		Aldosterone-regulated sodium reabsorption	2.9750e-05	5.0900e-05	1.711	0.0218	0.085
							Biosynthesis of type II polyketide backbone	2.9580e-05	2.2700e-05	0.7673	0.0004	0.007		Systemic lupus erythematosus	4.0170e-05	2.1720e-05	0.5406	0.0076	0.078
							Flavonoid biosynthesis	2.0040e-05	3.0690e-05	1.5319	0.0109	0.0448		Focal adhesion	1.7450e-05	1.0130e-05	0.5804	0.0149	0.0841
							Serotonergic synapse	1.4600e-05	9.5300e-06	0.6527	0.0022	0.0145		ECM-receptor interaction	1.7450e-05	1.0130e-05	0.5804	0.0149	0.0841
							Indole alkaloid biosynthesis	1.3090e-05	8.0300e-06	0.6136	0.0103	0.043		Serotonergic synapse	1.4600e-05	8.6400e-06	0.5919	0.0092	0.078
							Calcium signaling pathway	1.0210e-05	7.4600e-06	0.7309	0.0442	0.1004		Alcoholism	1.3510e-05	9.0700e-06	0.6714	0.0346	0.1002
							Dopaminergic synapse	1.0750e-05	8.4000e-06	0.7813	0.0044	0.0231		Indole alkaloid biosynthesis	1.3090e-05	6.5800e-06	0.5029	0.0089	0.078
							Isoflavonoid biosynthesis	9.3500e-06	6.8500e-06	0.7326	0.0404	0.0982		Dopaminergic synapse	1.0750e-05	6.8700e-06	0.6388	0.0159	0.0841
							Amphetamine addiction	9.8500e-06	6.4500e-06	0.6551	5.3904e-05	0.0028		Amphetamine addiction	9.8500e-06	6.1800e-06	0.6272	0.0171	0.0841
							Cocaine addiction	9.8400e-06	6.4500e-06	0.6551	5.3922e-05	0.0028		Cocaine addiction	9.8400e-06	6.1800e-06	0.6272	0.0171	0.0841
							Clavulanic acid biosynthesis	7.2500e-06	4.4400e-06	0.6121	0.0103	0.043		Clavulanic acid biosynthesis	7.2500e-06	3.6900e-06	0.5092	0.0108	0.078
							Photosynthesis - antenna proteins	9.5000e-06	1.0400e-06	0.1097	0.0193	0.0626		Betalain biosynthesis	6.0400e-06	3.3800e-06	0.5597	0.0028	0.078
							Monoterpenoid biosynthesis	5.7000e-06	2.9800e-06	0.523	0.0023	0.0149		GnRH signaling pathway	5.3700e-06	3.3100e-06	0.6173	0.0284	0.0923
							Measles	2.7000e-07	6e-07	2.2147	0.0425	0.099		Endocytosis	5.3700e-06	3.3100e-06	0.6173	0.0284	0.0923
							Hepatitis C	2.7000e-07	6e-07	2.2147	0.0425	0.099		Epstein-Barr virus infection	6e-08	2e-08	0.2728	0.0205	0.085
							Neuroactive ligand-receptor interaction	1.8000e-07	8e-08	0.4269	0.0144	0.0508
							Transcriptional misregulation in cancer	3e-08	2.2000e-07	6.8594	0.0401	0.0982
							Epstein-Barr virus infection	6e-08	1e-08	0.2026	0.0098	0.0426
							Regulation of actin cytoskeleton	1e-08	0	0.1687	0.0407	0.0982
							Phototransduction	0	0	0.2513	0.0233	0.0667
							Olfactory transduction	0	0	0.2513	0.0233	0.0667
							Oocyte meiosis	0	0	0.2513	0.0233	0.0667
							Vascular smooth muscle contraction	0	0	0.2513	0.0233	0.0667
							Glioma	0	0	0.2513	0.0233	0.0667
							Neurotrophin signaling pathway	0	0	0.2513	0.0233	0.0667
							Long-term potentiation	0	0	0.2513	0.0233	0.0667
							Phototransduction - fly	0	0	0.2513	0.0233	0.0667
