# Supplementary material for: Distinct Gut Microbiota and Metabolite Profiles Induced by Different Feeding Methods in Healthy Chinese Infants
Source: Front Microbiol. 2020 May 6;11:714. doi: 10.3389/fmicb.2020.00714 (PMC7219020; doi:10.3389/fmicb.2020.00714)
Supplement: Supplementary file 7 [file Table_6.XLSX]

## Sheet: Sheet1
Supplementary Table S6. Metabolites that assessed by positive ion mode (POS) and negative ion mode (NEG) in LC-MS detection.
Subject ID		1	2	3	4	5	6	7	8	9	10	11	12	13	14	15	16	17	18	19	20	21	22	23	24	25	26	1	2	3	4	5	6	7	8	9	10	11	12	13	14	15	16	17	18	19	20	21	22
Labels		BF	BF	BF	BF	BF	BF	BF	BF	BF	BF	BF	BF	BF	BF	BF	BF	BF	BF	BF	BF	BF	BF	BF	BF	BF	BF	MF	MF	MF	MF	MF	MF	MF	MF	MF	MF	MF	MF	MF	MF	MF	MF	MF	MF	MF	MF	MF	MF
(-)-Acanthocarpan	NEG04363	110007	290001	151225	119426	59455.3	126130	59185.6	141273	110257	115015	85671.1	105345	134530	139132	67460.5	72384.2	127359	159900	179429	153171	152805	121859	103986	101005	65832.8	86617.5	31864	30281.9	29052.5	32655	33436.8	35485	206873	707272	42278.6	669180	607944	57191.4	588604	793405	142478	445631	425353	369663	345039	427445	204352	781397
(-)-Epicatechin 3-O-gallate	POS12599	105392	37261.2	38162	184072	30679.9	185458	38450.1	75090.9	438804	86882.8	221360	24946.7	237218	76113.1	17380.4	52683.2	92049.6	97591.7	50300.1	62055.3	61513.1	141227	94242.2	71740.7	42258.3	59127.4	63182.9	39403.9	29848	23072.7	42185.9	175407	21931.4	225247	12612.3	81199.7	91675.6	153493	111974	178426	113344	43208	83456.9	162386	603295	97787.6	24550.6	295113
(-)-Epinephrine	POS00110	1.56844e+08	3.3894e+08	3.70494e+06	1.71474e+08	1.60495e+06	1.10275e+06	4.76039e+06	4.26885e+06	1.58864e+06	2.31616e+06	1.5024e+06	3.70644e+06	3.83237e+06	4.56769e+06	2.05287e+06	1.46183e+08	1.20001e+06	4.66261e+06	4.67904e+06	3.21651e+06	2.51675e+06	2.29263e+06	3.50292e+06	3.93199e+06	4.81535e+06	3.46402e+06	2.09546e+06	2.54374e+06	2.3329e+06	2.17174e+06	2.07052e+06	2.71431e+06	1.90054e+06	1.93489e+06	2.1099e+06	1.91e+06	1.97868e+06	1.43004e+06	1.70868e+06	2.07407e+06	3.93316e+06	5.99672e+06	7.75547e+06	6.92823e+06	6.6234e+06	6.43742e+06	3.18815e+06	1.84811e+07
(-)-Ureidoglycolate	POS07222	623269	740104	568583	510038	613963	611108	502594	433053	571759	689477	696608	632244	576543	462131	583741	467611	524796	1.13591e+06	563992	510499	534640	383939	536061	515771	428385	456191	550327	745757	733541	719900	707415	659647	663333	429809	529186	431081	557187	508505	408416	626172	972273	575298	598566	658148	468598	480372	483037	546705
(?11(12)-EET Ethanolamide	POS01522	7.50468e+06	4.40173e+06	9.56466e+06	8.18639e+06	1.13778e+06	1.22699e+07	5.04922e+07	1.21013e+07	1.21754e+07	7.78786e+06	8.3854e+06	9.03262e+06	6.12465e+06	8.18049e+06	2.43819e+06	2.87294e+06	1.30356e+06	7.46291e+06	7.43325e+06	4.91333e+06	5.87898e+06	4.78473e+06	3.78278e+06	3.83902e+06	6.24037e+06	8.20576e+06	5.6586e+06	6.80851e+06	9.45712e+06	7.95028e+06	2.68094e+06	9.20612e+06	1.10148e+07	1.1336e+07	1.57953e+07	1.31751e+07	1.19016e+07	1.02559e+07	1.33894e+07	3.20016e+06	7.55739e+06	4.30649e+06	9.8024e+06	9.09117e+06	6.63976e+06	8.29835e+06	5.96317e+06	4.81714e+06
(?-Furilazole	POS00727	7.06743e+06	4.90306e+06	1.42051e+07	7.25062e+06	5.94202e+06	1.51412e+07	2.41597e+07	1.73102e+07	1.64776e+07	1.55838e+07	1.31515e+07	5.91126e+06	2.93498e+07	3.05486e+07	8.07954e+07	8.73622e+06	2.40256e+07	3.07254e+07	3.43903e+07	1.61097e+07	1.48416e+07	1.46683e+07	1.43826e+07	1.13749e+07	1.01811e+07	1.00205e+07	9.90824e+06	2.2514e+07	3.56494e+07	1.85141e+07	2.14214e+07	1.99895e+07	3.14945e+07	1.93372e+07	8.35344e+06	1.45693e+07	1.58923e+07	9.28092e+06	1.90694e+07	2.23851e+06	6.58931e+06	1.66764e+07	1.64721e+07	1.94272e+07	1.75772e+07	1.75082e+07	1.11726e+07	2.3033e+07
({3-[(7-methoxy-2-oxo-2H-chromen-8-yl)methyl]-2-methyloxiran-2-yl}methoxy)sulfonic acid	POS09608	287179	391817	260868	419657	222583	387855	296352	265511	471986	394516	273741	419183	279260	382609	437102	332579	587413	355985	432258	276190	332749	389644	406661	268851	516178	381423	232680	285235	481190	272578	258844	413762	351804	235692	330205	267998	226479	383677	263953	130793	306695	143755	428714	260044	292881	339812	269711	322675
({6-[5,7-dihydroxy-2-(3-hydroxy-4-methoxyphenyl)-4-oxo-3-[3,4,5-trihydroxy-6-(hydroxymethyl)oxan-2-yl]-4H-chromen-8-yl]-3,4,5-trihydroxyoxan-2-yl}methoxy)sulfonic acid	POS08986	1.34895e+06	730409	1101.49	1.10911e+06	1101.49	676279	1.24725e+06	272571	433501	322229	331341	178203	1101.49	29186.4	72019.5	62896.7	23613.5	1101.49	10008.4	8584.06	20399	54178.9	40301.7	282411	197350	241083	142686	70298.8	654732	34698.1	183628	282285	330638	1.18121e+06	390629	2.03976e+06	1.64035e+06	466023	1.78234e+06	234738	1.77605e+06	10615.2	101190	50384.1	19697.8	1101.49	400450	729924
(+)-2,7-Dideoxypancratistatin	POS02642	2.30474e+06	3.20495e+06	2.66502e+06	2.47605e+06	4.54134e+06	1.90306e+06	2.71637e+06	2.32914e+06	2.10942e+06	3.92912e+06	2.1804e+06	4.04392e+06	3.15658e+06	2.98212e+06	2.82289e+06	3.1132e+06	2.79931e+06	3.22336e+06	2.47926e+06	3.08007e+06	1.08058e+06	2.24298e+06	3.83655e+06	3.47022e+06	4.0822e+06	4.21815e+06	3.0674e+06	3.6529e+06	3.60204e+06	2.62644e+06	2.96758e+06	3.02216e+06	4.26349e+06	1.54085e+06	2.92431e+06	2.09138e+06	1.74734e+06	3.22717e+06	1.77575e+06	2.74476e+06	2.96887e+06	2.64911e+06	2.31277e+06	2.7799e+06	2.5136e+06	2.26967e+06	3.34849e+06	1.90432e+06
(+)-Chebulic acid	POS04652	893689	1.12649e+06	553115	816087	668621	186045	4.20022e+06	707614	361097	345869	276045	106894	5.9907e+06	5.65165e+06	1.22088e+06	181537	159502	5.7391e+06	6.24489e+06	1.16054e+06	1.24867e+06	1.13943e+06	11381.7	26236.7	33445.3	126385	535732	421252	338172	720332	1.13491e+06	2.30508e+06	2.31461e+06	663130	356753	770545	1.03361e+06	383187	624011	423641	745889	175847	124948	105659	93106.9	106178	241724	299398
(+)-Luguine	POS03702	1.55692e+06	2.48983e+06	1.07521e+06	1.52868e+06	1.8025e+06	2.51339e+06	944636	1.35654e+06	3.0854e+06	3.21917e+06	2.74903e+06	2.82807e+06	2.77966e+06	3.39078e+06	3.59608e+06	885728	6.2843e+06	3.26655e+06	3.55785e+06	1.66875e+06	1.42325e+06	1.67577e+06	1.48546e+06	903712	6.21386e+06	2.9757e+06	4.35926e+06	2.3721e+06	1.55619e+06	2.99947e+06	2.80682e+06	3.60477e+06	720425	509528	722259	401974	561557	776564	530319	1.33724e+06	2.74821e+06	1.29069e+06	1.20343e+06	1.23185e+06	1.22319e+06	1.12263e+06	3.78544e+06	1.26509e+06
(+)-Medicarpin	POS02038	2.62063e+06	3.60273e+06	3.93875e+06	2.867e+06	6.09312e+06	2.0741e+06	3.03213e+06	2.37097e+06	2.1112e+06	4.58118e+06	2.74355e+06	3.47456e+06	3.72883e+06	2.84493e+06	4.49689e+06	5.63851e+06	5.56948e+06	2.46088e+06	2.43324e+06	3.17905e+06	2.24423e+06	2.17048e+06	6.25532e+06	4.73238e+06	4.15454e+06	6.63799e+06	5.48988e+06	6.9355e+06	5.22552e+06	5.44417e+06	5.4119e+06	4.75715e+06	5.96547e+06	513346	4.01991e+06	743138	861466	4.42916e+06	740905	2.43083e+06	3.34046e+06	3.84431e+06	2.00206e+06	2.02762e+06	2.36509e+06	1.79056e+06	4.62458e+06	2.01854e+06
(10-{2,3,4,7,8,9,19-heptahydroxy-12,17-dioxo-13,16-dioxatetracyclo[13.3.1.0]nonadeca-1,3,5(18),6,8,10-hexaen-14-yl}-3,4,5,16,17,18-hexahydroxy-8,14-dioxo-9,13-dioxatricyclo[13.3.1.0nonadeca-1(19),2,4,6,15,17-hexaen-11-yl)oxidanesulfonic acid	POS13463	59250.2	207185	1101.49	33691.1	19894.6	68519.7	20525.8	20023.6	76687.2	72253.2	80640.5	19742.9	33153	69687.3	42954	153324	140805	89308.7	47653.5	152378	81747.7	81756.5	477384	431014	328545	353293	65618.9	1101.49	8869.73	10354.9	3508.76	44338.9	5948.29	12609.3	26305.4	11875.8	13247.2	39255.6	11933.4	351937	26340.8	75784.9	243640	234069	222593	216188	186535	444773
(1alpha,3beta,20S,22R,24S,25S)-Pubescenin	POS12647	461396	1101.49	18126	387390	1101.49	30817.7	116155	6820.98	38384.6	34040.9	16245.4	98926.7	1101.49	5642.75	1101.49	32190.8	1101.49	1101.49	1101.49	65669.1	81753.4	85728.2	309327	621139	1.04291e+06	445223	1101.49	1101.49	1101.49	1101.49	1101.49	1101.49	21644.9	62199.7	1.00281e+06	1101.49	1101.49	819699	1101.49	29946.3	31694.4	605202	1101.49	6976.04	6876.07	21917.2	109993	533556
(1E,3E)-4-Hydroxybuta-1,3-diene-1,2,4-tricarboxylate	POS08831	66866.9	68520	4.76964e+06	51001	15491.1	912125	344451	5.3664e+06	1.11066e+06	1.16529e+06	1.36448e+06	52658.9	140439	97663.7	32436.7	34538.2	43735	118309	107882	151358	38960	98825.3	41806.2	19156.5	35897.9	38599.8	48114	32965.2	48503.5	38722.4	45909.9	35425	47959	741942	20718.3	802526	737376	32584.5	812537	635980	53587.1	107653	1.08649e+06	1.10605e+06	1.31443e+06	1.08083e+06	40907.3	475708
(1R,6R)-6-Hydroxy-2-succinylcyclohexa-2,4-diene-1-carboxylate	POS02433	1.90488e+06	1.32943e+06	2.52312e+06	1.41666e+06	6.01704e+06	1.70432e+06	1.78735e+07	2.67565e+06	2.06906e+06	2.16459e+06	2.40216e+06	1.93097e+06	1.78875e+06	1.42909e+06	6.08165e+06	499337	1.92997e+06	1.85372e+06	1.60408e+06	2.45712e+06	1.98597e+06	1.79964e+06	1.24016e+06	1.34969e+06	1.42754e+06	1.99673e+06	2.58241e+06	1.59744e+06	6.85089e+06	667649	387371	1.03914e+06	1.73041e+06	9.65476e+06	5.5548e+06	9.21395e+06	9.32388e+06	6.60009e+06	9.94692e+06	1.45747e+07	574991	2.58709e+06	3.45679e+06	3.63729e+06	3.95408e+06	3.86147e+06	1.21245e+06	4.60143e+06
(1S,16R)-5,7,11-trihydroxy-8,8,10,16-tetramethyl-3-[1-(2-methyl-1,3-thiazol-4-yl)prop-1-en-2-yl]-12-methylidene-17-oxa-4-azabicyclo[14.1.0]heptadec-4-en-9-one	POS13352	47491.3	265196	1101.49	96325.3	1101.49	1101.49	1101.49	1101.49	1101.49	1101.49	1101.49	3200.17	1101.49	8221.43	1101.49	1101.49	9470.86	3405.07	4196.3	515655	465941	371920	4042.63	1101.49	1101.49	4598.83	1101.49	1101.49	1101.49	1101.49	1101.49	1101.49	1101.49	23367.8	2760.68	6516.44	24698.6	1101.49	22824.5	242201	1101.49	399153	430169	390472	401131	428905	1101.49	813445
(1S,3R)-3-(2,2-Dichloroethenyl)-2,2-dimethylcyclopropanecarboxylate	POS02966	761017	642011	1.97313e+07	914864	105634	8.26748e+06	6.41262e+06	2.11432e+07	1.06126e+07	9.35493e+06	9.61922e+06	3.98425e+06	1.26014e+06	2.03935e+06	1101.49	5.7114e+06	93309.6	1.60415e+06	1.78508e+06	1.79671e+06	1.34711e+06	1.23153e+06	661323	132174	134688	47915.2	42515.8	1101.49	9762.42	1101.49	34091.2	33471.7	1101.49	228028	1.00121e+06	174653	349660	868942	279011	7.30711e+06	953026	3.2319e+06	9.09614e+06	9.21497e+06	8.59859e+06	1.09351e+07	1.48974e+06	531661
(2,3-Dihydroxybenzoyl)adenylate	POS05583	1.17825e+06	1.23964e+06	145635	1.22799e+06	599353	380688	1.47809e+06	115368	351566	299373	339751	20532.8	150854	124226	810911	253623	774327	259066	191852	142067	154751	99455.5	449478	439332	347308	284808	6.84975e+06	4.75562e+06	6.42728e+06	6.73676e+06	4.25919e+06	4.58723e+06	1.30816e+06	1.42074e+06	67242.3	996596	1.72875e+06	62794	1.16462e+06	104006	527486	125200	135699	223645	365056	342658	133848	385147
(2,6-dihydroxy-4-{4-hydroxy-7-methyl-11-oxo-2,8-dioxatricyclo[7.3.1.0]trideca-1(12),3,5(13),6,9-pentaen-3-yl}phenoxy)dihydroxyoxo-sulfanylium	POS09409	258433	13958.8	434989	129359	7133.74	1.3733e+06	217469	445743	1.64663e+06	1.5882e+06	1.67198e+06	207440	481899	439643	17420.5	21694.5	1101.49	469937	495203	402908	379304	201144	389895	94566.5	146814	246353	1101.49	1101.49	1101.49	1101.49	7933.32	5711.47	102996	914884	533226	282933	390076	714607	304038	107517	33924.6	110806	1.66097e+06	2.05502e+06	2.10916e+06	1.9435e+06	118409	85243.4
(2,6-dihydroxy-4-{7-methyl-11-oxo-4-[(3,4,5-trihydroxy-6-{[(3,4,5-trihydroxy-6-methyloxan-2-yl)oxy]methyl}oxan-2-yl)oxy]-2,8-dioxatricyclo[7.3.1.0]trideca-1(12),3,5(13),6,9-pentaen-3-yl}phenoxy)dihydroxyoxo-sulfanylium	POS10001	101655	222349	165541	248369	412122	184341	520963	125720	219590	220607	125284	214277	225433	183584	320665	283347	386950	141090	173542	178206	115309	87292.9	270304	200940	252148	667369	336469	256543	462557	289584	400440	301121	309084	14248.6	220200	31273	74201.5	309354	68830.9	2.09258e+06	200259	244367	140289	139809	145815	78853.5	158746	540661
(2-{[2-(9-{[(2E)-2-methylbut-2-enoyl]oxy}-2-oxo-2H,8H,9H-furo[2,3-h]chromen-8-yl)propan-2-yl]oxy}-2-oxoethoxy)sulfonic acid	POS11986	76770	140119	87069.2	41125.3	1101.49	15875.9	392870	92577.7	148065	34320.6	75709.1	180606	296799	282990	1101.49	19798.7	95958.7	385101	324143	161390	209875	253074	138615	97256.7	232908	983753	51817.7	68996.1	49485.6	43514.4	1101.49	25862.3	59459.9	732331	224474	621885	897277	174294	757890	32709.8	125708	24845.7	100156	224399	145507	103139	53134.5	56395.6
(2-{[5,7-dihydroxy-2-(3-hydroxyphenyl)-4-oxo-4H-chromen-3-yl]oxy}-4-hydroxy-5-(hydroxymethyl)oxolan-3-yl)oxidanesulfonic acid	POS08902	10004	307553	409958	13735.1	59823.1	727241	472973	562086	619550	535421	421203	379426	322131	562187	207070	628173	574520	529851	495597	427446	419067	440979	456255	360606	608914	776659	148706	313092	507950	274377	254087	387201	770774	1101.49	207716	1101.49	1101.49	229359	6985.63	454066	451835	713006	643561	550587	548405	662758	489529	564889
(2-{[5,7-dihydroxy-2-(3-hydroxyphenyl)-5H-chromen-3-yl]oxy}-3,5-dihydroxyoxan-4-yl)oxidanesulfonic acid	POS05288	268852	527392	946855	313543	89586.9	491596	96314.7	650143	692643	423178	659378	368698	1.25964e+06	1.05547e+06	447752	785682	751485	1.70119e+06	1.88777e+06	834006	1.09095e+06	1.15081e+06	996969	649566	386236	311600	953077	1.04698e+06	2.16179e+06	647544	848946	1.05131e+06	584629	26553.8	79556.9	33483	18141	104807	52990.8	130255	135225	737297	327988	449935	442689	330679	85008.8	534212
(20R)-Ginsenoside Rh2	NEG07473	109594	116034	94123.7	145496	135794	128815	95705.5	101582	139704	112697	102071	126266	84418.5	96642.3	129355	122745	90875.3	126179	99095.8	115112	111671	101066	120729	102601	135173	96299	108137	120712	138712	120326	122407	128325	89014.3	75101.5	127747	96164.2	87415	136401	157703	95678.7	133056	120221	114439	88152	96515.2	104744	124864	110343
(24R,24(1)R)-Fucosterol epoxide	NEG07806	370.136	370.136	35881.7	370.136	370.136	243430	287286	28171.3	190169	252492	189757	370.136	41889	32021.1	370.136	370.136	1838.15	41377.4	42025.9	74008.6	66913.5	73074.5	580170	420386	204009	190350	2224.17	370.136	370.136	8546.77	23578.5	44385.7	454427	26303.6	106548	10131.8	15295.7	156557	16768.4	185550	370.136	1287.6	7722.32	2126.06	1932.51	7222.4	167525	145885
(25S)-26-Hydroxy-24-methylenecycloartan-3-one	POS04511	64071.9	275034	3.81738e+06	92193.6	175580	728241	265473	3.79407e+06	783169	507535	718367	23159.3	2.36262e+06	2.59518e+06	326572	289469	928907	2.37972e+06	2.73595e+06	2.5802e+06	2.29592e+06	1.92839e+06	1.57888e+06	1.19772e+06	517511	525754	489099	422542	137711	1.05905e+06	627425	510082	514393	103444	225526	49619.5	15238.7	223946	54811.5	1.11625e+06	117703	769715	2.80775e+06	2.19128e+06	2.18895e+06	2.53514e+06	54521	1.69259e+06
(2E)-Butenoyl-CoA	POS04562	1101.49	20349.6	9.34041e+06	1101.49	7722.37	1.09373e+06	1101.49	1.06752e+07	1.46406e+06	1.53801e+06	1.25251e+06	1101.49	4.36072e+06	4.36507e+06	1101.49	754336	465241	4.32325e+06	4.18505e+06	1.48296e+06	1.27831e+06	1.2189e+06	1.91428e+06	998035	406221	1.02636e+06	14202.5	9281.24	1101.49	1101.49	15434	9851.31	8653.13	297577	1101.49	294284	254633	1101.49	269485	1.11414e+06	1101.49	1.28075e+06	8.02201e+06	7.42689e+06	6.89616e+06	8.82077e+06	1101.49	1.4268e+06
(2E,4E)-5-carboxypenta-2,4-dienoate	POS03422	2.24069e+06	2.29591e+06	1.84166e+06	2.30543e+06	1.92269e+06	2.24044e+06	2.43206e+06	2.31681e+06	2.74167e+06	2.06782e+06	1.88248e+06	2.2308e+06	2.13407e+06	2.19557e+06	1.90097e+06	1.85766e+06	2.33612e+06	2.23991e+06	2.2984e+06	2.38247e+06	2.21512e+06	2.45982e+06	2.17569e+06	2.20013e+06	2.19544e+06	2.10457e+06	2.04512e+06	2.16619e+06	2.31509e+06	2.25373e+06	2.15867e+06	2.13977e+06	2.349e+06	2.26891e+06	2.11437e+06	2.32811e+06	2.15776e+06	2.26399e+06	2.40064e+06	2.0737e+06	2.14673e+06	2.09622e+06	2.12825e+06	2.36305e+06	2.22588e+06	2.75411e+06	1.88274e+06	2.61463e+06
(2-hydroxy-2-{9-hydroxy-7-oxo-2H,3H,7H-furo[3,2-g]chromen-2-yl}propoxy)sulfonic acid	POS07771	525387	481752	376404	508931	517017	590544	548529	502053	299387	347315	307664	740397	508615	434236	571265	710760	405266	690569	382051	565593	554325	693322	412526	322742	442324	490443	446754	744598	745233	573064	782504	167406	943314	532810	582387	321752	396725	467358	330942	327931	364799	322254	483425	600751	289966	787604	499429	518889
(2R)-O-Phospho-3-sulfolactate	POS06010	815714	997776	931545	844713	811143	791117	851785	905546	866620	1.28998e+06	938797	814087	897678	836552	891162	782063	886364	904073	866981	1.00902e+06	936553	807422	948718	739194	799302	929836	965879	849491	822725	896411	810017	840754	858130	903128	830438	735607	830078	908684	889935	1.06299e+06	802352	957043	923306	902358	947831	928980	831649	917937
(2R,3S)-Piscidic acid	POS01447	1.55836e+06	104155	82366.5	1.12793e+06	5001.99	738162	2.49843e+06	172597	823692	770191	782679	27526.9	386893	291135	15967.1	87910.6	118408	354245	307788	209483	114736	142993	15624.2	5117.97	15073.4	104750	19915	1101.49	882515	1101.49	10634.4	10964.9	147747	1.38925e+08	366615	1.3383e+08	1.33133e+08	447439	1.32281e+08	181943	1.29071e+07	86855.2	51926	107441	45656	68272.4	123274	611858
(2S,3R)-2-[(1R)-1-[3,5-bis(trifluoromethyl)phenyl]ethoxy]-3-(4-fluorophenyl)morpholine	NEG08897	370.136	370.136	10872.8	370.136	370.136	370.136	370.136	11698	2164.45	370.136	1965.66	370.136	61747.6	45391.9	16578.1	6320.99	70359.4	47823	53890.2	9213.83	23635.5	20466.1	70918.7	107243	150717	329440	2128.17	370.136	370.136	370.136	370.136	370.136	370.136	370.136	370.136	370.136	370.136	370.136	370.136	11887.2	42543.5	39876.6	57949.5	65607.9	61338.8	37372.7	11740	60408.2
(3b,24R,25x)-26-Benzoyloxystigmast-5-ene-3-ol	POS13078	12649.7	27169	333553	1101.49	7568.53	457826	214187	651029	420532	413103	377066	66075.1	287838	409235	1101.49	158570	6708.76	231920	322679	209038	158460	221658	116521	79444.9	50295.5	73264.6	1101.49	1101.49	1101.49	1101.49	1101.49	5217.7	26940.9	172811	53753.1	144983	173125	41999.6	203570	92882	70184.2	71166.7	344042	381438	328739	424725	30117	110062
(3b,6a,12b,20S,23E)-Dammar-23-ene-3,6,12,20,25-pentol 6,20-diglucoside	POS10796	24904.2	64950.6	1101.49	15294.1	3933.18	4571.75	1101.49	1101.49	1101.49	1101.49	4433.18	1101.49	1101.49	1101.49	1101.49	1101.49	1101.49	1101.49	1101.49	1101.49	1101.49	4070.09	1101.49	1101.49	1101.49	1101.49	1101.49	1101.49	1101.49	1101.49	1101.49	1101.49	1101.49	589825	8666.16	628943	512342	23480.2	686747	1101.49	1101.49	1101.49	1101.49	1101.49	1101.49	1101.49	1101.49	96071.6
(3E)-4-(2-Carboxyphenyl)-2-oxobut-3-enoate	POS06108	542264	416649	2.64646e+06	531545	462487	607976	1.0141e+07	2.55151e+06	856824	750768	821383	517331	538552	456788	283938	376873	460518	516218	620730	306589	495397	231476	555506	154267	467809	230013	445373	433639	552059	449024	384950	423164	632203	1.98929e+06	365866	2.03972e+06	2.20832e+06	447523	2.50552e+06	2.20146e+06	207868	531119	1.00707e+06	1.00737e+06	1.13202e+06	995282	503290	1.15349e+06
(4-ethenyl-2-hydroxy-6-methoxyphenyl)oxidanesulfonic acid	POS00654	2.85134e+07	2.95924e+07	3.3336e+07	3.00718e+07	3.24766e+07	2.53666e+07	1.98185e+07	2.48878e+07	2.82354e+07	3.72424e+07	3.15901e+07	3.23627e+07	3.23965e+07	2.95898e+07	2.84992e+07	3.13981e+07	3.598e+07	2.44904e+07	2.55893e+07	3.06598e+07	1.51573e+07	2.15484e+07	3.90524e+07	3.00549e+07	2.88611e+07	4.26603e+07	3.59495e+07	2.21383e+07	3.57648e+07	34321994	2.31884e+07	3.26879e+07	2.17405e+07	1.01316e+07	3.3223e+07	1.28056e+07	1.18595e+07	1.49561e+07	1.16724e+07	4.35547e+07	2.94822e+07	2.91013e+07	2.68666e+07	2.9001e+07	2.76356e+07	2.52131e+07	3.4584e+07	2.57395e+07
(4Z,7Z,10Z,13Z,16Z,19Z)-Docosahexaenoic acid ethyl ester	POS07611	161709	108931	1.28332e+06	87784.2	5902.4	1.7091e+06	643470	1.89438e+06	1.56813e+06	1.42336e+06	1.57784e+06	176720	1.15222e+06	1.31448e+06	1101.49	582523	83861.2	727605	1.14686e+06	886856	612766	728817	436982	158377	101184	307778	1101.49	1101.49	1101.49	1101.49	1101.49	1101.49	46397.8	92417.1	189570	43582.3	47382	257431	73880.8	301327	379895	592268	1.49946e+06	1.38745e+06	1.09216e+06	1.43464e+06	217069	833927
(5,6,7-trihydroxy-4-oxo-2-phenyl-3,4-dihydro-2H-1-benzopyran-3-yl)oxidanesulfonic acid	POS03771	1.91284e+06	605547	2.14619e+06	1.69088e+06	121588	1.69306e+06	2.16795e+07	3.06238e+06	2.59509e+06	1.66428e+06	2.12777e+06	8.22814e+06	825707	1.35431e+06	447120	591671	569405	1.38292e+06	1.38401e+06	609006	724191	555363	1.51068e+06	1.57182e+06	1.98325e+06	2.38019e+06	715717	717538	662458	533005	375951	723839	1.55505e+06	6.74888e+06	2.87441e+06	7.34093e+06	7.6753e+06	2.50408e+06	7.73497e+06	2.47232e+06	1.24487e+06	728301	1.30234e+06	1.34372e+06	1.19426e+06	1.15448e+06	2.78778e+06	599970
(5,6-dihydroxy-7-methoxy-2,2-dimethyl-3,4-dihydro-2H-1-benzopyran-4-yl)oxidanesulfonic acid	POS04203	1.16729e+06	1.06144e+06	793793	848657	942445	1.33328e+06	881063	659416	831209	973724	1.12177e+06	841957	823267	827777	1.27264e+06	1.12097e+06	1.03604e+06	828550	1.09977e+06	1.30541e+06	1.57875e+06	679404	1.00001e+06	1.1499e+06	464891	1.56577e+06	1.04214e+06	1.04263e+06	1.45092e+06	1.15622e+06	1.25053e+06	1.08845e+06	1.16973e+06	1.07711e+06	976224	1.58737e+06	1.1825e+06	1.70956e+06	1.12149e+06	491437	1.76089e+06	871576	611082	1.35063e+06	472877	542251	1.21718e+06	939514
(5,7-dihydroxy-4-oxo-2-phenyl-3,4-dihydro-2H-1-benzopyran-3-yl)oxidanesulfonic acid	POS02879	2.70852e+06	3.31504e+06	2.30498e+06	3.00769e+06	2.19499e+06	2.76012e+06	2.72501e+06	2.76134e+06	3.12832e+06	2.67697e+06	2.69681e+06	3.04181e+06	2.96878e+06	2.80854e+06	2.43822e+06	2.73693e+06	3.65359e+06	3.21532e+06	3.21028e+06	2.87921e+06	2.93077e+06	3.09691e+06	2.43384e+06	2.78276e+06	2.67102e+06	2.59863e+06	2.53828e+06	2.51875e+06	3.21927e+06	2.74437e+06	2.12955e+06	2.68703e+06	3.73654e+06	2.02637e+06	2.4659e+06	2.38906e+06	2.74279e+06	1.49512e+06	2.24107e+06	2.17717e+06	3.05256e+06	2.71347e+06	1.56074e+06	3.11903e+06	2.60781e+06	3.24816e+06	2.48729e+06	2.89018e+06
(5-{8-[5,7-dihydroxy-2-(4-hydroxyphenyl)-4-oxo-3,4-dihydro-2H-1-benzopyran-3-yl]-5,7-dihydroxy-4-oxo-3,4-dihydro-2H-1-benzopyran-2-yl}-2-hydroxyphenyl)oxidanesulfonic acid	NEG00199	1.25982e+08	1.36872e+07	3.35832e+07	1.18441e+08	894272	2.9508e+07	4.81981e+08	5.48127e+07	3.90287e+07	4.26387e+07	3.25926e+07	2.20063e+07	3.27945e+07	2.86129e+07	4.83423e+07	2.54038e+07	5.9595e+06	2.69219e+07	2.70332e+07	1.61761e+07	8.23482e+06	1.56814e+07	1.1561e+07	1.01594e+07	1.00042e+07	3.51942e+07	3.12649e+07	1.79852e+07	2.26177e+08	2.37803e+07	1.99809e+07	2.06368e+07	6.68367e+07	2.86937e+09	3.26969e+08	2.53791e+09	2.93001e+09	3.31072e+08	2.61242e+09	4.06788e+06	3.81274e+08	2.73072e+07	2.82758e+07	8.15294e+06	2.70195e+07	2.57175e+07	1.10757e+07	4.56646e+07
(5-Formylfuran-3-yl)methyl phosphate	POS01526	585074	1.55538e+06	1.85944e+06	2.746e+06	1.7082e+06	3.89175e+06	3.76274e+06	2.25819e+06	4.42481e+06	3.42938e+06	3.87107e+06	2.66794e+06	3.49699e+06	3.62349e+06	2.88146e+06	6.62822e+06	7.73113e+06	3.34151e+06	3.41671e+06	2.70483e+06	3.02918e+06	2.51578e+06	3.05169e+06	3.60169e+06	2.08735e+06	2.49104e+06	1.82888e+06	1.41838e+06	3.91444e+06	1.18521e+06	1.5492e+06	1.45386e+06	5.36026e+06	8.55518e+06	6.59906e+06	7.47427e+06	6.89735e+06	6.78452e+06	7.53389e+06	4.04794e+06	2.2292e+06	4.56869e+06	4.6017e+06	5.03483e+06	4.79735e+06	4.70051e+06	8.55497e+06	1.24985e+07
(6-carboxy-3,4,5-trihydroxyoxan-2-yl)[2-(3,4-dihydroxyphenyl)-3,5,6-trihydroxy-7H-chromen-7-ylidene]oxidanium	POS06920	287623	288108	1.71614e+06	237866	100437	574375	349275	1.90769e+06	690990	705914	640781	306556	1.99282e+06	1.70361e+06	682125	1.36059e+06	450933	1.70309e+06	2.18956e+06	1.20685e+06	1.03463e+06	804983	1.21576e+06	1.30635e+06	933797	1.47189e+06	144025	151104	156135	211309	270030	212106	1.13617e+06	60142.2	184669	46507.1	69968.8	222378	50222.8	702474	393241	1.11019e+06	1.01832e+06	1.02134e+06	970080	1.03611e+06	506491	445497
(6-carboxy-3,4,5-trihydroxyoxan-2-yl)[3,5-dihydroxy-2-(3-hydroxyphenyl)-7H-chromen-7-ylidene]oxidanium	POS11106	41575.2	684265	299382	93886.8	43078.2	212351	83385	409473	109666	117723	97622	141755	376154	601024	413377	328118	49862.5	207578	899890	140913	176833	166701	127560	418055	110058	103380	18751	12369.5	8835.99	23325.8	171298	115944	220991	37622.5	138787	325804	51979.6	126563	80675	98477.3	105149	93861.4	442317	370926	368479	441457	28575	602068
(6-carboxy-3,4,5-trihydroxyoxan-2-yl)[4-(2H-chromen-2-ylidene)cyclohexa-2,5-dien-1-ylidene]oxidanium	POS07977	1101.49	103834	1101.49	25473.8	1101.49	1101.49	1101.49	1101.49	1101.49	1101.49	1101.49	1101.49	9322.07	1101.49	1101.49	1101.49	9631.85	1101.49	1101.49	2.70976e+06	2.47336e+06	1.60824e+06	1101.49	1101.49	1101.49	1101.49	1101.49	1101.49	1101.49	1101.49	1101.49	1101.49	1101.49	5877.92	1101.49	1101.49	1101.49	1101.49	5942.34	553732	29036.1	231542	1.61365e+06	1.80798e+06	1.83826e+06	1.59642e+06	1101.49	1.98994e+06
(Acetyloxy)triphenylstannane	POS03868	3.56621e+06	1101.49	1.73793e+06	3.34259e+06	1.42712e+07	3.02074e+06	54554.3	1.7537e+06	2.97896e+06	2.37931e+06	3.07608e+06	7.85663e+06	4.51484e+06	3.98545e+06	181270	1101.49	1.68315e+06	4.22856e+06	4.25432e+06	7.67517e+06	6.81009e+06	7.01451e+06	2.62861e+06	137213	25338.1	62117.1	10975.4	1101.49	8198.12	1101.49	1101.49	1101.49	295561	10377.9	1101.49	11040.1	1101.49	1101.49	1101.49	1101.49	1101.49	2.27318e+06	94721.9	177493	337707	137159	5.06947e+06	648840
(beta-1-O-[N-(2-hydroxymethyl-3-chlorophenyl)anthraniloyl]-D-glucupyranuronic acid)	POS09909	142587	339408	36077.1	131352	3383.36	119352	55383.6	35457.6	159605	191850	125343	76250.7	47759.9	83633.8	125975	118973	48486.4	59543.5	145977	290464	315428	243658	646773	563722	339347	378373	46172	1101.49	5026.93	37284.5	1101.49	13351.3	35189.1	247829	85282.5	203660	166722	119963	197466	1.30188e+06	138924	57947.3	363450	326550	219908	318352	165077	1.66645e+06
(beta-1-O-[N-(2-hydroxymethyl-3-chlorophenyl)-anthraniloyl]-D-glucupyranuronic acid)	POS11384	167504	296112	1101.49	100930	52734.7	101495	28643.6	50302.6	138108	119098	102961	96228.6	43541.1	87737.6	91046.2	246956	132947	84678.7	76183.7	275664	187526	176734	732328	648176	468398	350794	108851	46339	18817.8	19783.6	66002.5	74782.4	45691	35021.9	38889.2	31195.8	20309.3	90062.8	49190.3	590059	70619.4	148976	405949	392950	458249	383726	261987	668917
(E)-2-Methylgeranyl diphosphate	POS14295	1101.49	6758.28	16487.9	1101.49	1101.49	1101.49	12232.6	21452.9	1101.49	7610.75	1101.49	5516.86	1101.49	1101.49	1101.49	1101.49	56844.5	1101.49	1101.49	51658.3	45812.5	6131.23	45005.8	108804	64769.7	92518.3	1101.49	1101.49	1101.49	1101.49	1101.49	6685.26	6238.27	415402	6470.26	346700	294187	10370.3	314043	49688.2	6776.75	29981.7	25423.1	46502.1	14289.1	35391.2	35909.5	119821
(E)-Avenanthramide D	POS00274	152841511	1.79718e+08	2.12183e+08	1.67972e+08	208699272	1.51672e+08	1.1338e+08	1.55352e+08	1.61062e+08	2.30962e+08	1.95916e+08	1.98407e+08	2.0488e+08	1.86143e+08	1.78648e+08	2.0568e+08	1.41871e+08	1.53552e+08	1.61199e+08	1.87613e+08	1.46628e+08	9.02706e+07	2.546e+08	1.89734e+08	1.79688e+08	1.35191e+08	2.24098e+08	134867593	1.22608e+08	209456410	1.47357e+08	1.98231e+08	2.19575e+08	4.80421e+07	1.98074e+08	6.32995e+07	5.59192e+07	1.0237e+08	5.7218e+07	2.28744e+08	1.13235e+08	1.82004e+08	1.6897e+08	1.73865e+08	1.63463e+08	1.54212e+08	2.13886e+08	1.55746e+08
(L-Seryl)adenylate	POS05988	159165	207292	4.96584e+06	133538	262409	811962	1101.49	4.98757e+06	1.03062e+06	1.02333e+06	949397	1101.49	3.18046e+06	2.74775e+06	410904	2.21251e+06	41572.3	2.87248e+06	3.06357e+06	1.61124e+06	1.36765e+06	1.38459e+06	911886	1.7636e+06	442153	357493	122226	93653.2	12949	166525	378439	262238	376448	684770	199411	600621	563612	208989	527241	887367	449942	1.33462e+06	3.06777e+06	3.06604e+06	2.91312e+06	2.86082e+06	6461.98	362108
(R)-(+)-Lactamide	NEG00140	1.72248e+07	2.19229e+07	8.18253e+07	1.82999e+07	3.03494e+07	3.11939e+07	1.08545e+08	9.2926e+07	3.60546e+07	3.33538e+07	2.9514e+07	2.34913e+07	5.38847e+07	6.19504e+07	4.9869e+07	3.28766e+07	3.1162e+07	6.32363e+07	7.05253e+07	5.21366e+07	5.17649e+07	5.14248e+07	6.82731e+07	4.35284e+07	2.43379e+07	2.80836e+07	3.88058e+07	4.89124e+07	3.12589e+07	3.26979e+07	3.96455e+07	4.34306e+07	4.18759e+07	3.70324e+07	1.39241e+07	3.58665e+07	3.50856e+07	1.43324e+07	3.6659e+07	7.18286e+07	8.70616e+06	3.96751e+07	7.39331e+07	6.84224e+07	6.3734e+07	6.64844e+07	1.91961e+07	5.22999e+07
(R)-2-Hydroxy-7,8-dimethoxy-2H-1,4-benzoxazin-3(4H)-one 2-glucoside	POS08999	367724	31390.4	17120.5	359615	4546.33	83233.9	75403.1	18914.5	119538	102330	112083	936673	120696	138910	9850.83	5.95969e+06	37727.7	149137	183217	357214	272953	259314	644520	55912.5	117497	1.04958e+06	119991	5722.09	10019.2	6180.84	10923	5624.76	341699	348698	62754.3	233945	282188	88850.9	327671	23317.8	68359.2	88001.1	44190.5	36412.8	1.15079e+06	29433.1	130835	22596.7
(R)-3-methyl-2-oxo-Pentanoic acid	NEG00095	514825	164958	311437	647755	505587	202185	158863	380400	214096	198035	183535	563559	605291	544878	1.14642e+06	402144	291056	606854	702490	586434	583045	517081	366202	606054	84708.5	422063	717493	879424	793643	916111	576639	692179	204637	427172	522855	367915	269363	463733	300505	252664	246985	158249	677686	625262	716620	578311	213061	532200
(R)-4'-phosphonatopantothenate(3-)	NEG03057	744135	960954	606858	713815	192219	876202	816902	696978	829402	825130	638235	1.29593e+06	362356	317722	143407	272584	337625	425255	399489	605154	539549	602940	379600	601363	1.45275e+06	1.43533e+06	153934	125445	199833	106807	121743	132541	403405	884680	1.02949e+06	1.09875e+06	610233	1.17251e+06	688972	1.39963e+06	994467	1.21141e+06	983347	959786	1.0056e+06	990753	1.61267e+06	957289
(R)-5-Diphosphomevalote	POS00797	7.159e+06	2.49195e+06	673658	7.19219e+06	2.53401e+07	9.23795e+06	1.03724e+07	490268	1.11381e+07	8.60281e+06	1.15632e+07	9.08105e+06	2.87309e+06	2.75211e+06	2.95321e+07	2.65653e+07	9.61447e+06	3.15205e+06	3.59645e+06	5.96844e+06	5.51872e+06	5.00876e+06	1.18329e+07	5.68096e+06	1.64498e+07	1.37453e+07	3.40121e+07	3.76619e+07	4.12075e+07	4.70207e+07	4.14544e+07	4.4324e+07	1.21456e+07	1.92974e+06	5.96567e+07	1.78727e+06	2.27173e+06	5.22325e+07	2.25648e+06	1.35395e+07	4.80897e+07	1.16035e+07	7.70221e+06	6.82309e+06	6.9974e+06	6.85748e+06	1.19587e+07	1.79515e+06
(R)-5-Phosphomevalote	POS04926	116203	167023	275858	177739	32926.4	110646	163674	241717	87194.4	90080.9	82754.4	106632	244269	264435	97041.2	106602	401847	372819	548645	285287	312963	230649	225622	207133	437998	139544	43962.3	26312.5	91369.3	40466.9	40979.2	65191.7	90044.5	4.59537e+06	66746.9	3.55696e+06	3.07102e+06	80352.7	3.20167e+06	2.08018e+07	1.70479e+06	348962	1.1428e+06	940061	895008	996364	62316.8	4.73226e+06
(R)-6'-O-(4-Geranyloxy-2-hydroxycinnamoyl)-marmin	NEG05974	5090.28	23216.7	370.136	14203	370.136	370.136	370.136	15361	5722.12	370.136	370.136	5225.64	370.136	370.136	370.136	370.136	370.136	370.136	370.136	370.136	370.136	370.136	370.136	370.136	370.136	370.136	370.136	370.136	370.136	370.136	370.136	370.136	370.136	1.40103e+06	370.136	984188	1.06235e+06	370.136	1.2462e+06	370.136	263947	4709.61	370.136	8736.62	370.136	370.136	370.136	614945
(S)-2,3-Dihydro-3,5-dihydroxy-2-oxo-3-indoleacetic acid 5-glucoside	POS01660	1.84452e+06	6.86534e+06	9.91333e+06	1.68963e+06	5.84652e+06	4.23013e+06	1.30429e+06	1.05742e+07	6.53569e+06	4.41556e+06	4.02139e+06	2.1706e+07	1.47761e+07	1.40295e+07	9.6886e+06	1.02227e+07	1.13555e+07	1.44395e+07	1.60179e+07	7.00381e+06	6.98686e+06	5.46273e+06	3.7836e+06	3.27867e+06	3.80267e+06	3.94543e+06	1.05479e+06	634728	734175	916430	1.18063e+06	1.25602e+06	4.40007e+06	5.56271e+06	942468	5.3067e+06	5.33212e+06	1.0393e+06	5.36427e+06	7.99734e+06	2.74076e+06	1.34069e+07	2.92804e+06	2.9171e+06	2.63397e+06	3.17797e+06	3.06154e+06	3.54335e+06
(S)-ACPA	POS03257	1.36974e+06	1.22513e+06	1.27722e+06	1.61065e+06	1.11968e+06	2.33831e+06	1.74683e+06	1.16287e+06	3.23888e+06	2.14299e+06	1.9077e+06	1.33247e+06	3.8116e+06	1.67396e+06	1.53228e+06	1.18628e+06	1.03792e+06	1.67578e+06	1.72231e+06	1.47337e+06	1.24335e+06	1.46591e+06	2.30283e+06	1.75808e+06	1.61186e+06	1.7582e+06	1.54617e+06	1.8862e+06	1.90988e+06	1.79448e+06	1.442e+06	2.25576e+06	2.19302e+06	2.33078e+06	1.19402e+06	1.61671e+06	1.98351e+06	1.87991e+06	1.64552e+06	1.77733e+06	1.44462e+06	1.10754e+06	1.42399e+06	1.71476e+06	2.03374e+07	1.51255e+06	1.45783e+06	3.10921e+06
(Z)-4-(2-Hydroxy-5-sulfotophenyl)-2-oxo-3-butenoate	NEG00243	6.17518e+07	1.90325e+07	7.92017e+07	4.71615e+07	2.94038e+06	4.28239e+07	2.72871e+09	9.05742e+07	4.69802e+07	4.41995e+07	4.82292e+07	1.77344e+07	5.45435e+07	5.08384e+07	2.84154e+06	9.58671e+06	1.6069e+07	5.80313e+07	5.74613e+07	4.0484e+07	3.76919e+07	3.33186e+07	2.2183e+07	3.47543e+07	4.30664e+07	5.82809e+07	2.45121e+07	1.5942e+07	3.32981e+06	5.8351e+06	3.74629e+06	8.83714e+06	2.10541e+07	1.0518e+08	2.14798e+08	1.03312e+08	1.07627e+08	2.61199e+08	1.05052e+08	1.52187e+08	1.84168e+07	3.0063e+07	8.1859e+07	7.51766e+07	7.09788e+07	8.10759e+07	3.51489e+07	1.14894e+08
(Z)-Resveratrol 3,4'-diglucoside	NEG01967	740949	907324	2.63896e+06	1.72766e+06	370.136	774141	1.03681e+06	2.28109e+06	1.03064e+06	1.27646e+06	1.16428e+06	1.26279e+07	1.33438e+06	948456	120253	2.14795e+06	1.00581e+06	1.13598e+06	1.01762e+06	2.85166e+06	2.74454e+06	2.21506e+06	1.20798e+06	3.03741e+06	5.17973e+06	5.53249e+06	469897	330693	247675	237444	172088	192662	1.08603e+06	1.02158e+07	633610	1.02902e+07	1.04854e+07	657992	1.1536e+07	5.40312e+06	1.34169e+06	3.22588e+06	1.02157e+06	1.10128e+06	1.37571e+06	1.50614e+06	3.67749e+06	1.12168e+06
[(6-{[5,7-dihydroxy-2-(4-oxocyclohexa-2,5-dien-1-ylidene)-2H-chromen-3-yl]oxy}-3,4,5-trihydroxyoxan-2-yl)methyl][1-hydroxy-3-(4-hydroxy-3-methoxyphenyl)prop-2-en-1-ylidene]oxidanium	NEG04406	370.136	370.136	370.136	370.136	370.136	370.136	370.136	370.136	370.136	370.136	370.136	370.136	826452	559445	370.136	18293	370.136	956546	808266	1.90146e+06	1.81032e+06	2.03762e+06	60936.6	67860.5	41241	370.136	370.136	370.136	370.136	370.136	370.136	370.136	370.136	370.136	370.136	370.136	370.136	370.136	370.136	596954	370.136	962834	1.22026e+06	1.32872e+06	1.16875e+06	1.24335e+06	370.136	1.30098e+06
[1-(3-hydroxy-5-methoxyphenyl)-2-(2-hydroxyphenyl)ethoxy]sulfonic acid	POS09230	156029	114562	105057	132334	179345	269960	250908	140222	3.09718e+06	169479	162691	115389	369540	128236	193564	232126	189406	390519	237409	225791	241571	213189	148304	191347	59590.5	383844	189228	217137	235287	147606	210555	162712	201692	205358	72974.3	293443	250652	336302	302500	186416	416797	133086	119779	319660	148990	58195.7	176382	171988
[1-(6,7-dimethoxy-2H-1,3-benzodioxol-5-yl)-3-oxopropoxy]sulfonic acid	POS07943	526091	509686	112565	470991	72830.5	811678	554500	128027	893564	895917	785101	144682	24131.3	87725.9	184509	197090	54645.4	459857	100654	138933	119442	39216.2	118622	73331.6	55673	208860	91969.1	215415	158057	87361.3	109784	151527	289665	2.86565e+06	284264	3.64707e+06	2.78366e+06	274176	3.38265e+06	1.16637e+06	1.93797e+06	42366.6	68741.7	258719	202170	76690.6	151096	245489
[1-(7-methoxy-2-oxo-2H-chromen-6-yl)-3-oxobutoxy]sulfonic acid	POS02074	3.39175e+06	4.11664e+06	2.64106e+06	3.45668e+06	5.52312e+06	3.00237e+06	2.87889e+06	3.13955e+06	3.52287e+06	4.11432e+06	3.58724e+06	3.34874e+06	4.76004e+06	4.32628e+06	5.29752e+06	4.69875e+06	4.76881e+06	2.73304e+06	3.68002e+06	3.61045e+06	2.9989e+06	2.91127e+06	5.07902e+06	6.53817e+06	3.52322e+06	5.0172e+06	5.26803e+06	6.66485e+06	6.09072e+06	4.36969e+06	4.5831e+06	4.08229e+06	5.30925e+06	2.04208e+06	2.86252e+06	1.91183e+06	1.92246e+06	6.98727e+06	2.2401e+06	2.55947e+06	4.71455e+06	3.7137e+06	3.2789e+06	3.7383e+06	8.94244e+06	3.59533e+06	4.36107e+06	4.1658e+06
[2-(3,4-dihydroxyphenyl)-5,6,7-trihydroxy-4-oxo-3,4-dihydro-2H-1-benzopyran-3-yl]oxidanesulfonic acid	POS10733	21562.5	10060.4	355456	29563.5	1101.49	98458.4	635531	410095	118143	136098	98079.6	20304.8	97318.6	122801	5478.78	12370.7	46279.6	161943	148985	499714	453926	358287	579502	180854	78867	145810	17290.6	7595.82	15232.2	162285	156092	637628	267999	493172	2.75117e+06	504936	610711	3.17265e+06	561940	1.80061e+06	6001.07	55587.4	132830	93579.6	75680	118846	26707.5	164135
[2-(5,6-dihydroxy-7-methoxy-4-oxo-2-phenyl-4H-chromen-8-yl)-3,5-dihydroxyoxan-4-yl]oxidanesulfonic acid	POS11322	1101.49	39251.9	516567	1101.49	1101.49	6699.18	1101.49	720895	13590.3	9536.75	24356.6	1101.49	2.8234e+06	2.45014e+06	1101.49	2488.3	8880.13	2.64325e+06	2.5379e+06	945835	966168	867947	1101.49	1101.49	1101.49	5228.19	1101.49	6517.81	1101.49	4929.83	1101.49	1101.49	1101.49	10577.3	7914.39	1101.49	7564.66	4229.85	1101.49	304705	1101.49	18094.6	196509	244616	170311	219283	1101.49	362946
[2,3-dihydroxy-1-(1-oxo-1H-isochromen-3-yl)butoxy]sulfonic acid	NEG03832	14408.7	15116.5	848700	17211.1	370.136	404262	9.05984e+06	990034	454666	415072	435514	6624.06	674785	565634	370.136	17285.1	24245.9	670158	600044	727310	340628	538380	25292.2	68084.8	113056	50988.3	370.136	370.136	370.136	14808.1	7819.87	4482.65	370.136	303247	230349	292338	268205	180374	254868	1.70667e+06	370.136	168236	686742	760165	705709	929649	370.136	1.105e+06
[2,6-dihydroxy-3-(3,5,6,7-tetrahydroxy-4-oxo-3,4-dihydro-2H-1-benzopyran-2-yl)phenyl]oxidanesulfonic acid	NEG00196	3.24754e+08	3.24966e+07	5.03874e+07	2.92649e+08	2.57423e+06	4.32751e+07	2.43275e+08	5.98369e+07	4.42497e+07	4.79623e+07	3.80617e+07	9.29547e+06	8.03894e+07	7.81943e+07	1.78904e+08	3.01548e+07	2.36278e+07	7.1237e+07	6.31698e+07	3.10981e+07	2.64773e+07	2.9695e+07	1.36054e+07	1.60828e+07	1.14715e+07	9.29421e+06	7.59049e+07	5.02994e+07	4.24107e+08	6.37627e+07	5.90079e+07	4.57884e+07	1.15341e+08	1.99539e+09	2.26262e+08	1.85107e+09	1.8948e+09	2.20811e+08	1.85397e+09	6.97654e+06	5.01519e+08	2.04713e+07	2.59678e+07	2.32077e+07	2.07006e+07	2.5215e+07	6.69521e+06	1.22833e+08
[2,6-dihydroxy-3-(3,5,6,7-tetrahydroxy-4-oxo-4H-chromen-2-yl)phenyl]oxidanesulfonic acid	POS05820	178091	158063	335249	98698.9	92354	470760	732306	385345	495029	459153	576672	347174	413711	330125	451516	490600	680758	926677	555807	407193	472431	404514	509370	560790	1.79855e+06	1.0433e+06	390160	323733	381073	727642	558215	291964	941176	257368	82957.1	240043	257591	124586	218988	261343	592962	730799	803996	253438	198323	692885	697667	336087
[2,6-dihydroxy-3-(3,5,7-trihydroxy-4-oxo-4H-chromen-2-yl)phenyl]oxidanesulfonic acid	POS06061	228506	262302	1.11623e+06	144754	10318.4	282868	5.23071e+06	1.20146e+06	359311	326029	360825	28913.5	553816	570784	4813.04	125848	188541	548404	720001	1.10098e+06	1.10437e+06	765480	196991	268715	194754	214347	92400.8	67129.5	130397	70375.9	78848.7	81340.8	129469	5.07491e+06	334451	5.3319e+06	5.30611e+06	417504	5.26677e+06	9.41385e+06	715203	279527	1.79252e+06	1.47165e+06	1.64329e+06	1.67857e+06	75740.7	1.34941e+06
[2,6-dihydroxy-3-(3-phenylpropanoyl)phenyl]oxidanesulfonic acid	POS00409	4.85931e+07	4.06838e+07	3.43985e+07	3.47898e+07	4.15618e+07	5.31202e+07	4.64661e+07	2.96424e+07	3.34221e+07	3.7642e+07	4.5746e+07	3.3047e+07	3.65227e+07	3.68988e+07	5.10755e+07	4.82926e+07	4.40719e+07	3.47869e+07	4.48994e+07	5.169e+07	5.74365e+07	2.89553e+07	4.3622e+07	4.3808e+07	2.4147e+07	6.19094e+07	3.83431e+07	3.99415e+07	5.60944e+07	4.5377e+07	4.74757e+07	4.35421e+07	4.8611e+07	4.33984e+07	3.94823e+07	6.09415e+07	4.55298e+07	6.3535e+07	5.16795e+07	2.4182e+07	6.45378e+07	3.66619e+07	2.68112e+07	5.11731e+07	2.376e+07	2.49989e+07	4.65952e+07	3.56573e+07
[2,6-dihydroxy-3-(7-hydroxy-4-oxo-4H-chromen-2-yl)phenyl]oxidanesulfonic acid	POS03169	3.51202e+06	1.57861e+06	3.74034e+06	3.60137e+06	369304	4.34164e+06	1.51609e+07	4.94084e+06	5.23011e+06	2.72241e+06	3.52695e+06	3.99631e+06	2.35195e+06	2.68321e+06	710984	714635	835675	2.82652e+06	2.69884e+06	1.18205e+06	1.26539e+06	970372	1.42951e+06	1.60798e+06	2.59593e+06	2.38333e+06	1.26142e+06	1.16655e+06	2.12375e+06	1.02499e+06	426920	1.61951e+06	2.52667e+06	2.54961e+06	4.74164e+06	2.30309e+06	2.52021e+06	4.04174e+06	2.5771e+06	698622	1.85187e+06	571557	2.98808e+06	2.4643e+06	2.1589e+06	2.57459e+06	2.42735e+06	890186
[2,6-dihydroxy-4-({[2,3,5-trihydroxy-6-(hydroxymethyl)oxan-4-yl]oxy}carbonyl)phenyl]oxidanesulfonic acid	POS05553	654263	1.53647e+06	574182	644461	37235.2	543368	1.47464e+06	600328	653918	630486	569129	955585	1.02882e+06	906007	483496	797894	1.09843e+06	1.04881e+06	1.08902e+06	6.68585e+06	5.96312e+06	5.17592e+06	552582	1.97831e+06	890614	902917	1.35798e+06	671354	424163	403550	731647	1.0621e+06	2.35389e+06	628087	570762	601828	619917	664135	640667	521466	758913	4.15274e+06	1.63105e+06	1.55429e+06	1.6569e+06	1.34517e+06	414690	297499
[2,6-dihydroxy-4-({[3-hydroxy-6-(hydroxymethyl)-2,5-bis(3,4,5-trihydroxybenzoyloxy)oxan-4-yl]oxy}carbonyl)phenyl]oxidanesulfonic acid	NEG00864	540858	1.60436e+06	101149	588635	159732	906165	1.49212e+06	1.03446e+06	163017	763055	767343	634306	1.13451e+06	938953	487306	310493	622037	1.05058e+06	1.14636e+06	2.18334e+07	2.13766e+07	2.04769e+07	738500	296853	55282.7	851428	4.32837e+06	142663	186338	63415.5	439913	663899	201561	161793	223329	370.136	296550	1.24069e+06	282227	6.99394e+06	2.12455e+07	2.04784e+06	716692	1.23178e+06	2.03014e+06	1.15419e+06	488511	1.18528e+07
[2,6-dihydroxy-4-(3,4,5,7-tetrahydroxy-3,4-dihydro-2H-1-benzopyran-2-yl)phenyl]oxidanesulfonic acid	POS09896	8956.01	27435.7	455277	15100.8	6481.4	45234.2	1101.49	774022	95966	101399	82901.7	1101.49	10663.5	1101.49	436328	1101.49	12568.7	1101.49	8102.6	10013.6	29235.8	21722.8	605549	1101.49	1101.49	1101.49	1101.49	13287	7070.48	7428.75	7149.99	27899.4	61470.2	177701	1101.49	149089	242823	15156.8	150695	9330.75	239918	349281	328829	288541	488550	307679	4646.14	1.68942e+06
[2,6-dihydroxy-4-(3,5,7-trihydroxy-3,4-dihydro-2H-1-benzopyran-2-yl)phenyl]oxidanesulfonic acid	POS04113	489256	744406	3.64744e+06	358274	1.28909e+06	971301	1.93403e+06	2.73243e+06	1.10546e+06	977071	1.41927e+06	4.94454e+06	3.89973e+06	3.28367e+06	1.12875e+06	2.49394e+06	2.84471e+06	3.36828e+06	3.613e+06	1.82031e+06	1.59129e+06	1.29399e+06	1.02971e+06	1.0459e+06	948360	2.03332e+06	294665	133058	202611	182816	163389	241905	1.02862e+06	1.25619e+06	178947	1.11143e+06	1.22687e+06	290740	1.21207e+06	2.16248e+06	862235	3.35553e+06	981654	931632	836908	913043	860355	1.78063e+06
[2-hydroxy-3-(phenoxycarbonyl)phenyl]oxidanesulfonic acid	NEG00438	4.39945e+07	2.46591e+07	4.59003e+07	3.72909e+07	7.77354e+06	4.445e+07	1.54387e+08	4.71415e+07	4.67173e+07	4.51945e+07	4.4594e+07	3.95366e+07	2.8606e+07	2.47418e+07	1.03471e+07	1.39882e+07	1.74623e+07	2.85067e+07	2.62266e+07	1.69741e+07	1.56977e+07	1.60452e+07	2.89354e+07	2.58072e+07	2.61195e+07	3.47418e+07	2.41404e+07	9.64227e+06	2.26323e+07	1.88868e+07	1.11671e+07	1.98313e+07	3.03757e+07	3.61868e+07	5.60497e+07	3.68625e+07	3.75077e+07	6.09222e+07	3.84226e+07	7.85698e+06	2.73747e+07	1.16054e+07	1.4069e+07	2.79358e+07	2.58657e+07	3.03363e+07	3.43591e+07	1.09893e+07
[2-hydroxy-5-(3,5,7-trihydroxy-3,4-dihydro-2H-1-benzopyran-2-yl)phenyl]oxidanesulfonic acid	POS05827	1.28767e+06	995186	522430	883348	228485	672005	2.00226e+06	1.78415e+06	1.22957e+06	556194	640168	1.91228e+06	1.65609e+06	442021	811339	593279	743746	1.41074e+06	584158	752237	1.2258e+06	1.7132e+06	326273	504561	645169	894291	447619	1.68875e+06	592487	637053	1.59927e+06	475940	1.50637e+06	2.56436e+06	795364	794743	1.66044e+06	1.2159e+06	675447	652429	1.14768e+06	421950	1.321e+06	645497	455476	1.75936e+06	1.82826e+06	671297
[2-hydroxy-5-(3,5,7-trihydroxy-5H-chromen-2-yl)phenyl]oxidanesulfonic acid	POS05314	333187	472560	1.00061e+06	341588	295006	452404	795405	883263	473905	531983	483500	283223	718033	687310	346318	653567	606848	657275	704049	515271	434820	362383	381310	350417	405949	678169	141125	186660	260798	150190	220462	383203	636159	151195	258137	4.32967e+07	174746	344451	3.48555e+06	1.11425e+06	262048	995278	611724	587088	236100	585884	542011	649594
[2-methoxy-4-(3,5,7-trihydroxy-3,4-dihydro-2H-1-benzopyran-2-yl)phenyl]oxidanesulfonic acid	POS07375	1101.49	133913	1101.49	11020.8	1101.49	1101.49	1101.49	1101.49	1101.49	1101.49	1101.49	1101.49	518708	649898	1101.49	4537.14	1101.49	675322	709677	399046	504309	399761	1101.49	1101.49	1101.49	1101.49	1101.49	1101.49	1101.49	5770.55	1101.49	1101.49	1101.49	1.69051e+06	1101.49	1.57674e+06	1.91827e+06	1101.49	2.31323e+06	44864.8	6373.58	35975.2	256154	129043	112753	138979	1101.49	286636
[2-methoxy-4-(3,5,7-trihydroxy-4-oxo-3,4-dihydro-2H-1-benzopyran-2-yl)phenyl]oxidanesulfonic acid	POS06079	72954	224428	65873.2	149607	118471	552869	56748.5	69894.3	686814	584656	541288	198860	884354	780467	39765.6	254541	1.16691e+06	969000	973749	895923	840203	705582	1.87017e+06	767801	278990	521964	50437.9	74164.3	26303.5	43853.7	76494.3	124264	100405	6276.03	41358.4	29295.6	17127.2	57598.7	43986.9	223773	608931	707697	777362	993304	799733	738506	514415	1.31482e+06
[2-methoxy-4-(3,5,7-trihydroxy-5H-chromen-2-yl)phenyl]oxidanesulfonic acid	POS01738	4.51826e+06	1.20464e+06	4.82012e+06	3.51228e+06	1101.49	1.22047e+07	1.45859e+06	5.72171e+06	1.43009e+07	1.5714e+07	1.5914e+07	5.05439e+06	5.65339e+06	5629668	99084	1.40364e+06	147861	5.49084e+06	5.92069e+06	8.53696e+06	7.51607e+06	6.05823e+06	7.09378e+06	2.41921e+06	3.27383e+06	3.25688e+06	62967.9	67726.2	66791.6	106371	177553	101186	1.82377e+07	5.08787e+06	1.10871e+07	4.87292e+06	4.74786e+06	1.41645e+07	4.5665e+06	3.22279e+06	767260	6.86795e+06	2.37676e+07	2.32307e+07	2.34999e+07	2.45542e+07	2.6726e+06	9.57456e+06
[3-(3,5,7-trihydroxy-6-methoxy-4-oxo-4H-chromen-2-yl)phenyl]oxidanesulfonic acid	NEG01846	397091	558631	431407	229969	323298	263296	1.12264e+06	646498	424706	523499	379492	653557	482264	241608	310607	283309	570401	191746	104373	1.16747e+06	919248	915240	384213	413679	240926	565809	722059	422160	355529	306622	275216	562792	667056	1.60226e+07	624046	1.59916e+07	1.60683e+07	783533	1.6604e+07	4.34743e+07	527123	755395	867545	893342	907401	984365	581718	1.97908e+06
[3,5-dihydroxy-2-(5,6,7-trihydroxy-4-oxo-2-phenyl-4H-chromen-8-yl)oxan-4-yl]oxidanesulfonic acid	POS11712	40008.2	79450.3	315490	36790.6	3371.94	159069	1.6863e+06	247832	179845	166922	226567	237861	556175	310420	230825	221617	179627	471086	430574	325160	305094	184779	425140	268279	140027	122498	350698	427321	696255	66736.8	157845	187380	76308	5944.39	9526.52	24908.4	40722	22007.3	5866.45	95380.1	60723.4	362786	571235	540236	501220	456146	62876.2	124438
[5-(Aminomethyl)furan-3-yl]methyl diphosphate	POS05574	2.83824e+06	995328	361796	2.55555e+06	1101.49	126391	1.18924e+07	406524	163324	119813	120590	1101.49	352278	211584	1101.49	12635	14401.1	269927	281917	119285	101535	82974.6	1.10079e+06	744747	437049	469895	541522	469450	327210	191688	511105	208741	4979.42	479333	9177.38	420183	397833	6598.44	392225	1.38057e+06	3401.75	4533.25	63141.1	88920.5	82183.2	78763.2	99427.6	91006.9
[5-(Aminomethyl)furan-3-yl]methyl phosphate	POS05232	719311	1.53947e+06	1.45677e+06	1.181e+06	1.03829e+06	877711	1.13304e+06	1.03137e+06	1.16623e+06	868000	894225	1.10847e+06	800092	880214	889252	1.28682e+06	1.47348e+06	1.0513e+06	1.02307e+06	1.0969e+06	1.05969e+06	1.5971e+06	967292	876678	916538	734569	806636	1.04468e+06	1.33534e+06	935419	1.57e+06	1.17968e+06	916138	1.01886e+06	944384	1.08153e+06	1.18365e+06	1.64095e+06	921257	780953	799473	1.70627e+06	986060	1.17838e+06	1.14967e+06	1.60882e+06	965800	940586
[6,7,8,11,12,13,22-heptahydroxy-3,16-dioxo-21-(3,4,5-trihydroxybenzoyloxy)-2,17,20-trioxatetracyclo[17.3.1.0tricosa-4,6,8,10,12,14-hexaen-23-yl]oxidanesulfonic acid	NEG04253	222656	48031.2	274293	29477.5	54523	370.136	370.136	32926.9	370.136	315327	670332	370.136	378510	370.136	31740.4	646789	366101	370.136	31522.9	1.10016e+06	1.18707e+06	1.01157e+06	417251	11698.9	370.136	214196	573393	370.136	370.136	24314.5	185472	370.136	370.136	46406	370.136	370.136	76288.3	31268.9	75219.6	631821	1.59037e+06	284375	66155.1	56948.4	210650	15840.4	546675	921236
[7,8,8,12,13,21-hexahydroxy-19-(hydroxymethyl)-3,6,16-trioxo-2,17,20,23-tetraoxapentacyclo[16.3.1.1tricosa-4,10,12,14-tetraen-22-yl]oxidanesulfonic acid	POS09546	49054.1	125244	906686	10511.4	31361.5	507473	56132	1.15445e+06	504666	365789	315866	1.02089e+06	781300	1.36655e+06	9493.42	1101.49	324002	1.26115e+06	1.40865e+06	475591	546531	448850	624625	763738	1.00775e+06	721638	28241.1	37431	1101.49	9778.19	7974.3	43781	21041.6	53972.3	40919.8	25271.6	40807.3	86805	48712.9	47525.8	239941	225386	783082	812911	595654	683834	104253	606830
{[(4E)-5-(4-methoxyphenyl)-3-oxopent-4-en-1-yl]oxy}sulfonic acid	POS05347	586589	1.03805e+06	793188	810544	1.17068e+06	666275	745744	416716	585158	1.04961e+06	608787	1.01983e+06	843189	895148	1.13227e+06	1.0017e+06	1.15391e+06	746270	747235	770236	604418	510719	1.24121e+06	1.33905e+06	1.04652e+06	1.66218e+06	1.2187e+06	1.34497e+06	1.24005e+06	1.00859e+06	1.3126e+06	1.30202e+06	1.21161e+06	88791.3	768934	130933	176587	918129	220564	466083	865985	855199	536082	575958	443936	470387	827205	404469
{[1-(3,4-dihydroxyphenyl)-3-(2,4,6-trihydroxyphenyl)propan-2-yl]oxy}sulfonic acid	POS07546	603026	532937	254950	652810	753493	703797	887588	672481	664846	609559	611165	745032	639952	573224	910694	590070	312635	721501	625632	614058	705892	654847	561186	463554	663817	445950	451715	786846	937971	598768	758027	480270	1.15364e+06	255300	795695	160684	223018	664769	249238	135074	595532	354993	544575	556319	525479	630019	600200	658528
{[1-(7-hydroxy-2-oxo-2H-chromen-8-yl)-3-methylbut-3-en-2-yl]oxy}sulfonic acid	POS06338	441343	664640	546459	493819	913161	318978	570397	357142	363203	818409	463308	667538	734618	553694	698381	870080	899898	449125	555922	567835	430151	422281	1.1477e+06	886576	659024	1.22719e+06	940933	914425	1.03749e+06	845661	971711	796737	898771	167973	722355	377384	205602	666364	80369	346545	447796	804566	256988	342044	220427	244191	632101	338595
{[4-(7-methoxy-2-oxo-2H-chromen-6-yl)-2-oxobut-3-en-1-yl]oxy}sulfonic acid	POS01119	8.86298e+06	9.14776e+06	8.03136e+06	8.141e+06	1.10057e+07	6.15529e+06	7.81802e+06	7.56945e+06	1.14403e+07	1.42995e+07	1.00128e+07	1.24632e+07	9.76489e+06	1.48341e+07	1.28209e+07	5.93132e+06	1.02728e+07	1.03449e+07	1.1864e+07	7.49056e+06	9.39244e+06	6.56862e+06	1.05941e+07	1.67421e+07	1.03027e+07	1.50973e+07	7.55204e+06	1.68266e+07	3.4217e+06	1.30704e+07	9.73756e+06	1.11624e+07	1.46315e+07	4.66942e+06	9.50928e+06	4.26085e+06	5.09661e+06	1.75757e+07	4.27336e+06	1.19999e+07	9.50123e+06	6.55866e+06	8.89408e+06	1.08783e+07	8.96333e+06	9.43574e+06	9.96925e+06	1.2032e+07
{11-methoxy-16,18-dioxo-6,8,19-trioxapentacyclo[10.7.0.0nonadeca-1(12),2(9),4,10,13(17)-pentaen-14-yl}oxidanesulfonic acid	POS01934	1.4306e+06	2.28803e+06	4.75935e+06	1.27109e+06	604664	2.13716e+06	985365	4.7412e+06	2.70337e+06	2.46816e+06	2.18737e+06	1.29328e+06	3.32724e+06	3.31692e+06	2.47632e+06	2.26456e+06	3.44161e+06	3.26648e+06	3.64216e+06	4.90991e+06	4.60276e+06	3.45831e+06	3.0062e+06	2.9919e+06	1.97405e+06	2.11848e+06	886931	375639	431028	667667	780892	847394	1.44214e+06	1.96447e+06	935273	1.83342e+06	1.77309e+06	974931	1.8424e+06	1.2179e+07	4.28102e+06	6.84193e+06	8.13046e+06	8.54707e+06	8.20603e+06	8.30035e+06	1.10611e+06	1.63099e+07
{2,6-dihydroxy-4-[(E)-2-(4-hydroxyphenyl)ethenyl]phenyl}oxidanesulfonic acid	POS03423	7.18986e+06	7.20508e+06	4.74388e+06	4.95328e+06	1.46063e+06	3.41678e+06	4.0108e+06	6.47565e+06	4.8071e+06	3.4361e+06	3.9869e+06	842751	1.31497e+06	794195	1.73141e+06	1.5842e+06	2.01877e+06	563290	332278	1.49626e+06	1.06125e+06	988012	2.48687e+06	1.57596e+06	1.05517e+06	167695	1.93472e+06	2.23895e+06	1.7597e+06	1.70763e+06	1.9622e+06	1.74238e+06	2.21276e+06	9.96643e+06	1.19602e+06	7.22777e+06	6.77101e+06	1.5382e+06	8.41969e+06	3.35921e+06	1.18942e+06	641456	2.75657e+06	2.73101e+06	3.11007e+06	3.15111e+06	820224	2.6386e+06
{2,6-dihydroxy-4-[4-hydroxy-7-(hydroxymethyl)-11-oxo-2,8-dioxatricyclo[7.3.1.0]trideca-1(12),3,5(13),6,9-pentaen-3-yl]phenoxy}dihydroxyoxo-sulfanylium	POS04464	518891	1218943	6.05771e+06	432622	1101.49	693879	530576	4.34081e+06	966236	1.44349e+06	725329	373637	4.41084e+06	3.7918e+06	332270	1.78e+06	925710	4.29035e+06	4.17659e+06	4.13981e+06	3.83542e+06	2.87396e+06	1.62817e+06	997553	779557	1.23949e+06	107848	78251.4	209205	63359.5	176420	108619	502265	1.72355e+06	186613	1.96931e+06	1.6397e+06	303145	1.50285e+06	2.00915e+06	738891	4.35867e+06	2.55631e+06	2.73726e+06	2.26336e+06	2.63129e+06	390184	2.25523e+06
{2-[3,5-dihydroxy-4-(sulfooxy)phenyl]-3-hydroxy-5-oxo-5H-chromen-7-yl}oxidanium	POS02207	2.9595e+06	2.44817e+06	8.83038e+06	2.75475e+06	1.20381e+06	1.67879e+06	3.31297e+06	6.83331e+06	2.18811e+06	2.03653e+06	1.78606e+06	9.903e+06	1.61954e+07	9.83922e+06	2.6317e+06	4.7399e+06	5.23165e+06	1.04433e+07	1.13815e+07	5.67534e+06	5.27995e+06	4.8103e+06	461037	722109	1.17022e+06	1.49951e+06	936268	542392	674456	616597	918571	829013	3.5485e+06	4.70891e+06	895327	3.7651e+06	3.46625e+06	798974	4.63909e+06	3.69635e+06	2.36939e+06	1.39876e+06	1.05794e+06	1.03346e+06	862909	1.16586e+06	1.106e+06	1.55432e+06
{2-[5,7-dihydroxy-2-(3-methoxyphenyl)-4-oxo-4H-chromen-6-yl]-3-hydroxy-6-methyl-5-oxooxan-4-yl}oxidanesulfonic acid	NEG01321	4.72251e+06	710591	1.13046e+06	3.45854e+06	27459	2.84756e+06	9.00166e+07	1.47424e+06	3.43253e+06	2.42323e+06	2.43683e+06	2.9375e+06	1.01992e+06	572010	118494	158994	202586	944768	749148	219417	184421	91971.1	2.30336e+06	2.85709e+06	4.07155e+06	1.80737e+07	2.94028e+06	1.80629e+06	3.11847e+06	1.99079e+06	525308	1.41166e+06	6.18721e+06	1.45219e+07	1.07316e+07	1.50539e+07	1.71656e+07	1.31032e+07	1.45181e+07	1.71986e+06	4.70821e+06	600112	1.34669e+06	1.40929e+06	915680	1.25474e+06	6.93325e+06	2.02092e+06
{2-methoxy-4-[(5-oxooxolan-2-yl)methyl]phenyl}oxidanesulfonic acid	POS02204	1.71283e+06	2.51141e+06	3.08276e+06	1.83336e+06	552607	2.27913e+06	2.3506e+06	3.16629e+06	2.66015e+06	2.3735e+06	2.50301e+06	2.00774e+06	9.11132e+06	8.49943e+06	1.51326e+06	3.63425e+07	4.05664e+06	1.20389e+07	1.29973e+07	7.26488e+06	8.3437e+06	7.86139e+06	1.18289e+07	7.02923e+06	3.37292e+06	5.77386e+06	4.80381e+06	5.23774e+06	4.1143e+06	3.42507e+06	5.25902e+06	5.95414e+06	4.24463e+06	978493	1.56901e+06	944600	1.01749e+06	1.86399e+06	995105	1.55478e+06	758578	1.02401e+07	4.18095e+06	5.01342e+06	4.93851e+06	3.74299e+06	360024	2.35508e+06
{4-[2,3-dioxo-3-(2,4,6-trihydroxy-3-methoxyphenyl)propyl]-2-hydroxy-6-methoxyphenyl}oxidanesulfonic acid	POS00982	4.85997e+06	8.81273e+06	5.93414e+06	3.91684e+06	471970	4.22541e+06	4.40921e+06	6.88956e+06	2.23323e+06	4.85393e+06	3.91225e+06	3.04728e+06	6.35595e+06	7.88708e+06	2.83297e+06	5.26889e+06	7.2086e+06	6.39781e+06	8.93061e+06	1.14044e+07	1.07027e+07	8.76508e+06	6.15933e+06	6.04462e+06	5.46817e+06	6.20418e+06	2.22581e+06	2.15264e+06	1.08655e+06	3.41035e+06	5.12464e+06	4.31152e+06	4.95573e+06	4.55966e+06	3.33934e+06	4.94127e+06	3.72249e+06	2.92571e+06	4.04803e+06	8.80812e+06	2.66522e+06	8.14306e+06	2.3104e+07	2.27765e+07	1.38597e+07	2.32816e+07	3.25989e+06	3.46604e+07
{4-[2,3-dioxo-3-(2,4,6-trihydroxy-3-methoxyphenyl)propyl]-2-methoxyphenyl}oxidanesulfonic acid	NEG07667	2800.99	2172.44	50998.8	370.136	370.136	2542.87	3274.87	64705.2	2351.85	370.136	370.136	370.136	155271	124439	370.136	370.136	43603.4	141237	139292	28369.3	49384.7	35171.3	44805.2	13808.5	11993.3	12261.3	2910.98	370.136	370.136	370.136	370.136	370.136	160153	195423	4476.22	205468	233135	4077.81	248373	1.48766e+06	370.136	370.136	48331.8	44311	35108	34279	370.136	147083
{4-[3-hydroxy-2-oxo-8-(3,5,7-trihydroxy-4-oxo-3,4-dihydro-2H-1-benzopyran-2-yl)-4-oxatricyclo[4.3.1.0decan-10-yl]-2-methoxyphenyl}oxidanesulfonic acid	NEG00180	6.16999e+08	4.64401e+08	2.81099e+08	6.22388e+08	1.63272e+08	6.25264e+08	1.89789e+09	2.69068e+08	7.21631e+08	6.64941e+08	7.28591e+08	1.00397e+09	2.96601e+08	2.76028e+08	2.08768e+08	2.62998e+08	3.40266e+08	2.72861e+08	2.53229e+08	1.80537e+08	1.9032e+08	1.8351e+08	5.62018e+08	5.5515e+08	6.24269e+08	9.0685e+08	5.98465e+08	5.03269e+08	5.16873e+08	4.66869e+08	3.80561e+08	4.6771e+08	6.65515e+08	1.48702e+09	7.85946e+08	1.42415e+09	1.58708e+09	8.76284e+08	1.53207e+09	6.6317e+08	5.86977e+08	3.86109e+08	3.79715e+08	3.30381e+08	3.15113e+08	3.72355e+08	7.53794e+08	5.44906e+08
{5-hydroxy-11-methoxy-16,18-dioxo-6,8,19-trioxapentacyclo[10.7.0.0nonadeca-1(12),2(9),10,13(17)-tetraen-14-yl}oxidanesulfonic acid	POS00544	2.44308e+07	2.17405e+07	2.90785e+07	2.36712e+07	2.03803e+06	2.52083e+07	8.78898e+07	2.99118e+07	2.984e+07	2.92478e+07	2.67313e+07	5.01882e+07	1.87491e+07	1.67659e+07	3.05177e+07	8.97922e+07	6.54888e+07	1.79746e+07	1.85066e+07	2.77627e+07	2.60554e+07	1.82993e+07	2.78865e+07	2.54623e+07	2.50101e+07	3.23497e+07	4.45946e+07	2.00278e+07	3.29895e+07	1.56188e+07	2.55879e+07	2.69192e+07	4.33777e+07	3.78306e+07	1.64882e+07	3.81065e+07	3.77058e+07	2.07968e+07	3.73821e+07	9.77707e+07	3.0768e+07	4.10214e+07	1.71504e+07	1.62308e+07	1.45706e+07	1.69605e+07	1.24362e+07	3.68117e+07
1-(1-Propenylsulfinyl)propyl propyl disulfide	POS02286	4.29175e+06	3.65447e+06	4.06166e+06	4.45158e+06	3.89709e+06	4.58271e+06	3.61862e+06	3.71076e+06	4.82181e+06	4.32151e+06	4.51303e+06	4.22982e+06	4.48653e+06	4.01056e+06	3.50327e+06	4.11156e+06	4.95754e+06	4.39486e+06	4.60602e+06	4.93412e+06	3.99052e+06	3.7314e+06	4.58475e+06	3.53065e+06	4.16363e+06	4.96895e+06	3.09513e+06	1.97962e+06	4.95522e+06	3.44449e+06	4.14491e+06	4.16127e+06	4.52708e+06	3.71632e+06	3.71507e+06	4.69741e+06	3.34753e+06	3.84024e+06	4.26416e+06	3.5413e+06	3.30231e+06	4.26487e+06	4.75259e+06	4.62783e+06	5.34905e+06	4.33418e+06	4.28651e+06	3.37686e+06
1-(2,3,4,6-tetrahydroxyphenyl)-3-(2,3,4-trihydroxyphenyl)propane-1,2-dione	POS01797	1.73391e+06	2.0609e+06	1.09174e+07	1.56991e+06	1.1197e+06	5.91171e+06	4.18925e+06	1.08398e+07	6.91124e+06	6.38928e+06	6.06122e+06	4.71632e+06	7.56926e+06	7.98628e+06	2.92544e+06	7.32299e+06	9.61329e+06	8.5412e+06	8.36075e+06	7.00048e+06	7.16846e+06	6.37766e+06	9.99528e+06	4.33924e+06	4.06795e+06	6.29182e+06	1.70975e+06	1.76518e+06	3.60941e+06	1.87671e+06	1.36469e+06	1.61439e+06	5.36557e+06	3.98067e+06	2.92246e+06	3.8079e+06	3.78713e+06	3.06333e+06	3.97513e+06	1.49011e+07	4.42724e+06	8.93137e+06	8.80194e+06	8.72568e+06	8.69726e+06	8.97415e+06	1.95923e+06	6.4264e+06
1-(2-Carboxyphenylamino)-1-deoxy-D-ribulose 5-phosphate	POS08021	1101.49	1101.49	1101.49	1101.49	5086.98	1101.49	1101.49	12831.6	5802.74	6577.34	1101.49	1101.49	1101.49	1101.49	1101.49	1101.49	46632.3	6909.59	1101.49	6361.89	7327.63	1101.49	5975.2	15276.2	18643.6	15890	1101.49	1101.49	4978.78	1101.49	1101.49	1101.49	1101.49	1101.49	1101.49	1101.49	1101.49	1101.49	1101.49	373685	6286.57	11429.4	27422	12993.5	1101.49	17051.9	1101.49	410868
1-(4-Hydroxy-2-methylpyrimid-5-ylmethyl)-3-(beta-hydroxyethyl)-2-methylpyridinium bromide	NEG01219	3.97491e+06	3.18039e+06	4.32161e+06	3.41027e+06	968704	4.26789e+06	3.00343e+07	4.76046e+06	4.2921e+06	4.42939e+06	3.95375e+06	2.25566e+06	2.5139e+06	2.6585e+06	2.34608e+06	2.07023e+06	2.24088e+06	2.59451e+06	2.80127e+06	1.73203e+06	1.54008e+06	1.42071e+06	2.73076e+06	2.61118e+06	2.24078e+06	4.53013e+06	7.66411e+06	5.90973e+06	6.32618e+06	5.53934e+06	5.16336e+06	7.64036e+06	7.07303e+06	1.69668e+07	6.52075e+06	1.61839e+07	1.68938e+07	6.95618e+06	2.54723e+07	4.98508e+06	4.31872e+06	1.42631e+06	4.23495e+06	3.90358e+06	3.57625e+06	3.65763e+06	1.68572e+06	2.49845e+06
1-(5-Phospho-D-ribosyl)-5-amino-4-imidazolecarboxylate	POS08805	211583	340513	1.38963e+06	308771	159180	703365	259443	1.77176e+06	940979	967596	372900	240703	599415	289521	129553	1.21086e+06	442740	79467.6	634226	286947	235720	272587	399451	712968	510073	550801	429334	212360	208762	485486	435348	288263	967316	226119	52563.5	171083	193956	60176.9	502229	189421	78569.2	350077	462332	149688	492222	248576	403098	538160
1-(5-Phospho-D-ribosyl)-ATP	NEG06431	68196.5	487362	370.136	85817	370.136	370.136	3019.09	370.136	370.136	7953.72	5040.37	370.136	2483.46	370.136	370.136	136814	157996	370.136	370.136	370.136	370.136	370.136	370.136	8438.71	2100.75	276218	591761	760347	363969	433645	341924	312292	2.66613e+06	972158	86191.5	1.01677e+06	901447	70345.5	1.0265e+06	28397.6	93973.5	3357.09	370.136	370.136	370.136	370.136	370.136	3552.62
1-(5-Phosphoribosyl)-4-(N-succinocarboxamide)-5-aminoimidazole	POS01462	6.50885e+06	9.19766e+06	8.46043e+06	6.08463e+06	4.81831e+06	4.08987e+06	1.87615e+07	8.97305e+06	4.43662e+06	4.86727e+06	5.23754e+06	5.48313e+06	1.8628e+07	1.99403e+07	9.65467e+06	456509	1.31885e+06	1.77781e+07	1.95084e+07	6.15985e+06	6.98006e+06	5.2233e+06	507871	579926	537059	940325	6.4863e+06	3.99226e+06	3.1478e+06	6.30352e+06	5.52409e+06	8.05441e+06	1.24992e+07	6.11498e+06	2.23975e+06	5.63761e+06	5.63566e+06	2.08076e+06	5.07467e+06	2.76355e+06	2.1264e+07	2.15607e+06	1.25626e+06	1.66608e+06	1.07624e+06	1.46738e+06	4.67632e+06	1.97127e+06
1-(5'-Phosphoribosyl)-5-amino-4-(N-succinocarboxamide)-imidazole	POS00736	2.7245e+07	3.5153e+07	5.70777e+06	2.4415e+07	2.26379e+07	6.96047e+06	4.44034e+06	5.55422e+06	9.24574e+06	1.05387e+07	1.0061e+07	1.18211e+06	2.28708e+07	1.98351e+07	3.50874e+07	1.74709e+07	4.18717e+07	2.31992e+07	22640901	1.3152e+07	1.33614e+07	1.26601e+07	32102473	2.068e+07	5.10733e+06	1.12078e+07	3.98025e+07	3.74267e+07	4.86631e+07	6.93064e+07	6.0502e+07	6.15082e+07	5.40073e+07	2.07193e+07	1.45513e+07	1.67299e+07	2.03213e+07	1.6326e+07	1.95357e+07	2.42994e+06	1.66712e+07	2.07086e+07	7.43175e+06	8.19022e+06	7.41292e+06	7.48073e+06	4.07058e+06	8.29857e+06
1-(5'-Phosphoribosyl)-5-amino-4-imidazolecarboxamide	NEG01999	524832	3.18284e+06	4.22511e+06	334528	361259	638113	1.79471e+06	307852	768966	869839	598501	7.08351e+06	399600	423374	535798	209827	583016	371526	319412	395698	398442	345831	292286	3.54022e+06	3.7656e+06	311583	1.15195e+06	3.4804e+06	147859	1.53412e+06	129608	273448	2.36091e+06	1.62211e+07	501026	1.40803e+07	1.57209e+07	8.19038e+06	1.62566e+07	1.36955e+07	303316	350097	396075	3.56049e+06	347604	2.89926e+06	2.16359e+06	454881
1-(5'-Phosphoribosyl)-5-formamido-4-imidazolecarboxamide	POS05718	1101.49	18172.9	147643	1101.49	4286.77	9242.59	9331.64	166795	20136.3	32939	15226	1101.49	73542.3	43583.8	1101.49	1101.49	15555.8	27763.9	35165.1	30800.2	47856.4	23432.3	25631.9	24759.7	10934.3	8660.14	9923.19	4604.4	1101.49	3776.76	3477.91	1101.49	16327.8	402725	3770.95	411257	392688	4185.24	407726	2.97181e+06	182846	800071	1.09368e+06	1.04058e+06	932055	960685	1101.49	1.42161e+06
1,1-Dibromo-2-propanone	NEG00590	1.28057e+07	1.62473e+07	1.9081e+07	1.23763e+07	1.50131e+07	1.20401e+07	1.27831e+07	1.34104e+07	1.06642e+07	1.30075e+07	1.78356e+07	1.13771e+07	1.58169e+07	1.12996e+07	1.30587e+07	1.71242e+07	1.40352e+07	1.30459e+07	1.24846e+07	1.34259e+07	1.42575e+07	1.21894e+07	1.38896e+07	1.39365e+07	1.26318e+07	1.37333e+07	1.68096e+07	1.22634e+07	1.09322e+07	1.28317e+07	1.50602e+07	1.3906e+07	1.25623e+07	1.00119e+07	1.48074e+07	1.02188e+07	1.07893e+07	1.27233e+07	1.04432e+07	1.62208e+07	1.14537e+07	1.37282e+07	1.33726e+07	1.04934e+07	1.4159e+07	1.41911e+07	1.5826e+07	9.93115e+06
1,1-Dichloro-2,2-bis(4-chlorophenyl)ethylene	POS12820	1101.49	1101.49	437642	8588.8	4291.32	207002	429431	469094	236825	207176	261676	142467	368304	334703	4676.66	271762	126513	299925	315098	272617	239413	240097	81365.2	73957	50649.3	175439	17646.9	22222.3	1101.49	9607.08	11648.1	22062.8	8780.58	9757.71	25148.6	16293.3	9826.83	14513.6	11228.7	1101.49	96189.1	209687	415538	332203	391247	475396	107577	22143.3
1,1-Dichloro-2,2-diphenylethane	POS09278	88356.3	196097	4360.09	103934	1101.49	1101.49	1101.49	5088.78	1101.49	1101.49	1101.49	1101.49	48476	29018.4	3861.35	9262.45	23741	59757	28245.4	948817	838645	704939	63858.9	3333.63	3843.92	3105.13	1101.49	3471.93	3111.98	1101.49	3961.03	9689.98	323601	202790	40413.3	171977	177094	35642.3	199873	1.32234e+06	106167	412478	852640	766204	751767	808538	6702.97	1.34105e+06
1,1'-Dihydroxy-1,1',2,2'-tetrahydrolycopene	POS09867	165716	656441	1101.49	244400	29821.3	93369.1	1101.49	7601.88	30365.5	46449.4	45520.3	23311.4	42295.4	36127.2	47106.6	114440	116029	20699.2	19455.2	748417	797101	613371	260111	303010	165000	116215	30240.8	12185	10345.2	1101.49	15050.2	8586.4	1101.49	34264.3	13625.6	23575	16151.9	1101.49	42529	98615.6	91977.1	965385	821418	948887	874003	957589	167853	1.89032e+06
1,2,3,4,6,7,8-Heptachlorodibenzodioxin	POS05661	661140	362322	241564	1.87403e+06	1101.49	715127	350536	1.18288e+06	494138	300626	223281	613320	570940	1.30092e+06	90683.8	123301	598211	934598	818707	766018	707292	774030	492625	1.09422e+06	293463	51013.9	1101.49	8576.83	6874.44	1101.49	1.4771e+06	623271	2.15017e+06	150629	1.58853e+06	125844	171768	856558	219630	964777	643180	110373	1.07195e+06	1.04412e+06	665103	977681	660396	1.21221e+06
1,2,3,4,6,7,8-Heptachlorodibenzofuran	POS03515	443195	298357	637706	294991	23867.1	564031	1.19004e+06	670752	982931	639215	782118	641226	1.1057e+06	651182	296965	880617	381779	895431	958571	1.25464e+06	1.39345e+06	904138	384516	434119	466712	594814	116567	136872	492713	77696.9	201727	523671	297212	2.77149e+06	277100	2.45607e+06	3.47906e+06	419901	2.80171e+06	1.37436e+06	427090	622153	888703	1.18711e+06	937855	1.09309e+06	80857.5	609858
1,2-Bis(4-nitrophenyl)ethane	NEG01438	1.05753e+06	2.15531e+06	4.22642e+06	1.44816e+06	190657	1.38462e+06	3.34264e+06	5.20472e+06	2.93064e+06	1.77887e+06	1.65194e+06	1.36015e+07	1.93916e+06	1.40806e+06	4.95099e+06	3.5242e+06	3.75769e+06	1.76724e+06	1.6154e+06	3.91628e+06	4.04732e+06	3.61715e+06	1.94937e+06	5.24948e+06	8.06594e+06	8.09284e+06	1.03224e+06	630015	1.2908e+06	602083	415705	556077	2.10899e+06	1.2346e+07	1.44008e+06	1.23609e+07	1.22603e+07	1.535e+06	1.33668e+07	7.71689e+06	2.9511e+06	5.15344e+06	1.86258e+06	1.69859e+06	2.05167e+06	2.48729e+06	6.68079e+06	1.97067e+06
1,2-Dihydroxyphthalene-6-sulfote	POS07290	204775	405922	552646	437545	622523	213174	596833	290871	258053	593911	461824	474012	565029	520055	416501	454424	610146	318909	312244	345810	247673	229751	758864	598450	393903	892286	668643	807419	640267	678326	589472	510400	606202	212348	569346	349041	233618	475024	257232	625995	444725	377709	490451	337570	178654	279596	673969	236421
1,2-Dinitrobenzene	POS07486	361746	528633	296583	359468	514122	460183	564860	358299	648801	584472	577601	258035	373409	362973	493589	1.65739e+06	822013	302274	368368	879820	890201	677577	522039	487352	325626	625494	318142	298858	346855	347753	375022	301558	334309	355925	443505	412413	94809.7	543361	440976	371924	958107	732858	467523	440536	462061	453076	1.00563e+06	547729
1,3,5,8-Tetrahydroxy-6-methoxy-2-methylanthraquinone 8-O-b-D-glucoside	NEG01056	2.11733e+06	4.26452e+06	1.8164e+06	2.01778e+06	96130.3	3.12118e+06	8.51627e+06	1.71139e+06	3.68251e+06	3.64792e+06	3.18492e+06	8.38862e+06	548786	452500	79841.5	414917	677913	717842	543671	1.24619e+06	1.09361e+06	837999	608836	1.26324e+06	6.58497e+06	9.85767e+06	153427	78719.4	183313	81752	111041	124743	646833	1.87691e+07	4.35393e+06	1.75407e+07	1.95023e+07	4.84079e+06	1.91737e+07	7.19809e+06	7.64323e+06	4.29242e+06	2.77213e+06	3.01152e+06	2.86989e+06	2.94747e+06	2.23381e+07	4.63098e+06
1,3-Dimethyluracil	POS00164	6.04746e+06	7.66003e+06	3.67706e+06	5.35624e+06	3.69539e+06	4.55224e+06	1.22303e+07	2.99299e+06	5.08615e+06	6.77851e+06	5.56565e+06	6.43294e+06	5.19258e+06	5.97571e+06	1.1512e+06	2.49162e+07	7.49277e+06	4.78367e+06	5.01134e+06	1.78728e+07	1.61092e+07	1.27438e+07	1.10675e+08	5.61463e+07	4.94808e+07	4.04322e+07	1.36448e+06	1.36533e+06	1.98503e+06	1.51034e+06	1.55654e+06	746168	2.85737e+06	9.52141e+06	1.59143e+07	9.16134e+06	8.28932e+06	1.44087e+07	8.71607e+06	9.71344e+06	5.95035e+06	3.55048e+07	5.09911e+07	4.97078e+07	4.87278e+07	4.50205e+07	4.09958e+06	2.82775e+07
1,3-Dimethyluric acid	NEG00051	9.57361e+06	2.19078e+07	103172	9.21917e+06	2.38336e+07	164691	468682	146486	185150	194129	177014	116990	5.87835e+06	5.57643e+06	65917.2	3.72624e+06	3.77566e+06	6.40263e+06	6.35523e+06	2.43507e+06	2.71588e+06	2.36753e+06	1.36509e+06	7.10349e+06	936062	312221	152829	76044.9	126895	393155	214970	280683	2.20105e+07	133501	218367	119526	149825	225952	168217	609368	100786	159239	572515	572889	490370	649048	76770.1	229974
1,3-Diphenyl-2-Propenone	POS00140	136298	255535	2.01944e+07	153489	181004	719450	61513.3	30451824	1.1522e+06	1.00878e+06	659848	808132	314677	325465	12342	1.88517e+07	34853.5	273158	314243	137498	212099	196961	3.86503e+06	4.41841e+07	4.31772e+07	5.14833e+07	1.42432e+06	446861	27699.7	1.2159e+06	516690	484401	3.5693e+06	111242	102691	514090	112705	61309	55077	170596	480462	562577	414269	185260	143208	406088	40450.6	120952
1,4-Bis(chloromethoxymethyl)benzene	POS00821	3.38914e+07	1.00139e+07	979676	4.64398e+07	8.56388e+06	1.912e+07	1.20581e+07	712775	2.44825e+07	3.04803e+07	1.20561e+07	3.27146e+07	4.13133e+07	4.47996e+07	405596	6.86229e+06	2.41474e+06	2.98402e+07	3.71171e+07	4.54054e+07	3.928e+07	3.29332e+07	1.85022e+07	3.90495e+07	1.03777e+07	1.61776e+07	3.76564e+06	1.76445e+06	251256	2.01802e+06	1.39014e+06	1.55438e+06	4.08577e+07	2.79387e+06	2.11782e+07	4.72344e+06	3.45681e+06	2.33083e+07	4.24559e+06	1.03879e+06	4.44403e+06	2.88793e+07	5.50665e+07	6.13674e+07	5.38124e+07	8.14254e+07	4.06133e+07	3.31105e+07
1,7-Dimethyluric acid	POS10051	137662	131790	305295	197548	244111	135879	210483	260409	149488	312486	161494	251901	231587	198874	242543	277290	287364	125253	147399	174658	112267	173891	419204	278371	220379	600881	260554	341725	361822	363458	177805	235887	396876	558530	282402	391343	429374	296851	505181	437737	277148	256033	204561	182686	116477	177283	276316	232889
1,7-diphospho-1-epi-valienol	POS05645	115753	73885	755279	156753	51724.7	954589	1.19091e+07	1.08538e+06	1.04587e+06	945702	998003	210530	1.50306e+06	1.68254e+06	29229.7	248250	1101.49	1.83443e+06	1.71874e+06	1.20613e+06	1.18451e+06	1.19119e+06	1.25243e+06	928281	406868	389401	192861	302682	53756.3	144550	86841.4	46113.4	281744	265472	617917	229547	257326	589881	236851	25577.1	271249	717778	1.25396e+06	1.29236e+06	1.57099e+06	1.76613e+06	1.04954e+06	799458
1-[2-Bromo-1-(4-chlorophenyl)ethenyl]-2-chlorobenzene	NEG06060	96143.4	164600	15657.9	88860.1	218199	115949	24349.8	6446.49	190138	129408	104991	47125.3	310949	257530	236381	695759	79802.7	241834	285867	17258.5	28922.7	12066.5	2940.79	11971.2	258694	360416	12098.7	11739.8	31530.3	32123.7	6751.34	6452.83	823455	2236.85	328669	4523.59	9410.8	224555	11217.9	370.136	153168	591291	370.136	10469.8	370.136	370.136	148767	370.136
10,11-Dihydro-12R-hydroxy-leukotriene E4	POS05078	1101.49	1101.49	6406.7	4676.07	6628.31	1101.49	25532	1101.49	32962.2	1101.49	1101.49	1101.49	14096.3	232515	1101.49	6249.3	6295.35	54101.8	126020	9502.77	24684.7	12743.4	60467.6	31967.5	76028.5	33492.2	1101.49	1101.49	1101.49	33615.1	4129.05	5651.63	1101.49	1101.49	8510.5	9177.69	1101.49	36672.2	1101.49	9119.18	504925	21038	6948.49	5878.6	1101.49	12321.5	1101.49	6666.06
10-Undecenoic Acid	POS00128	3.69079e+06	2.65783e+06	5.21196e+06	2.62845e+06	337276	3.53968e+06	3.45211e+07	5.1762e+06	4.20952e+06	4.18762e+06	4.80703e+06	3.81708e+06	3.54883e+06	2.85352e+06	80911.2	1.10389e+06	3.88878e+06	3.48158e+06	3.05616e+06	5.04706e+06	3.88533e+06	3.94399e+06	2.65144e+06	2.79467e+06	2.70794e+06	3.98688e+06	4.96138e+06	3.12273e+06	315203	2.80936e+06	875079	2.38777e+06	3.54383e+06	1.84017e+07	1.11288e+07	1.86371e+07	1.90613e+07	1.25559e+07	2.05483e+07	2.93318e+07	1.26039e+06	5.42428e+06	6.85242e+06	7.44415e+06	8.03187e+06	7.64475e+06	2.31331e+06	9.84344e+06
11,15-dihydroxy-17,18-dimethoxy-6,8,20-trioxapentacyclo[10.8.0.0icosa-1(12),2(9),4,10,14(19),15,17-heptaen-13-one	POS04130	207607	318736	252409	236670	252447	1.23496e+06	148722	339038	1.55469e+06	1.4135e+06	1.33482e+06	726784	3.48896e+06	3.30712e+06	126710	886153	3.94899e+06	3.65978e+06	3.87002e+06	2.31628e+06	2.1949e+06	1.82078e+06	4.50262e+06	1.68893e+06	597242	1.1891e+06	151362	176764	85268.5	190604	205983	268487	320957	129343	168961	106466	155639	205681	204568	840398	328341	891308	1.96522e+06	1.8314e+06	1.66587e+06	1.92336e+06	1.55469e+06	2.29431e+06
11-[(2R,3S)-3-[2-amino-3-methyl-4-(2-methyl-1,3-thiazol-4-yl)but-3-en-1-yl]-2-methyloxiran-2-yl]-3,7-dihydroxy-4,4,6,8-tetramethyl-5-oxoundecanoic acid	POS13987	1101.49	1101.49	1101.49	1101.49	1101.49	1101.49	1101.49	1101.49	1101.49	1101.49	1101.49	1101.49	1101.49	1101.49	1101.49	1101.49	1101.49	1101.49	1101.49	1101.49	1101.49	1101.49	1101.49	1101.49	1101.49	1101.49	1101.49	1101.49	1101.49	1101.49	1101.49	1101.49	1101.49	296317	1101.49	279567	207768	1101.49	269938	1101.49	1101.49	1101.49	1101.49	1101.49	1101.49	1101.49	1101.49	26500
11-[(6-carboxy-3,4,5-trihydroxyoxan-2-yl)oxy]-3-(3,4-dihydroxyphenyl)-6-hydroxy-7-(4-hydroxy-3,5-dimethoxyphenyl)-28-dioxatricyclo[7.3.1.0]trideca-1(13),2,4,6,9,11-hexaen-2-ylium	NEG00237	1.23619e+08	4.98182e+06	1.42618e+07	5.09271e+07	99391.2	1.19331e+07	2.07908e+08	2.18481e+07	1.69174e+07	1.61319e+07	1.43027e+07	9.65318e+06	1.9582e+07	1.20309e+07	2.08746e+07	5.98548e+06	5.33277e+06	1.18758e+07	1.11842e+07	2.88988e+06	5.38545e+06	6.6429e+06	3.82609e+06	3.84482e+06	1.71201e+06	1.20574e+07	1.726e+07	9.82891e+06	9.82508e+07	1.17478e+07	6.33978e+06	6.58551e+06	2.87576e+07	1.23085e+09	1.04168e+08	1.09212e+09	1.14461e+09	1.08395e+08	1.12968e+09	1.61834e+06	1.57203e+08	1.09113e+07	1.06799e+07	1.06309e+07	1.15989e+07	8.93381e+06	4.35049e+06	1.922e+07
11-cis-Retinyl-palmitate	POS03021	4.73194e+06	4.35276e+06	2.35591e+06	4.22173e+06	444691	658918	2.68785e+06	2.81169e+06	3.6727e+06	4.4371e+06	3.60724e+06	1.82922e+06	990326	1.07648e+06	3.62646e+06	3.42974e+06	3.2778e+06	1.0842e+06	1.25443e+06	3.92782e+06	816193	708665	1.59667e+06	1.05865e+06	668307	554796	1.11244e+06	1.67198e+06	1.128e+06	1.54316e+06	1.05033e+06	1.41772e+06	3.17687e+06	3.47055e+06	4.76897e+06	2.85956e+06	3.40087e+06	5.2231e+06	2.68119e+06	3.34853e+06	3.79142e+06	4.13037e+06	1.75541e+06	1.55593e+06	1.69483e+06	1.96123e+06	1.67113e+06	3.34597e+06
11-Deoxytetrodotoxin	NEG00629	6.17994e+06	4.48508e+06	7.02748e+06	4.5983e+06	205247	4.99002e+06	9.71912e+07	7.83296e+06	5.21312e+06	5.39417e+06	5.77773e+06	5.94533e+06	4.50664e+06	4.19146e+06	8158.58	1.09373e+06	4.71771e+06	4.52494e+06	4.33678e+06	7.16855e+06	6.22035e+06	5.09669e+06	2.4846e+06	4.43102e+06	4.46067e+06	4.86602e+06	7.34424e+06	4.42182e+06	250286	2.3242e+06	1.0567e+06	3.17892e+06	4.98207e+06	4.09787e+07	2.1649e+07	4.02809e+07	4.24744e+07	2.61571e+07	4.25565e+07	5.98988e+07	1.69995e+06	6.3574e+06	1.30352e+07	1.22916e+07	1.18787e+07	1.3943e+07	3.14489e+06	1.73229e+07
11-O-Demethylpradimicinone I	POS09285	16046.2	1101.49	1.37296e+06	29446.8	1101.49	741725	1.11643e+07	1.60435e+06	917404	646898	573395	34472.7	552921	638404	10250.1	1101.49	1101.49	330452	709685	73126.1	117866	127332	1101.49	28639.6	24479.1	19944.1	1101.49	6327.44	10653	10970.7	1101.49	8216.64	1101.49	34064.9	8849.67	62428.5	56880.2	17022.3	46859.8	108524	1101.49	1101.49	909093	1.0247e+06	868925	1.19744e+06	72605.2	816054
12,13,14-trihydroxy-9-oxo-8,17-dioxatetracyclo[8.7.0.0,.0,]heptadeca-1(10),2(7),3,5,11(16),12,14-heptaen-5-yl acetate	POS02796	4.6706e+06	2.73758e+06	1.46476e+06	4.44293e+06	352065	1.52956e+06	1.54353e+07	1.65418e+06	1.86615e+06	1.60269e+06	1.42225e+06	2.55136e+06	4.28354e+06	4.53363e+06	3.69364e+06	178847	276693	4.30535e+06	4.70581e+06	753334	935748	905895	671796	380856	179971	145550	1.01429e+06	526145	1.40435e+06	644265	494171	617129	3.51812e+06	8.67625e+06	2.62538e+06	8.12636e+06	7.62806e+06	3.22409e+06	8.00683e+06	224099	3.30521e+06	677209	436602	168589	391106	193051	364946	352887
12,13-epoxy-9-alkoxy-10E-octadecenoate	NEG00232	1.11415e+08	8.62049e+07	7.11911e+07	1.1609e+08	7.66718e+07	1.05878e+08	1.60568e+08	7.65585e+07	1.02328e+08	9.23163e+07	9.32147e+07	4.49066e+08	1.15482e+08	1.12195e+08	9.16587e+07	1.02586e+08	1.08274e+08	1.10746e+08	1.22026e+08	1.06018e+08	1.12933e+08	1.09638e+08	8.90128e+07	8.43144e+07	6.0661e+07	6.34571e+07	8.21229e+07	8.63889e+07	8.51318e+07	1.01421e+08	7.43104e+07	9.23689e+07	1.03479e+08	1.95415e+08	7.38463e+07	1.9475e+08	1.98712e+08	7.25204e+07	1.89699e+08	1.08619e+08	7.44777e+07	1.05273e+08	7.69432e+07	7.40901e+07	7.25228e+07	7.59902e+07	1.64823e+08	9.18673e+07
124-1	POS10540	1101.49	15046.9	1101.49	14818.3	275203	1101.49	1101.49	13139.8	1101.49	1101.49	1101.49	1101.49	1101.49	1101.49	1101.49	1101.49	1101.49	1101.49	1101.49	1101.49	5397.83	1101.49	1101.49	1101.49	1101.49	1101.49	6303.52	20688.1	1101.49	1101.49	1101.49	1101.49	1101.49	647809	66641.9	495688	500892	79821.9	631092	1101.49	228810	6217	1101.49	1101.49	1101.49	1101.49	99271	481914
12-Hydroxydodecanoic Acid	NEG00056	460968	340955	1.50988e+06	422754	237790	391049	1.9621e+06	1.87689e+06	471871	471566	537172	514167	4.38422e+06	3.89124e+06	145149	678884	1.43836e+06	4.15081e+06	4.49346e+06	2.31527e+06	2.17954e+06	2.05426e+06	2.59164e+06	3.14613e+06	2.30236e+06	1.78728e+06	2.2333e+06	1.96332e+06	522340	2.05732e+06	1.13662e+06	2.20632e+06	3.36333e+06	1.72003e+06	1.58531e+06	1.92282e+06	1.97144e+06	1.61142e+06	1.67268e+06	7.26639e+06	467592	5.28284e+06	1.37878e+07	1.227e+07	1.1852e+07	1.23547e+07	323317	8.82406e+06
13-(acetyloxy)-14-hydroxy-9-oxo-8,17-dioxatetracyclo[8.7.0.0,.0,]heptadeca-1(10),2(7),3,5,11,13,15-heptaen-5-yl 2-hydroxyacetate	POS07225	557229	287909	685278	429763	90288.3	364347	155399	580795	467250	486875	490888	1.74568e+06	854847	866404	117697	3.30288e+06	147227	1.00639e+06	1.03458e+06	799383	772855	673418	2.2759e+06	1.11173e+06	1.91321e+06	1.50282e+06	43538.6	24019.3	34737.4	34689.2	127107	55069.8	1.53526e+06	96503.2	590054	101789	109321	703813	159830	272444	144398	965992	451822	485723	492471	438633	1.68109e+06	951674
13-Cis-Acitretin	NEG00115	2.54501e+07	2.60852e+07	1.96552e+07	2.09255e+07	2.92327e+07	2.40615e+07	7.32124e+07	2.3943e+07	2.2218e+07	2.45579e+07	2.22047e+07	2.07985e+07	2.39034e+07	2.2825e+07	2.19871e+07	2.26753e+07	2.12024e+07	2.13919e+07	2.31544e+07	2.34683e+07	2.3305e+07	2.13785e+07	2.20155e+07	2.05983e+07	1.98262e+07	2.36199e+07	2.17177e+07	2.03151e+07	1.89362e+07	2.02518e+07	2.12083e+07	1.85457e+07	2.10669e+07	2.88679e+07	2.23883e+07	2.39742e+07	2.61095e+07	2.31524e+07	2.53581e+07	2.53514e+07	2.23907e+07	2.6091e+07	2.39812e+07	2.41641e+07	2.62151e+07	2.43908e+07	2.42957e+07	2.48645e+07
14,16-Hentriacontanedione	POS12864	99671.7	224698	4911.2	53937.7	15545.7	74824.8	1101.49	16450.1	127592	91564.3	102319	34794.4	35277.5	42700	85237	245017	191354	31268.1	43810.2	153313	114283	107205	517776	402250	259014	385983	129925	1101.49	1101.49	10647.6	4888.43	58524.1	22997.7	1101.49	41234.6	4736.52	31585.6	61530.9	5630.3	531165	22178	114046	278308	222195	253891	279455	191320	412420
15-Oxoete	POS00120	1.63292e+06	3.50134e+06	6.56343e+07	1.44341e+06	305987	3.1586e+07	1.42509e+07	7.64645e+07	3.07276e+07	2.77432e+07	2.50919e+07	1.71399e+06	9.50392e+06	7.42352e+06	444944	299624	2.88594e+06	9.80494e+06	9.12685e+06	5.05587e+06	3.73428e+06	3.14479e+06	787749	1.21308e+06	955346	787535	1.19989e+06	947282	555536	396912	795994	441908	611184	3.77361e+07	2.64111e+06	3.95845e+07	4.42267e+07	1.11782e+06	4.27884e+07	2.7102e+07	4.18325e+06	2.50508e+06	3.6091e+07	3.70834e+07	3.1231e+07	3.82011e+07	263676	2.14344e+07
16alpha-Bromo-17beta-estradiol	POS00586	4.81913e+07	7.81786e+07	7.01622e+06	7.8569e+07	562363	8.56417e+07	1.02849e+08	9.22365e+06	9.51849e+07	5.72862e+07	5.52677e+07	4.25265e+06	1.15261e+07	1.61992e+07	1.50695e+07	7.66526e+06	6.13545e+06	1.62108e+07	1.03619e+07	4.04343e+06	3.39176e+06	2.9145e+06	1.72644e+06	1.32235e+07	9.81299e+06	1.39519e+07	1.72533e+07	6.47851e+06	8.10116e+07	5.81359e+06	9.55905e+06	1.62331e+07	3.14499e+07	1.59062e+08	2.19907e+07	1.61107e+08	1.50616e+08	1.56711e+07	1.72069e+08	3.89882e+07	1.49649e+08	3.12673e+06	2.88636e+06	2.95204e+06	2.40291e+06	3.0803e+06	3.07427e+07	2.6005e+07
17--Hydroxyprogesterone	NEG00149	253954	334969	584031	214084	8827.84	345377	527304	807868	610201	228416	202159	334173	707883	780234	118105	594387	489328	714637	835452	687294	525083	485029	810866	793855	613408	615689	186945	77408.8	95966	102264	169733	179055	513883	383663	486848	728183	654274	446338	659255	1.6274e+06	904661	392218	664346	728281	627977	774796	101436	581504
19-Bromoaplysiatoxin	POS08011	40117	38852.6	758276	12368.9	13677.8	428392	6016.91	796460	425259	445891	418593	1101.49	216719	143171	33198.8	776773	206261	96724.8	134184	626614	550235	389064	309387	262364	180520	210019	13168.2	1101.49	1101.49	26313.4	16356.6	18533.9	28361.5	13563	45977.2	60348.4	17615.1	64898.8	15371.8	234114	15103.2	513419	672637	749342	629863	783437	27502.9	2.37964e+06
19-Chloroproansamitocin	POS02147	33477.8	77597.3	67263.3	12278.8	46996.3	52047.1	108421	90815.7	259208	68368.7	42121.6	4191.66	269721	1.28768e+06	15826.5	111028	33855.6	371418	723189	93873.6	115835	96524.8	268618	98931.6	295855	167992	29551.4	86947.4	6741.42	423119	40376.8	45057.8	29262.8	9642.37	176562	35531.2	17758.1	154221	20684.3	31130.7	1.61875e+06	156877	107196	174688	149280	128641	6319.17	32384
1-alkyl-2-acylglycerophosphoethanolamine	POS03861	598281	1.07446e+06	313790	604327	750192	512493	1.10233e+06	318665	456225	434068	459680	330978	494571	479313	1.08051e+06	94540.1	168910	561550	542065	285972	254610	288082	73900.8	59645.5	103586	73391.4	368511	254485	467836	166606	110684	160316	238610	4.22244e+06	425919	3.93313e+06	3.6141e+06	488778	4.02136e+06	341407	853164	768001	457682	446181	359040	459630	699862	537692
1-Amlnocydohexanecarboxylic Acid	POS00171	3.43894e+06	6.06006e+06	2.04051e+07	3.55855e+06	2.06839e+06	7.5029e+06	1.6166e+06	2.31989e+07	8.49218e+06	8.05163e+06	6.72941e+06	2.04078e+06	1.79962e+07	1.93845e+07	2.93852e+06	2.27195e+06	2.02331e+06	2.05975e+07	2.0756e+07	9.89509e+06	9.77223e+06	9.73214e+06	4.60179e+06	8.43909e+06	4.64233e+06	2.99787e+06	2.42414e+06	2.75455e+06	2.26531e+06	2.81566e+06	2.36413e+06	2.53262e+06	1.45566e+06	1.92729e+06	2.05491e+06	1.26477e+06	1.35659e+06	2.03727e+06	1.49447e+06	3.78454e+06	1.92485e+06	2.57004e+06	9.40096e+06	8.61782e+06	8.61879e+06	9.52913e+06	2.15872e+06	3.71552e+06
1-Chloro-2,2-bis(4'-chlorophenyl)ethane	NEG06414	2885.31	1549.27	370.136	370.136	370.136	370.136	1966.3	370.136	3054.82	370.136	2143.06	1203.88	1483.73	1437.22	1624.77	1773.98	2710.35	370.136	2193.63	94627.2	92120.5	56062.3	8966	11586.7	9656.76	13010.8	1315.63	1168.74	370.136	1325.21	1435.42	1543.72	6348.8	370.136	1408.57	370.136	1545.44	2571.11	370.136	117171	32059.4	15804.3	378496	219057	305927	239411	370.136	1.70486e+06
1-Cyclohexyl-11-heneicosanone	POS14128	61927.4	45366.1	19319.7	73077.9	27096.1	50711.7	19997.8	1101.49	32137.5	50369.5	18589.8	7951.88	84822.6	106018	1101.49	273526	171422	24435.9	31525.4	107556	50023.5	21606.6	188792	390118	95900.3	173189	182733	72811.8	50972	181569	65050.9	50140	146888	88104.2	9031.61	19591.1	50544	14280.6	67143.5	9576.47	5062.33	16676.3	11955.8	16115.4	19466.1	24811.5	15315.9	293143
1D-1-Guanidino-3-amino-1,3-dideoxy-scyllo-inositol 4-phosphate	POS04057	97934.4	112976	1.17131e+07	82356.3	109312	1.8542e+06	111706	1.27767e+07	2.75473e+06	2.50218e+06	1.90392e+06	1101.49	915167	1.05365e+06	132324	37848.3	385930	1.08032e+06	1.22075e+06	680557	519688	504146	436247	541740	455707	179449	89457	160652	90970.7	241577	226441	192895	396779	4.5547e+06	6251.76	3.87652e+06	3.68105e+06	6675.15	3.73081e+06	7.27326e+06	1.13211e+06	573706	3.14862e+06	3.18088e+06	2.97435e+06	3.74675e+06	6939.63	1.68257e+06
1-Deoxy-D-altro-heptulose 7-phosphate	POS04617	513258	1.08802e+06	292876	747800	196107	557704	103264	470839	662197	510546	469359	114428	1.96936e+06	2.64452e+06	1101.49	1.00263e+06	808384	2.21324e+06	2.31873e+06	3.40668e+06	3.725e+06	3.3232e+06	3.3772e+06	3.35267e+06	1.21932e+06	845306	62971.4	66689.3	971145	169131	370834	300201	1.13346e+06	713049	359705	594761	517355	388504	521683	2.70398e+06	383985	1.86064e+06	1.44356e+06	1.34117e+06	1.17847e+06	1.84667e+06	143075	868396
1D-myo-inositol 1,4-bisphosphate(4-)	POS05630	11775.1	67773.7	63254.2	5020.28	1101.49	1101.49	1101.49	82188	1101.49	3726.55	1101.49	1101.49	9047.28	1101.49	7801.4	4179.22	1101.49	4309.04	4290.11	4182.11	3816.85	8062.07	7869.69	3445.15	1101.49	1101.49	11522.4	37016.2	1101.49	6642.29	1101.49	1101.49	1101.49	1101.49	3489.33	1101.49	1101.49	1101.49	3852	12812.9	1101.49	5241.67	5222.81	9877.95	9180.81	21361.6	1101.49	1101.49
1-Dodecanoyl-2-hexadecanoyl-3-octadecanoyl-sn-glycerol	NEG01577	7.96001e+06	5.15645e+06	370.136	6.5871e+06	2.77242e+06	370.136	370.136	370.136	370.136	26754.5	370.136	370.136	370.136	370.136	5.78671e+06	1.62486e+06	140492	370.136	370.136	79081	370.136	110409	1.54842e+07	1.0682e+07	6.82132e+07	6.91772e+07	496398	436828	771791	194603	358771	216584	404627	1.53353e+06	2.6489e+06	1.45614e+06	1.67235e+06	2.53842e+06	1.9132e+06	9716.05	1.81813e+06	2.16271e+06	370.136	370.136	370.136	19152.5	370.136	118900
1-epi-Valienol 7-phosphate	POS00336	6.48789e+07	8.64808e+07	5.84721e+07	5.53045e+07	8.17783e+07	7.69589e+07	8.12264e+07	59842563	9.13569e+07	9.09999e+07	8.46607e+07	4.9365e+07	6.3393e+07	5.46606e+07	7.74662e+07	2.69101e+08	1.39218e+08	5.76792e+07	5.85535e+07	1.78561e+08	1.54916e+08	1.27508e+08	9.17786e+07	8.55648e+07	6.16373e+07	8.71594e+07	1.51263e+07	1.08289e+07	1.07672e+07	1.51798e+07	1.22759e+07	1.33261e+07	2.13138e+07	1.78849e+07	9.32911e+07	1.86508e+07	1.83715e+07	1.01845e+08	1.96069e+07	6.81417e+07	1.48689e+08	1.22785e+08	7.74242e+07	7.54253e+07	7.92476e+07	7.65627e+07	1.67197e+08	9.49627e+07
1-Hexacosene	NEG08424	19206.3	7689.44	25775.4	26815.9	14321.2	9248.25	45114.4	28986.3	10973.5	16897.2	18262.4	6688.45	11055.7	14737.2	156939	370.136	4640.03	16795.2	24341	44524.4	28735.2	24074.9	2771.4	370.136	21733.4	370.136	8850.32	8508.63	24385	31608.8	16885.6	2314.12	42807.7	370.136	370.136	370.136	370.136	370.136	370.136	698808	301310	56815.7	146225	149291	137372	135848	7213.18	61803.9
1-Hydroxy-2-(beta-D-glucosyloxy)-9,10-anthraquinone	POS06551	39953	168128	1.37677e+06	44358.4	1101.49	300168	1101.49	1.89239e+06	519662	404521	339366	1101.49	23507.2	74889.6	39141.6	1101.49	13940.9	74312.8	17818.9	272595	152930	167212	1101.49	19843.4	1101.49	1101.49	1101.49	7595.55	1101.49	1101.49	6675.88	1101.49	36699.3	474660	41333.6	348845	332776	27196.5	245859	70788.1	481313	937757	1.45434e+06	1.58422e+06	1.28562e+06	1.60182e+06	1101.49	4.62373e+06
1-Hydroxy-2-methyl-2-butenyl 4-diphosphate	POS02481	250756	345311	7.48585e+06	4.70336e+06	3.19451e+06	3.14911e+06	1.95211e+07	8.66845e+06	4.09925e+06	3.72471e+06	3.19022e+06	1.04678e+07	1.82071e+06	1.84676e+06	228480	2.39252e+06	259969	1.90466e+06	1.97724e+06	1.74061e+06	1.74512e+06	1.55595e+06	2.47991e+06	3.23837e+06	2.49364e+06	1.81755e+06	123599	1.3149e+07	202336	13705578	172193	73689.9	211954	301435	492625	318259	306791	448543	330001	5.69672e+06	3.99657e+06	2.08565e+06	8.38891e+06	7.8374e+06	7.4864e+06	7.36181e+06	427547	1.49262e+06
1'-hydroxytriazolam	POS02089	1.53708e+06	1.94309e+06	3.12359e+06	1.31948e+06	819220	2.95296e+06	1.77306e+06	4.71064e+06	3.44302e+06	3.32441e+06	2.6476e+06	1.57336e+06	8.27434e+06	1.07225e+07	1.14005e+06	2.88709e+06	5.68709e+06	8.06627e+06	1.05132e+07	6.77929e+06	5.84694e+06	5.97355e+06	5.1879e+06	2.82495e+06	1.15639e+06	2.08884e+06	456032	483715	2.65809e+06	900749	785863	561876	2.77158e+06	1.52363e+06	1.9008e+06	1.56951e+06	1.28014e+06	2.00751e+06	1.3169e+06	2.91162e+06	1.17452e+06	4.39255e+06	9.03033e+06	1.119e+07	1.0363e+07	1.06019e+07	1.0409e+06	1.26469e+07
1-Linoleoyl-Rac-Glycerol	POS00023	3.84113e+07	2.06055e+06	4.21476e+06	2.39122e+07	285209	4.158e+06	4.82672e+07	5.27462e+06	4.19966e+06	5.30504e+06	4.54595e+06	195236	7.21716e+06	6.08257e+06	1.25142e+06	1.98005e+06	464823	5.32824e+06	5.10375e+06	2.12816e+06	1.36435e+06	1.11404e+06	335863	404266	317971	363248	1.29824e+06	698350	2.26527e+07	1.4839e+06	1.74116e+06	1.04464e+06	4.61208e+06	3.02728e+08	2.24864e+07	2.93768e+08	2.84257e+08	2.49425e+07	2.99607e+08	266576	7.33153e+07	1.13534e+06	1.00515e+06	946272	1.2157e+06	1.06507e+06	459548	7.18798e+06
1-Methyl 2-galloylgalactarate	NEG08396	370.136	2586.46	3302.75	5201.77	370.136	370.136	70441.6	2377.39	370.136	5750.03	4383.29	370.136	23252.3	11544.4	4714.26	370.136	370.136	14003.8	21276.6	54905.6	51285	22781.6	2100.87	2446.67	6134.3	370.136	370.136	370.136	370.136	370.136	4056.6	2556.8	3465.89	370.136	2300.88	370.136	370.136	7129.15	8566.34	370.136	3149.76	33075	220556	176452	137267	157360	370.136	353262
1-Methyladenosine	POS00194	8701455253	10171621256	11907101871	9564229395	11775406049	8639309371	6103203156	8916883871	9278073357	13053390685	11102630263	11394105460	11625498995	10488425189	10205171624	11505233518	8211546446	8832376791	9090546213	10696492849	8266834622	4930721047	14328776097	10769642495	10142462664	7614797585	12758341492	7614680555	12003599996	11789984464	8251041537	11228056567	8332552106	2732594536	11122175059	3603456144	3218952737	5528596091	3170010515	13129119303	6391230791	10271486720	9471141964	9775037452	9361001895	8860749234	12100981351	8829461652
1-Methylguanine	POS00108	4.3932e+07	3.99714e+07	4.60805e+07	3.98658e+07	4.77704e+07	4.83533e+07	7.45066e+07	4.51791e+07	5.27686e+07	3.38188e+07	5.19792e+07	4.95075e+07	8.71201e+07	1.00041e+08	6.07278e+07	7.55079e+07	2.75317e+07	9.50891e+07	9.56265e+07	6.47576e+07	5.97932e+07	5.70001e+07	6.77637e+07	7.40046e+07	1.57357e+08	7.22862e+07	2.75575e+07	2.77826e+07	2.97293e+07	3.3487e+07	2.90938e+07	2.73864e+07	3.80052e+07	3.82837e+07	2.90934e+07	3.36234e+07	3.46945e+07	2.82434e+07	3.75091e+07	673432	4.0962e+07	1.99173e+07	1.73568e+07	1.30172e+07	1.07282e+07	1.23852e+07	3.48241e+07	1.59838e+06
1-Methylhypoxanthine	POS02995	993632	1.2765e+06	2.12359e+06	991563	1.65449e+06	998838	1.73332e+06	1.31118e+07	1.38086e+07	1.67993e+06	1.17923e+06	1.58288e+06	1.00399e+06	1.17998e+06	1.38403e+06	1.50714e+06	1.82e+06	460695	1.06299e+06	1.35397e+06	1.12413e+07	563809	1.83426e+06	1.91651e+06	1.43637e+06	1.1357e+06	2.04228e+06	2.1378e+06	1.64932e+06	1.72395e+06	1.3903e+06	1.2166e+06	1.85732e+06	1.62218e+06	1.57838e+06	1.31585e+06	1.35082e+06	1.60902e+06	1.25109e+06	2.22167e+06	1.30434e+06	1.53421e+06	1.4293e+06	1.34821e+06	1.08892e+07	1.25253e+07	1.74527e+06	1.1261e+06
1-Methylseleno-N-acetyl-D-galactosamine	POS05984	8741.51	31081.7	42404.8	3890.27	1101.49	1101.49	11484.3	47127.6	8898.61	6254.68	1101.49	1101.49	58396	108621	9674.07	4288.35	111115	95160.7	58376.1	123765	122567	77508.4	1101.49	22041.1	1101.49	4406.25	60590.3	40338.3	25039.3	13108	4196.27	4074.56	33847	2.81191e+06	62971.2	2.5356e+06	2.40834e+06	34135.5	2.65432e+06	1.226e+07	1.78246e+06	218806	674897	721501	612444	648228	20273.9	3.06841e+06
1-Methyluric acid	NEG00016	2.38998e+06	2.57238e+06	6.45994e+06	1.73347e+06	3.14566e+06	3.27646e+06	7.60563e+06	5.28068e+06	3.83609e+06	4.29027e+06	4.53057e+06	2.91782e+06	1.0819e+07	8.64524e+06	2.78705e+06	6.33434e+06	5.29369e+06	1.02491e+07	1.57855e+07	5.95685e+06	6.46774e+06	5.05384e+06	5.01218e+06	6.8639e+06	5.66469e+06	4.56965e+06	1.08049e+06	509909	837931	1.77815e+06	523607	834722	2.2255e+06	6.09778e+06	4.76455e+06	2.39618e+06	2.17627e+06	5.18635e+06	2.48332e+06	6.79941e+06	4.60367e+06	7.84609e+06	6.37882e+06	7.94014e+06	6.44677e+06	6.33217e+06	3.88675e+06	1.90765e+06
1-Methylxanthine	POS00135	8.3593e+06	1.05986e+07	5.73735e+06	7.98884e+06	3.23684e+06	5.22656e+06	1.48205e+06	6.0882e+06	6.12804e+06	5.3866e+06	5.15327e+06	2.88179e+06	9.22456e+06	8.52578e+06	7.67326e+06	6.17535e+06	8.72252e+06	9.57152e+06	9.48971e+06	6.44794e+06	6.45272e+06	5.43829e+06	7.08891e+06	4.98529e+06	5.5229e+06	6.49391e+06	3.98353e+06	5.16564e+06	2.40879e+06	2.72913e+06	6.40497e+06	5.69317e+06	9.83137e+06	1.24256e+07	4.51887e+06	1.23249e+07	1.15725e+07	4.43616e+06	1.27438e+07	3.25262e+07	1.4139e+06	1.28354e+07	1.90146e+07	1.77757e+07	1.70478e+07	1.63748e+07	6.67412e+06	1.95298e+07
1-O-(1Z-Tetradecenyl)-2-(9Z-octadecenoyl)-sn-glycerol	POS07987	263589	891908	41456.1	236194	67543.4	110833	1101.49	38777.9	175430	137604	161811	69684.8	95488.4	134851	129583	261883	182460	77990.1	92464.5	907319	874444	750045	564400	513178	351679	338891	92263.4	31580.8	15268.7	25411.1	49096.1	69231.3	19318	147971	79476.3	159120	115918	47773	106009	825735	127477	1.16055e+06	1.28841e+06	1.19377e+06	1.0647e+06	1.45375e+06	324519	2.30659e+06
1-O-(2-Acetamido-2-deoxy-alpha-D-glucopyranosyl)-1D-myo-inositol 3-phosphate	POS06040	336242	357713	805484	138404	43645.6	312324	148154	1.51568e+06	421120	328994	375609	225603	1.63753e+06	1.48644e+06	683682	1.1758e+06	2.55133e+06	1.6707e+06	1.79494e+06	1.21202e+06	985729	1.05571e+06	713567	850925	639048	762906	58125.2	67462.3	106610	102621	56559.4	86918.7	298278	89927.1	88633.3	229260	67589.5	115630	163412	329046	189998	1.38268e+06	857298	829461	884941	920522	164647	988146
1-O,2-O,6-O-Trigalloyl-beta-D-glucose	POS06154	134832	64919.2	1.74344e+06	88305.1	12860.5	1.18497e+06	151680	2.66978e+06	1.27394e+06	804045	592232	1.44227e+06	1.38392e+06	1.99304e+06	30223.9	692539	950766	2.00121e+06	2.04782e+06	1.13733e+06	1.07774e+06	1.03163e+06	1.25639e+06	1.61172e+06	1.31431e+06	1.39027e+06	11027.7	191480	41909.3	107250	67648.7	242831	107224	430952	10968.6	396849	527199	42580.1	301456	2.7762e+06	474845	288548	1.68152e+06	1.47391e+06	1.11174e+06	1.64925e+06	1.32881e+06	551773
1-O,6-O-Digalloyl-beta-D-glucose	POS04328	549496	1.02375e+06	5.24112e+06	548084	115040	3.05001e+06	437662	5.71313e+06	3.49081e+06	3.05967e+06	2.9022e+06	385917	2.46203e+06	2.40558e+06	467873	1.25435e+06	2.04449e+06	2.10393e+06	2.38542e+06	1.66505e+06	1.49173e+06	1.53036e+06	4.57816e+06	3.26562e+06	1.59562e+06	2.58166e+06	169480	153042	375855	223596	161863	227838	825326	1.23022e+06	495626	1.31112e+06	1.21972e+06	487445	1.1235e+06	1.41831e+06	582229	1.46439e+06	3.48147e+06	3.24423e+06	3.07972e+06	3.31442e+06	261808	1.69382e+06
1-octadecylglycero-3-phosphocholine	POS05004	34678.4	5339.8	99076.1	24457.7	1101.49	400315	5.5018e+06	66226.6	471562	566900	434944	27297.7	346616	440775	1101.49	52079.1	271887	427242	435189	488111	438294	331099	5.32764e+06	3.40744e+06	2.45862e+06	2.0134e+06	42121.1	4076.22	3697.52	1101.49	208750	380284	7.46752e+06	159471	1.41161e+06	95348.7	92003.7	1.56303e+06	111989	686267	3826.41	15510.7	262780	232797	10128.6	304966	2.27656e+06	137681
1-O-Galloyl-beta-D-glucose	POS10143	117424	38281.6	320783	118498	68883.9	244610	469822	373670	280025	255934	268361	774764	963057	964719	363050	623532	547847	1.12224e+06	1.06621e+06	568645	616161	573651	930158	836354	561623	632583	82030.2	75912.3	69467.3	104399	185781	177468	355260	8667.35	53805.3	11632.1	25487.6	101007	1101.49	148645	29084.8	575948	199494	277900	242356	205117	339414	52255.1
1-Oleoyl-Sn-Glycero-3-Phosphocholine	POS00107	2.62306e+07	3.47273e+07	4.28729e+06	2.12699e+07	1.74624e+07	1.74159e+07	1.1541e+07	3.40641e+06	1.94795e+07	2.32974e+07	2.20788e+07	674134	1.22581e+07	8.46424e+06	5.30967e+07	4.25398e+07	6.0657e+07	8.42432e+06	6.86125e+06	1.38557e+07	1.23891e+07	1.02544e+07	3.01688e+07	3.40235e+07	2.7188e+07	2.19147e+07	1.43212e+08	1.10493e+08	2.92805e+08	9.62842e+07	1.22702e+08	1.08575e+08	5.31806e+07	8.36924e+07	3.12222e+06	7.65139e+07	7.85571e+07	2.72008e+06	6.21202e+07	578950	1.32757e+07	2.07053e+07	2.75987e+06	1.91327e+06	1.69085e+06	2.96912e+06	1.51179e+06	1.49096e+06
1-O-Sipoyl-beta-D-glucose	POS13910	155837	112431	72642.4	94978.2	217569	100632	37178.4	87673.9	27220.7	47495.5	54402	111035	151252	90040.3	171894	202335	76806.8	227785	117884	84086.5	174740	201693	76896.1	33862.4	59835.4	117879	52443.4	176550	167161	174884	261794	15564.1	305778	21129.7	125260	6217.54	10632.1	70662	13800.6	7165.02	42973.1	64196.1	64133.5	111169	39226.4	128751	61813.8	67980.2
1-O-Vanilloyl-beta-D-glucose	POS05167	1.10179e+06	1.08933e+06	1.13749e+06	968977	981742	1.27628e+06	1.22622e+06	1.36309e+06	680906	622534	754167	1.58666e+06	1.38203e+06	1.07483e+06	1.10867e+06	965813	912758	1.3538e+06	954933	1.08383e+06	1.12092e+06	1.30632e+06	1.00635e+06	645011	856550	1.04433e+06	906515	1.5025e+06	1.34831e+06	1.17563e+06	1.4133e+06	376447	1.76392e+06	1.29685e+06	1.15049e+06	804265	1.25128e+06	816017	969741	952063	849628	840791	1.30585e+06	1.31635e+06	839015	1.50979e+06	1.1968e+06	1.13072e+06
1-Palmitoyl-Sn-Glycero-3-Phosphocholine	POS00047	6.38914e+08	1002135891	9.73279e+07	5.37879e+08	5.31285e+08	4.29848e+08	1.67224e+08	1.00339e+08	5.22137e+08	5.60097e+08	5.0907e+08	4.86356e+07	3.5564e+08	2.93503e+08	2362579760	1536138621	2077083089	2.86829e+08	2.83159e+08	4.62765e+08	3.96209e+08	3.39571e+08	8.02947e+08	937466947	9.49338e+08	6.8542e+08	2114286654	1702802866	3055374567	1821975852	2166885653	2362743978	1518502683	1.33853e+08	1.0152e+08	1.06506e+08	1.44886e+08	8.6783e+07	1.45916e+08	4.81406e+06	2.89801e+08	6.19446e+08	5.74816e+07	5.57575e+07	4.92055e+07	5.89607e+07	6.47389e+07	2.89196e+07
1-Phosphatidyl-1D-myo-inositol 3-phosphate	POS00347	1.41131e+06	2.35257e+06	1101.49	1.42901e+06	3.22028e+06	556424	1101.49	274234	790681	592731	930812	225730	1.53109e+06	1.39257e+06	611427	1.64911e+06	3.77993e+06	1.8181e+06	1.60026e+06	3.99504e+06	3.74901e+06	3.19418e+06	1.23907e+06	1.01068e+06	1.41335e+06	3.53466e+06	3.64868e+07	1.54358e+06	5.2319e+06	2.99192e+06	1.35838e+06	1.50807e+06	7.67972e+06	4.30754e+08	1.4567e+06	4.3937e+08	4.30778e+08	1.09047e+06	3.73779e+08	4.70305e+06	1.60687e+08	4.91721e+07	3.55431e+07	3.21524e+07	2.84813e+07	4.22987e+07	2.74634e+06	3.13761e+08
1-Phosphatidyl-D-myo-inositol	POS03178	170022	178750	62222	142816	15588.4	472292	96618.9	74626.1	698524	687624	546283	81705.8	276810	344661	18123	82903.8	132502	252940	111552	968529	1.02218e+06	699779	256619	536292	296652	372023	93309.6	62101.2	135314	148139	65210.2	74586.5	241687	5.57862e+06	128077	4.96771e+06	5.01174e+06	106746	4.93474e+06	1.14078e+07	802404	2.07768e+06	4.42925e+06	4.34351e+06	4.06172e+06	4.28066e+06	78190.9	7.03759e+06
1-Stearoylglycerophosphocholine	POS12708	9180.97	176248	5695.49	1101.49	1101.49	12078.6	22079.5	1101.49	16849	1101.49	7055.23	1101.49	17545.1	1101.49	392393	42059.9	245628	1101.49	1101.49	1101.49	1101.49	1101.49	13768.3	1101.49	1101.49	16685.9	259233	270093	177602	331732	226160	200810	5426.81	146649	1101.49	161003	166701	4014.46	181825	1101.49	125694	1101.49	1101.49	1101.49	7167.92	1101.49	4301.61	884833
1-stearoyl-sn-glycero-3-phospho-1D-myo-inositol	POS09878	1101.49	5367.94	1101.49	1101.49	4280.12	6988.51	1101.49	1101.49	4346.41	16165.3	1101.49	1101.49	18760.8	27729.6	5618.97	1101.49	6389.89	21377.5	19501.4	31015.6	5432.32	1101.49	23027.1	1101.49	1101.49	1101.49	1101.49	4092.22	1101.49	1101.49	1101.49	1101.49	1101.49	185198	4528.13	211114	105533	1101.49	200536	44989.6	426322	5238.47	58008.6	69574.1	65236.9	54807.5	1101.49	18168.8
1-Stearoyl-Sn-Glycerol-3-Phosphocholine	POS00065	7.58952e+06	1.04321e+07	791725	8.83336e+06	2.89055e+07	4.776e+06	5.04867e+06	1.34961e+06	5.84765e+06	2.84851e+07	3.54708e+06	3.89062e+06	2.24288e+06	2.59872e+06	2.25936e+07	7.2188e+06	1.38425e+07	2.5681e+06	3.7414e+06	2.59623e+06	2.46793e+06	1.8224e+06	4.96985e+06	3.87135e+06	2.80005e+07	3.27367e+06	1.22473e+07	1.61235e+07	3.2726e+07	1.60197e+07	2.53637e+07	3.16602e+07	1.59011e+07	2.67957e+06	737181	2.2943e+06	3.24045e+06	902764	2.96353e+06	130831	4.35555e+06	1.65027e+06	571116	648911	356277	644630	6.44375e+06	334176
2-({[3,4-dihydroxy-5-(2,3,4,5-tetrahydroxybenzoyloxy)phenyl](hydroxy)methylidene}amino)acetic acid	POS06794	70624.8	82073.8	403689	45328.4	3672.68	103263	2.24686e+07	407502	90298.2	82240.6	113079	61611.5	475679	460376	28262.3	138389	43948.2	505889	477267	249199	338901	306010	146779	138612	86818.2	61703.9	70270.5	61595.2	30756.7	46242	34923.2	18699.6	100816	6.12496e+06	39114.4	6.61619e+06	6.2682e+06	55842.6	6.75244e+06	69824.4	110121	137267	475813	436379	463516	408507	22969	107810
2-({2-[4-(1,2-dihydroxyethyl)-5,11,12,13-tetrahydroxy-8-oxo-3,7-dioxatricyclo[7.4.0.0trideca-1(13),9,11-trien-10-yl]-3,4,8,9,10-pentahydroxy-6-oxo-6H-benzo[c]chromen-1-yl}formamido)acetic acid	NEG04270	434036	132389	167047	412336	14168.5	752560	442656	204503	529410	847784	695975	146232	298235	334176	130700	51524.7	183650	306696	270885	466343	461609	349384	270842	96030.3	109682	322682	668029	812305	305375	595921	263563	614961	458797	462839	929447	438822	594859	1.39695e+06	696750	510682	631014	126215	645033	514586	594859	662237	134666	552178
2-(2,3-dihydroxy-4-methoxyphenyl)-3,5,7-trihydroxy-6-methoxy-3,4-dihydro-2H-1-benzopyran-4-one	POS05349	234581	195493	1.04355e+06	224219	4283.35	447225	361361	992732	589755	572327	502868	346819	1.73713e+06	1.49253e+06	407986	741422	1.45578e+06	1.56074e+06	1.35912e+06	985523	974209	698733	1.62283e+06	2.11626e+06	2.15197e+06	4.10078e+06	217981	140947	351104	227182	344464	206915	829235	111622	128220	83778.4	88373.1	218081	92278	1.03459e+06	779334	1.20589e+06	1.60288e+06	1.40423e+06	1.44231e+06	1.54968e+06	1.05844e+06	1.62849e+06
2-(2,3-dihydroxy-4-methoxyphenyl)-3,5,7-trihydroxy-6-methoxy-4H-chromen-4-one	POS08705	31122.6	179136	826597	15694.5	24880.3	301652	158719	648676	390437	261228	83558.7	95184.4	416052	502283	106015	832067	437597	985750	616271	601074	400176	189546	521737	210641	614894	1.17257e+06	29343	66532.2	115741	57138.1	63289.4	78251.3	245782	589168	47036.3	570161	364003	75290	611421	681608	155831	607337	1.18028e+06	1.22639e+06	1.15297e+06	613309	148780	386858
2-(2,4-dihydroxy-3-methoxyphenyl)-3,5,7-trihydroxy-5H-chromen-5-yl	POS07703	309935	321693	191430	351263	420736	2.05915e+06	186377	819446	318208	215239	203645	302454	221424	239450	210469	230484	255930	227944	205742	194379	181723	187932	177359	3.46793e+06	3.17823e+06	757978	499769	445131	325734	499260	469051	421075	402341	259529	286487	1.15131e+06	207650	424222	212627	995953	312879	194624	801290	647174	5.20118e+06	257075	475082	1.16205e+06
2-(2,4-dihydroxy-5-methoxyphenyl)-3,5,7-trihydroxy-3,4-dihydro-2H-1-benzopyran-4-one	POS11337	137069	240958	197424	218177	122252	219101	500479	372987	453802	404021	142375	250512	115243	175892	186512	161031	253422	205333	211938	148552	135758	170564	121179	174185	182594	185680	166491	148532	284901	138035	130554	167514	268694	892155	171047	1.01953e+06	167081	118574	761149	404565	234631	153178	143234	174915	130192	164329	139512	153598
2-(2,4-dihydroxy-5-methoxyphenyl)-3,5,7-trihydroxy-4H-chromen-4-one	POS06765	983797	289552	805814	823430	89439.6	795685	9.90256e+06	793982	1.33975e+06	790408	802667	420036	703973	920965	132577	163250	136869	478136	677622	472215	298185	192012	303927	342584	348718	782892	878950	1.03287e+06	1.17582e+06	884577	486332	1.04058e+06	1.03907e+06	1.80264e+06	2.02288e+06	1.59247e+06	1.7933e+06	2.58016e+06	1.52076e+06	462484	763165	158558	720736	730315	825939	736824	209965	595060
2-(2,5-dihydroxy-4-methoxyphenyl)-3,5,6,7-tetrahydroxy-3,4-dihydro-2H-1-benzopyran-4-one	POS08866	355049	654638	548567	564678	8475.69	194340	1.83115e+06	584088	231226	463816	330184	171354	9983.08	1101.49	70911.1	117900	56811.3	180817	26097.2	769910	474140	137564	17990.5	21662.8	62973.1	330801	30346.8	51928.6	228852	58572.8	73816.7	80588.3	226280	1.7289e+06	102415	1.70056e+06	1.27184e+06	171882	1.10641e+06	2.87017e+06	1.91225e+06	21335.7	595666	706464	861886	667780	64709.6	416909
2-(2,5-dihydroxy-4-methoxyphenyl)-3,5,6,7-tetrahydroxy-4H-chromen-4-one	POS02445	1.7605e+06	1.59131e+06	3.49433e+06	1.51048e+06	2.13276e+06	5.42912e+06	7.91673e+06	5.10998e+06	5.8782e+06	5.42465e+06	4.88088e+06	3.07468e+06	5.50867e+06	5.42049e+06	2.23186e+06	2.64131e+06	6.07236e+06	5.97117e+06	6.38454e+06	6.95051e+06	6.40828e+06	6.45984e+06	5.66983e+06	3.05404e+06	1.85863e+06	2.13545e+06	3.40331e+06	2.86196e+06	1.8706e+06	2.75095e+06	1.44751e+06	2.37826e+06	2.03894e+06	5.05093e+06	2.89278e+06	4.77705e+06	5.46464e+06	2.61844e+06	4.85211e+06	1.61711e+07	1.62336e+06	1.13664e+06	4.74813e+06	3.32142e+06	3.09107e+06	3.84631e+06	539521	4.33941e+06
2-(2,5-dihydroxy-4-methoxyphenyl)-5,7-dihydroxy-6,8-bis[3,4,5-trihydroxy-6-(hydroxymethyl)oxan-2-yl]-4H-chromen-4-one	NEG00338	7.05212e+07	4.92083e+07	7.48993e+07	5.13235e+07	1.55826e+07	6.92149e+07	1.73889e+08	8.01485e+07	7.00599e+07	7.435e+07	6.98437e+07	6.86705e+07	4.95844e+07	3.53564e+07	1.96805e+07	2.44525e+07	1.4453e+07	4.92209e+07	4.04591e+07	2.86595e+07	2.65043e+07	3.0674e+07	5.096e+07	4.28173e+07	4.34418e+07	5.76115e+07	3.62744e+07	3.07005e+07	4.17027e+07	3.29182e+07	1.8858e+07	3.21355e+07	4.9831e+07	6.09813e+07	8.9187e+07	6.68288e+07	6.61659e+07	1.0239e+08	6.55936e+07	2.48619e+07	4.46585e+07	1.94276e+07	4.73921e+07	4.78727e+07	3.7331e+07	5.20835e+07	5.76349e+07	1.68409e+07
2-(3,4-dihydroxy-5-methoxyphenyl)-3,5,7-trihydroxy-1chromen-1-ylium	POS04514	18140.2	12421.2	2.61213e+07	1101.49	13921.8	393037	6.08161e+06	2.98499e+07	341740	479767	313952	7477.61	443587	296540	6514.29	172823	287405	394362	582887	1.70274e+06	1.42931e+06	1.15534e+06	424873	347703	356366	188443	13978.2	14041	33087.5	8133.45	23052.5	1101.49	228408	3.17082e+06	38205.2	2.99637e+06	3.27564e+06	17098.8	3.30763e+06	610752	139641	2.10615e+06	2.5469e+06	2.24169e+06	2.15631e+06	2.32106e+06	1101.49	1.24693e+06
2-(3,4-dihydroxyphenyl)-3,7-dihydroxy-5-{[3,4,5-trihydroxy-6-(hydroxymethyl)oxan-2-yl]oxy}-1chromen-1-ylium	POS09145	38282.7	76482.1	388925	42082.9	7624.42	111107	7195.65	444108	113863	87909	109076	1101.49	329245	339365	1101.49	80382.3	21867.1	295555	287727	2.16076e+06	2.13763e+06	1.67756e+06	101233	224994	80416.5	76594.7	1101.49	6758.64	1101.49	1101.49	1101.49	1101.49	5942.57	1101.49	5752.12	1101.49	1101.49	1101.49	1101.49	522318	8559.06	360070	1.15469e+06	1.17558e+06	1.0763e+06	1.2365e+06	5750.4	495730
2-(3,4-dihydroxyphenyl)-5,6,7-trihydroxy-3,4-dihydro-2H-1-benzopyran-3-yl 3,4,5-trihydroxybenzoate	POS13235	1101.49	1101.49	142378	1101.49	1101.49	4487.72	1101.49	153621	1101.49	5593.03	7859.3	1101.49	1.96643e+06	1.80589e+06	1101.49	1101.49	1101.49	1.92198e+06	2.01527e+06	787954	700538	660439	22460.3	26266.5	1101.49	1101.49	17706.9	1101.49	1101.49	1101.49	57662.7	143668	1101.49	1101.49	1101.49	1101.49	1101.49	1101.49	1101.49	1101.49	1101.49	1101.49	54533	37384.7	35145.7	42421.9	1101.49	1101.49
2-(3,5-Dichlorophenylcarbamoyl)-1,2-dimethylcyclopropane-1-carboxylic acid	POS02750	3.46316e+06	4.68886e+06	17123	3.35032e+06	49589	1.51559e+06	113335	109721	1.14781e+06	1.01922e+06	804000	1.22352e+06	3.93239e+07	3.95273e+07	19294.7	282014	474688	4.04736e+07	4.12924e+07	1.50153e+07	1.72142e+07	1.67713e+07	794693	532763	328154	368615	59030	43985.3	619238	214103	249551	60065.6	1.17352e+06	262195	252265	133131	116630	202219	197382	1.87669e+06	37234.7	690376	576841	669672	660697	735455	240186	1.34066e+06
2-(3-Carboxy-3-(methylammonio)propyl)-L-histidine	POS10207	44432.7	72988.7	60989.9	49425.4	134023	50485.7	86734.4	94764.4	37170.1	90640.5	40865.6	73325.1	113093	129793	85117.3	2.07569e+06	26051.7	223666	81499.2	983822	901980	733674	53574.8	149728	55508.8	88900.9	97875.9	115411	32949.8	66190.1	83894.5	109577	110419	29437.5	45812.8	58411	43397.1	59430.3	55246.9	101507	46190.8	943936	1.90748e+06	1.80314e+06	1.88086e+06	1.68776e+06	82099.5	93041.9
2-(4-Chlorophenoxy)propionic acid	POS11706	81375.5	81404.2	153834	127300	3984.65	356829	168441	310741	327897	338630	174831	121674	281402	491246	20075.9	203650	137575	234308	245407	346205	174985	139426	428650	191635	99853.6	137093	9155.7	3877.91	94852.6	4361.13	17872.8	11359.3	167569	164282	106070	196802	222256	123129	230515	16472.3	3612.94	234521	289707	312112	312410	470453	31950.8	616679
2-(Acetamidomethylene)succite	POS08370	59516.7	79715.1	16227	40821	425549	6814.24	1101.49	41033.6	7441.45	12438.8	14299.3	1101.49	6.09783e+06	6.06011e+06	273985	26955.2	114488	6.22472e+06	6.35691e+06	2.10767e+06	2.08108e+06	2.05093e+06	52415.1	51549.4	4653.46	3708.67	43899.6	15980.5	1101.49	24169.2	51742.7	26415.3	279402	19815.6	80548.5	8180.32	24624.6	69570.6	23392.4	5713.16	4439.42	60985.4	46695.1	26385	38113.4	16992.6	1101.49	140616
2-(alpha-D-Mannosyl)-3-phosphoglycerate	POS12565	113602	56446.7	9274.62	209834	4169.02	132494	204540	21695.3	219536	227881	40830.4	1101.49	5875.03	1101.49	6292.32	4165.09	1101.49	1101.49	6563.13	208131	165120	22654.4	6403.51	1101.49	1101.49	4893.18	4781.62	1101.49	1101.49	1101.49	1101.49	3465.66	10954	1.19954e+06	9078.03	1.25161e+06	1.18533e+06	80485.4	1.71722e+06	434408	142589	15691.3	133585	19934.4	148016	149720	4436.56	71381.1
2-(alpha-Hydroxyethyl)thiamine diphosphate	POS00734	5.26975e+06	1.12756e+07	3.60882e+07	5.46684e+06	2.32513e+06	1.80776e+07	1.16569e+07	4.31734e+07	2.31306e+07	1.8261e+07	1.65751e+07	1.11481e+07	3.26976e+07	3.51715e+07	7.33713e+06	3.37801e+07	2.0491e+07	3.67978e+07	3.84787e+07	2.8079e+07	2.56496e+07	2.48064e+07	3.18254e+07	2.92403e+07	3.24331e+07	4.83615e+07	5.23289e+06	7.4528e+06	9.49537e+06	7.45497e+06	7.88218e+06	9.21374e+06	3.06843e+07	2.90275e+06	4.92512e+06	2.42162e+06	2.71544e+06	5.38275e+06	2.54257e+06	3.12576e+07	1.29906e+07	2.68125e+07	4.31648e+07	4.23555e+07	3.49624e+07	4.1511e+07	1.31058e+07	2.48127e+07
2-(alpha-Hydroxypropyl)thiamine diphosphate	POS04444	791977	1.38103e+06	2.0421e+06	750321	404858	1.41049e+06	1.87381e+06	2.84924e+06	1.57276e+06	1.52182e+06	1.27772e+06	955713	1.62328e+06	2.19088e+06	1.14227e+06	1.55774e+06	1.68821e+06	2.17164e+06	2.42635e+06	1.43263e+06	1.56486e+06	1.17111e+06	1.54835e+06	1.59173e+06	1.51033e+06	1.93247e+06	200155	376188	611509	400488	521027	454373	2.1096e+06	173393	733145	210892	257098	617143	191904	1.75514e+06	1.14295e+06	2.31658e+06	1.99016e+06	1.92637e+06	1.72836e+06	1.91688e+06	1.39081e+06	1.4828e+06
2-(Formamido)-N1-(5'-phosphoribosyl)acetamidine	POS02340	1.30484e+06	2.15065e+06	1.83391e+06	1.27601e+06	418716	2.92376e+06	9.21845e+06	2.06495e+06	3.4346e+06	2.96091e+06	2.74208e+06	2.44697e+06	2.48922e+06	2.786e+06	864115	147201	1.59819e+06	2.26208e+06	2.59105e+06	2.90983e+06	2.75363e+06	2.3687e+06	1.49547e+06	881527	580859	361856	182195	86761	792235	119238	175768	123839	3.80391e+06	1.4376e+06	248372	1.39134e+06	1.44441e+06	550940	1.86372e+06	1.92722e+07	783566	1.26983e+06	1.19685e+07	1.13744e+07	1.04887e+07	1.08579e+07	1.0765e+06	2.57242e+07
2-(Hydroxymethyl)-3-(acetamidomethylene)succite	NEG04218	31814.3	370.136	141987	17142	8830.19	75198.8	213770	159743	21715.2	45681.5	23656.3	18982.9	484920	452294	370.136	42798.1	129318	433080	533194	257196	222820	205021	256241	339600	220217	161846	235906	205632	30985.6	227855	116280	241527	352745	330375	159978	328974	325727	147140	157305	874722	370.136	564144	1.55511e+06	1.44204e+06	1.39898e+06	1.49246e+06	370.136	1.03111e+06
2-(N-Ethyl-perfluorooctane sulfanamido) acetic acid	POS11976	10204.8	17226.4	11435.1	8748.21	25890.3	1101.49	139759	9088.17	1101.49	4252.71	1101.49	1101.49	25851.5	13146	1101.49	1101.49	1101.49	25086.3	15843.3	8278.14	19437.6	5720.16	245243	43128.8	77335.4	34426.3	1101.49	1101.49	1101.49	1101.49	1101.49	1101.49	45898.3	199888	3232.58	166443	196788	1101.49	225330	1101.49	26467.8	608252	599279	536702	467035	638262	21795.8	2.6285e+06
2-(N-Methyl-perfluorooctane sulfanamido) acetic acid	POS03772	915013	2.06562e+06	50379	958469	1101.49	1101.49	1101.49	1101.49	1101.49	1101.49	1101.49	1101.49	1101.49	1101.49	360100	1101.49	45102.6	1101.49	1101.49	735071	523976	334083	347905	518968	436395	365457	1.32812e+06	445740	1101.49	521328	274828	317257	1.07527e+06	2.88382e+06	732163	2.82238e+06	2.85278e+06	706166	2.72532e+06	30788.8	1101.49	1101.49	1101.49	1101.49	1101.49	1101.49	1101.49	72180.8
2-(sulfooxy)butanoic acid	POS13870	83918.9	109671	98945.6	74673.2	51645.1	135366	83995.9	80167.7	99913.6	183761	104006	100198	112003	103595	274297	129506	163854	133054	90026.2	70179.7	83536.7	73543.9	146135	139668	86441.8	45909	115572	57346.4	208048	81015.6	116131	83401.9	98865.2	93850.8	70347	71526.9	61083.2	81090	86468	85666.2	69306.2	97010.2	94088.8	66382.2	95899.5	57705.1	105208	87644.6
2, 4-Diacetylphloroglucinol	NEG00100	2.48059e+07	2.5663e+07	4.60379e+07	2.48251e+07	2.4718e+07	4.88885e+07	2.54434e+07	4.878e+07	2.52542e+07	4.71502e+07	2.45166e+07	2.34466e+07	2.42207e+07	2.43291e+07	2.70207e+07	2.48442e+07	4.90064e+07	2.60131e+07	2.69909e+07	2.42639e+07	2.48145e+07	2.38641e+07	2.59861e+07	2.71779e+07	2.46258e+07	2.4791e+07	5.15347e+07	2.52982e+07	2.38136e+07	5.00176e+07	2.68379e+07	2.73845e+07	2.60084e+07	2.55363e+07	2.51566e+07	2.41559e+07	2.61604e+07	2.50145e+07	2.606e+07	2.46653e+07	2.29833e+07	2.43911e+07	2.6036e+07	2.32793e+07	2.45372e+07	2.49e+07	2.45691e+07	2.66211e+07
2,2,2-trifluoro-N-(3-hydroxy-2-methyl-6-{[(3S)-3,5,12-trihydroxy-3-(2-hydroxyacetyl)-10-methoxy-6,11-dioxo-1,2,3,4,6,11-hexahydrotetracen-1-yl]oxy}oxan-4-yl)ethanimidic acid	NEG00429	3.05671e+07	2.26417e+07	2.62293e+07	2.34397e+07	9.20641e+06	3.15555e+07	9.23881e+07	3.11085e+07	3.22837e+07	3.26296e+07	3.16945e+07	2.08673e+07	2.31101e+07	2.17227e+07	1.23374e+07	1.44972e+07	1.16902e+07	2.05088e+07	2.19066e+07	2.88341e+07	2.61832e+07	2.1849e+07	2.82471e+07	2.35812e+07	2.3924e+07	3.57255e+07	2.75831e+07	3.09977e+07	2.90439e+07	2.23194e+07	1.87729e+07	2.37323e+07	2.90886e+07	4.59868e+07	4.74678e+07	3.93193e+07	4.40979e+07	5.16727e+07	4.25922e+07	1.82725e+07	2.77186e+07	1.41255e+07	2.82676e+07	1.50192e+07	2.84587e+07	2.93037e+07	2.11164e+07	1.73455e+07
2,2',3,3',4',5,6'-Heptabromodiphenyl ether	POS12675	25828.6	192076	1101.49	18869	327992	38838.4	18130.2	16624.7	37955.1	95782.3	30584	33305.3	21618.8	70641.1	12274.1	108103	20884.4	63168	55441	57762.1	32668.2	18019	4822.91	7404.27	8118.97	97279	20332.5	9390.07	69455.6	11091.9	12575.3	5580.93	14229.5	149184	512703	113413	126421	537490	206662	12739.1	14804.3	97547.1	210650	178368	144704	179000	195270	211537
2,2',5,5'-Tetrachlorobenzidine	NEG08936	10466.2	9129.66	11263.1	6330.55	34944.5	30918.1	28315.7	370.136	37725.8	23727.9	29394.6	48007.2	129497	98292	30362.3	2887.08	34838.9	89020.4	90786.7	34674.5	20445.6	32852.3	15588.4	4539.92	2045.5	370.136	370.136	1595.38	25200	5310.3	5250.26	370.136	25562.8	370.136	10495.6	2761.94	370.136	20248.2	2854.92	1917.07	20594.2	131964	52618.8	52966.7	66780.7	73135.1	7036.34	32476.1
2,2-Bis(4'-chlorophenyl)ethanol	POS11748	160832	144547	253444	108410	135071	165919	196428	248577	180170	335606	253738	221591	310584	263559	224828	214856	245799	164881	270542	257164	286930	318038	348858	256769	155836	200119	216332	143164	68148.5	186759	205229	118794	175676	187696	204933	124674	86073.3	114380	90187.2	242638	187681	259830	157028	329451	216968	272146	194437	258565
2,2-Bis(4-hydroxyphenyl)hexafluoropropane	POS01491	62087.3	135064	1.9956e+08	61036	6897.6	4.46486e+06	855830	2.31994e+08	5.71939e+06	5.1556e+06	5.50888e+06	30347.9	551846	468151	9385.96	143352	148900	668373	559406	1.34309e+06	1.16335e+06	650495	210406	375836	175215	419108	10040.1	20544.9	80501.9	37866.7	5160.89	24045	67223.1	9.00956e+06	93974.4	9.95876e+06	9.79107e+06	100784	8.74392e+06	9.49228e+06	1.12884e+06	763479	7.63864e+06	6.79062e+06	6.4121e+06	8.22582e+06	116678	4.41715e+06
2,2-Bis(bromomethyl)propane-1,3-diol	NEG06289	173604	152982	250869	170008	198338	155480	110036	176971	132251	153439	246973	132106	226583	150500	174341	244350	188917	172261	161259	168091	178258	143238	195749	161901	181974	243341	230405	151792	159937	170285	188142	196990	128510	150046	157026	147113	161667	222326	184676	246893	123759	254585	169290	148190	221683	195568	265478	154719
2',2'-Difluorodeoxyuridine	POS11135	10556.8	29515.9	26777.3	35321.5	1101.49	26271.4	1101.49	24368	30649.9	25225.5	26604.7	44641.7	70201.6	116611	4928.19	32957	75754.6	35423.2	79704.8	18217.6	46683.3	23142.6	75162.9	383899	582739	630363	17755.2	198666	690486	175992	170345	390919	100929	1101.49	3969.85	4902.01	6244.01	5154.39	14699.4	2.35546e+06	21367.2	92399.1	150277	115072	117338	124222	17526.1	587760
2,3,3',4,4',5,5'-Heptachlorobiphenyl	POS14159	18729.4	25819.3	430168	38717.1	60193.4	71526.8	17956.6	401946	109728	146718	119333	42403.7	104982	69528.5	588395	1101.49	19673.2	106414	93188.3	61553.3	61433.2	52024.3	21941.2	8427.31	13990.6	23823.1	235057	87081.6	1101.49	6227.84	85338.1	157100	18211.9	142470	10897.2	139799	155404	6968.44	187173	8441.76	475780	19654.5	25613.1	62385.3	16680.9	8339.67	134197	52037.1
2,3,4,5-Tetrachloro-4'-biphenylol	POS08059	81612.2	108838	1101.49	40821.6	158434	35778.1	6915.35	6311.73	33715.8	12613.9	76513.2	14402.5	82389.7	742030	178649	303164	933966	573186	752854	812884	977922	730486	348370	288797	158401	248411	784214	1.1643e+06	996424	1.28846e+06	699072	236774	1.52942e+06	82660.7	49648.2	58294.4	75066.8	61241.1	69448.6	345043	39903.3	985620	883709	693592	959813	1.26653e+06	21122.5	1.14304e+06
2,3,4,7,8,9,15,21,22,23,28-undecahydroxy-14-(hydroxymethyl)-12,27,31,34-tetraoxo-13,25,32,35-tetraoxaoctacyclo[14.13.3.3]pentatriaconta-1,3,5(30),6,8,10,19,21,23,28-decaene-20-carboxylic acid	NEG01013	5.8755e+06	3.19844e+06	5.80133e+06	5.63082e+06	3.17014e+06	7.77257e+06	7.78284e+06	6.67147e+06	9.06334e+06	8.58146e+06	8.54051e+06	1.87455e+06	2.36985e+06	2.66669e+06	1.16597e+07	7.76248e+06	6.92313e+06	3.08613e+06	3.08939e+06	3.33881e+06	2.9095e+06	2.68989e+06	5.95548e+06	4.99075e+06	4.50245e+06	4.17585e+06	7.34101e+06	3.81263e+06	6.76558e+06	6.9043e+06	6.25934e+06	8.49032e+06	8.17947e+06	1.19558e+07	3.48131e+06	1.21914e+07	1.32835e+07	3.87848e+06	1.17059e+07	5.45717e+06	1.29004e+07	1.67461e+06	2.04642e+06	1.96653e+06	2.2494e+06	2.51521e+06	3.66865e+06	2.37668e+06
2,3,4,7,8,9,15,21,22,23,28-undecahydroxy-14-(hydroxymethyl)-12,27,31,34-tetraoxo-13,25,32,35-tetraoxaoctacyclo[14.13.3.3]pentatriaconta-1,3,5(30),6,8,10,19,21,23-nonaene-20-carboxylic acid	NEG03889	631056	269617	476330	656586	344578	715759	584041	431883	1.01813e+06	871199	902872	126690	182762	157977	1.28843e+06	861924	794132	270428	135943	190311	147960	136406	483602	482959	402316	260610	911415	453802	692279	699958	649318	869771	856163	1.06959e+06	257853	1.17892e+06	1.2927e+06	202846	1.15968e+06	437467	1.43979e+06	73830.8	218890	166124	47967.4	148124	301083	43677
2,3,4-trihydroxy-5-(3,4,5-trihydroxybenzoyloxy)benzoic acid	POS06741	96104.5	59328.1	997674	114535	165809	258036	161154	1.0843e+06	158090	238670	193520	14581.8	1.04963e+06	1.0208e+06	560255	433063	224442	931731	1.02867e+06	412023	478663	448630	398823	705767	552690	715076	7902.67	12585.2	6487.45	21233.8	14743.7	52288.4	144529	201087	238028	181196	187015	249173	159283	1.35819e+06	194571	717288	618835	715635	660512	718301	238286	903632
2,3,6-Trihydroxypyridine	POS00312	3.01028e+07	5.39171e+07	3.51269e+08	2.49628e+07	3.48865e+06	1.3828e+08	6.00361e+07	4.10437e+08	1.60867e+08	1.07302e+08	1.25777e+08	3.61621e+06	4.41966e+08	4.35807e+08	4.2746e+07	5.44161e+07	1.18137e+07	4.39883e+08	4.72456e+08	2.60521e+08	2.68538e+08	2.53815e+08	1.65898e+08	1.53754e+08	7.01293e+07	6.47637e+07	1.87025e+07	1.44098e+07	4.17484e+06	1.93169e+07	1.65233e+07	2.28887e+07	3.7316e+07	6.00559e+07	4.71043e+07	6.21399e+07	5.83055e+07	4.52645e+07	6.40133e+07	1.0367e+08	3.7671e+06	6.70557e+07	3.03139e+08	2.74693e+08	2.45212e+08	3.33133e+08	2.24806e+06	1.19452e+08
2'',3'',6''-Tris-O-(3,4,5-trihydroxybenzoyl)-3'-Glucosyl-2',4',6'-trihydroxyacetophenone	POS02929	648299	173396	7.76816e+06	136334	220174	1.23737e+06	370229	8.1604e+06	1.41077e+06	2.44851e+06	2.64607e+06	1.30007e+06	2.06677e+06	2.07551e+06	2.14865e+06	3.21592e+06	2.36737e+07	2.15095e+06	1.94373e+06	1.90026e+06	849306	481338	3.10098e+06	4.36707e+06	4.70788e+06	1.03697e+07	72731.1	24579	371192	66155.2	254428	4692.06	494193	354248	67184.4	496629	405532	486795	424120	3.00131e+06	3.88277e+06	7.43102e+06	1.48903e+06	1.8001e+06	5.69561e+06	1.78963e+06	1.46649e+06	1.95605e+06
2,3,7,8-Tetrachlorodibenzofuran	POS04545	260028	146632	2.85202e+06	310736	365393	954027	767467	3.66728e+06	997269	923595	965699	1.2461e+06	2.48188e+06	2.59894e+06	491749	119894	167896	2.80394e+06	3.01506e+06	1.2175e+06	1.3771e+06	1.28958e+06	564616	379719	9233.22	221207	466383	860820	484948	718919	518741	1.00797e+06	190859	807638	236736	1.02004e+06	819338	227599	619587	9.35421e+06	210120	1.26401e+06	1.6892e+06	1.26182e+06	1.43718e+06	1.12567e+06	647180	1.67519e+06
2,3,9,10-Tetrahydroxyberbine	POS09287	80758.3	116394	126784	53023.7	17916.3	103199	388239	223513	71607.5	94679	93380.3	98073.4	244376	299208	51087.1	3.10381e+06	165212	395154	419479	635320	643380	455365	238710	172796	185895	242626	73973.1	48936.8	71183	100441	50406.2	78467.7	150240	810302	89224.6	772607	780604	164675	808236	877603	52076.1	1.30464e+06	859331	976918	963038	630965	18502.1	521593
2',3'-Cyclic UMP	POS13210	11223.4	9530.53	48500.1	5072.12	14457.1	85721.7	13549.6	52898.6	91176.9	110529	77468.5	1101.49	237667	392196	32854.4	25801	90611.5	185955	200343	265787	212709	186586	317686	117758	54748.1	52953.6	9687.46	38602	109233	34214.4	10770.2	27551.2	61427.4	460356	4134.56	518218	462239	15798.2	470066	13895.5	7581.12	105224	195513	230527	230741	299085	125891	536211
2,3-Dehydro-UWM6	POS08932	176726	149615	193946	159040	239038	184648	448799	128518	106248	358036	183927	431031	267258	281394	301416	314576	227056	185477	231537	361095	194935	171692	325238	278992	107444	596891	278968	385344	397250	274517	263481	142913	364139	1.14764e+06	296666	468538	148475	356407	581484	112225	308236	241873	148057	223130	154332	162855	871651	474372
2,3-Dibromo-1-propanol	NEG02787	845932	1.31968e+06	963226	665348	943837	864979	817081	753568	1.22051e+06	1.18893e+06	1.07754e+06	1.50224e+06	717830	455853	1.2948e+06	961727	1.69403e+06	1.51468e+06	2.05674e+06	807099	1.1458e+06	1.01306e+06	857462	1.16331e+06	1.24819e+06	632416	1.10442e+06	826149	667067	1.18657e+06	956438	1.1454e+06	1.66035e+06	951390	865507	1.53021e+06	723068	804390	1.07048e+06	1.49742e+06	684042	873076	807866	913904	856959	700576	968194	1.52996e+06
2',3'-Dideoxyadenosine-5-triphosphate	POS08426	240445	400282	98458.8	224294	26222.7	239013	39846.7	109590	248749	67521.7	272721	1101.49	112534	195506	405774	391179	325835	126107	176421	139275	145216	86823.2	4.00951e+06	5.34391e+06	2.04859e+06	1.52018e+06	117036	193210	121311	72837.7	32791.1	15912.2	176479	567133	113975	498572	512190	114067	508814	761594	10389.2	468249	50963.6	93477.6	54362.3	83744.8	29922.1	390056
2,3-Dihydroxybenzoate	POS00540	3.6173e+07	3.92235e+07	3.47456e+07	4.12266e+07	3.43144e+07	4.12311e+07	4.12407e+07	4.06578e+07	4.31679e+07	3.4673e+07	3.54806e+07	3.96147e+07	4.2291e+07	3.99382e+07	3.33815e+07	3.40905e+07	3.74172e+07	3.79643e+07	4.2594e+07	3.60083e+07	3.90515e+07	4.05493e+07	4.14661e+07	3.22579e+07	3.74992e+07	3.41266e+07	3.60562e+07	4.02945e+07	3.88997e+07	4.36565e+07	3.79259e+07	3.78251e+07	3.77607e+07	4.16848e+07	3.48933e+07	3.91703e+07	4.0405e+07	3.88266e+07	3.65701e+07	3.56314e+07	3.56186e+07	3.70661e+07	4.12987e+07	3.89448e+07	3.77498e+07	4.34141e+07	3.46286e+07	4.41465e+07
2,3-Dihydroxyisovaleric Acid	NEG00120	3.81169e+08	3.52236e+07	8.63525e+07	3.56351e+08	2.83983e+07	3.92707e+07	3.24862e+08	9.25143e+07	4.02969e+07	4.01009e+07	3.49385e+07	1.12875e+07	3.47574e+07	3.53603e+07	1.93035e+07	2.94443e+07	1.81599e+07	3.55917e+07	4.06412e+07	1.21678e+08	1.31948e+08	9.90727e+07	3.43622e+07	5.07832e+07	2.43663e+07	2.18977e+07	7.34851e+06	6.69343e+06	6.63389e+06	7.35832e+06	9.61373e+06	1.08232e+07	2.19212e+07	3.47942e+07	1.18708e+07	3.50964e+07	3.57026e+07	1.20582e+07	3.49431e+07	1.10182e+08	1.37452e+07	9.3834e+08	6.01992e+07	6.57722e+07	5.5107e+07	5.9136e+07	1.66599e+07	5.08381e+07
2,3-Diketo-5-methylthiopentyl-1-phosphate	POS07618	123050	53965.1	1.09567e+06	113291	8491.25	198670	1.60643e+06	925997	227535	272769	230517	323846	235889	201062	12280.6	299686	469465	251359	226427	895803	740360	586253	177598	169547	206536	295197	94910.1	79640.9	70033.2	17614.5	11620.9	64957.6	99993	831955	256485	747884	747079	399781	851416	6.69821e+06	15340.2	478402	1.35948e+06	1.48633e+06	1.38937e+06	1.47493e+06	119376	1.42972e+06
2,3-Dimethylmaleate	POS00199	5.96698e+08	1072566082	6156123490	6.1945e+08	4.98023e+07	2507206961	9.61712e+08	7092756842	2908662480	2727699510	2341444181	2.08643e+07	7643513521	5808439925	8.21112e+08	1087011874	226502594	7701400281	8195743427	4743138673	4883997374	3455046771	3138825505	2796785209	1451408817	1213091214	3.67438e+08	2.66864e+08	5.12528e+07	3.59284e+08	2.79977e+08	4.04245e+08	6.81187e+08	1193845653	9.27653e+08	1233395629	1136933495	8.97654e+08	1253525814	1985041972	5.83024e+07	1258647593	4260619166	5422052889	5127640578	5649968116	3.40444e+07	1847908844
2,3-Dimethylsuccinic Acid	NEG00101	1.05778e+08	1.59361e+07	4.80203e+06	9.3899e+07	1.88305e+08	9.86473e+07	1.45762e+07	1.04193e+07	1.04326e+08	1.02866e+08	8.94033e+07	1.89194e+08	3.99439e+07	4.56804e+07	2.21425e+07	1.0088e+07	3.23039e+07	4.52673e+07	4.34076e+07	7.13992e+07	6.55853e+07	6.65553e+07	4.39405e+07	2.25637e+07	2.44291e+07	1.85445e+07	7.9018e+06	9.84759e+06	8.66034e+06	1.04311e+07	7.59946e+06	1.33405e+07	2.25557e+07	7.13977e+06	1.01302e+07	6.3926e+06	8.03967e+06	1.39022e+07	8.34833e+06	3.12636e+06	1.03797e+07	3.95742e+07	1.7384e+07	1.57056e+07	1.71553e+07	1.6959e+07	1.33605e+08	1.79352e+07
2,3-Di-O-methylellagic acid	NEG00427	1.91807e+07	1.38427e+07	3.36301e+07	1.57085e+07	4.04746e+06	2.84082e+07	1.27258e+08	3.58977e+07	3.11524e+07	2.7416e+07	2.48831e+07	4.22016e+06	1.71043e+07	1.56947e+07	1.15267e+07	1.4128e+07	2.69765e+07	1.75555e+07	1.6589e+07	8.944e+06	8.27614e+06	7.30951e+06	1.52757e+07	1.36092e+07	1.22051e+07	2.55617e+07	3.87654e+07	2.80173e+07	2.68804e+07	2.40895e+07	2.23177e+07	3.3215e+07	4.06608e+07	1.03841e+08	2.60096e+07	9.55947e+07	9.90299e+07	2.95853e+07	9.71035e+07	4.17647e+07	2.50595e+07	1.02391e+07	3.18814e+07	3.02963e+07	2.79516e+07	3.02229e+07	9.72634e+06	1.53149e+07
2,3-Dioxo-6-nitro-7-sulfamoylbenzo[f]quinoxaline	POS01335	566531	1.09374e+06	1.59178e+06	1.04655e+06	1.87105e+06	837236	414683	991909	2.55354e+06	756847	722936	1.41369e+06	1.13058e+06	1.27738e+06	1.62297e+06	900579	1.74627e+06	961640	999583	870963	558619	681103	1.64215e+06	1.51463e+06	1.29327e+06	1.65895e+06	2.84025e+06	2.03916e+06	1.9656e+06	1.77121e+06	1.20296e+06	1.45584e+06	1.70253e+06	1.67332e+08	1.25967e+06	1.69124e+08	1.60944e+08	1.19698e+07	1.82815e+08	1.33713e+06	918176	1.8395e+06	1.07464e+06	854516	1.12338e+06	885478	1.3284e+06	3.78974e+06
2,4,5-Tribromo-1-(4-chlorobenzoyl)imidazole	POS04976	729234	1.00272e+06	1.47842e+06	639743	470408	629828	1.36161e+06	2.00539e+06	798365	653198	638973	612900	1.8068e+06	1.94468e+06	12124.5	1.48655e+06	258960	1.89188e+06	2.05157e+06	1.76145e+06	1.75902e+06	1.76851e+06	494611	537691	244067	279293	292864	611296	405586	490641	387542	534299	1.49197e+06	637965	1.02435e+06	564885	1.28963e+06	1.00679e+06	548263	6.13003e+06	527088	1.15227e+06	1.34514e+06	1.41295e+06	1.04244e+06	1.23714e+06	802236	1.81239e+06
2,4,6-Trihydroxybenzophenone	NEG00442	1.16919e+07	1.73144e+07	1.05342e+07	1.13109e+07	2.68857e+06	1.52426e+07	3.90014e+07	1.17711e+07	1.64249e+07	1.7162e+07	1.58768e+07	2.85173e+07	5.58256e+06	5.42606e+06	2.48115e+06	4.67492e+06	5.98354e+06	5.83537e+06	5.86161e+06	8.71903e+06	8.03488e+06	6.7631e+06	5.68553e+06	8.33669e+06	2.33597e+07	3.38392e+07	3.19012e+06	2.3682e+06	3.35487e+06	2.21183e+06	2.27348e+06	2.85365e+06	5.94765e+06	1.32319e+08	1.73518e+07	1.395e+08	1.40227e+08	1.88136e+07	1.30155e+08	2.62013e+07	2.81386e+07	1.71296e+07	1.41099e+07	1.35801e+07	1.47636e+07	1.40458e+07	8.21139e+07	1.89415e+07
2,4-DB	POS01582	2.01537e+06	173743	401448	1.96321e+06	374616	772006	82616.3	405024	922243	667680	831876	139524	473081	145823	53982.9	607936	53381.6	422514	128297	239541	143194	675519	131417	613015	113456	1.23783e+06	587904	938048	211574	534948	521112	655714	3.49129e+06	1.00905e+08	107685	1.47436e+08	9.74085e+07	76172.4	9.67718e+07	175892	211822	241233	1.21586e+06	1.14011e+06	862839	1.01479e+06	100677	1.06593e+06
2,4-Dichloro-3-oxoadipate	POS03986	1.33794e+06	884283	242726	610524	1.12367e+06	883570	442492	130915	991825	847113	798140	195375	2.20893e+06	2.9067e+06	1.02661e+06	1.66219e+06	3.41682e+06	2.78493e+06	2.17424e+06	3.76272e+06	2.15785e+06	1.75305e+06	3.02432e+06	1.25123e+06	1.11812e+06	1.34128e+06	2.46765e+06	3.00794e+06	1.83346e+06	1.99697e+06	2.58883e+06	1.75766e+06	2.02989e+06	974283	927438	892361	872057	1.02053e+06	1.43646e+06	433563	490246	2.28276e+06	2.798e+06	2.69597e+06	2.2151e+06	3.27167e+06	316731	2.02596e+06
2,4'-Dichlorobiphenyl	NEG01251	1.28404e+06	1.57581e+06	1.34127e+07	1.19193e+06	264152	6.86811e+06	716136	1.4343e+07	7.60726e+06	7.51037e+06	6.84031e+06	688652	1.00234e+07	9.79326e+06	1.65488e+06	5.70623e+06	710483	1.0236e+07	1.03844e+07	7.38438e+06	7.21428e+06	6.33671e+06	3.59104e+06	4.54915e+06	3.1119e+06	2.23356e+06	556893	636161	791535	1.32001e+06	1.60335e+06	1.37136e+06	2.915e+06	168499	2.53521e+06	69839.9	85527.5	2.44004e+06	198542	1.53525e+07	1.69255e+06	5.69982e+06	1.20024e+07	1.10068e+07	1.14897e+07	1.14121e+07	1.21927e+06	4.90273e+06
2,4-Dichlorophenoxyacetate	POS06592	52311.4	66012.6	131566	43738.2	26570.6	34056.1	104219	35652.7	1101.49	1101.49	41324.6	26402.6	10796.2	32657	312653	54393.4	143626	38541	93686.2	459827	576875	253670	142777	56661.1	103281	76586.1	393970	201331	319822	150504	206535	197559	187263	2.07415e+06	390369	1.59055e+06	1.64264e+06	358569	1.83436e+06	5.69723e+06	305218	356993	993272	801725	827715	789643	86430.5	1.03593e+06
2,4-Dichlorotoluene	POS04469	1.81111e+06	1.50934e+06	3.01531e+06	883421	1.1059e+06	883864	568260	2.52481e+06	1.44415e+06	1.0418e+06	1.92444e+06	540913	939084	3.84956e+06	3.94957e+06	1.07513e+06	1.38393e+06	563643	606758	1.51733e+06	1.3626e+06	626110	1.67404e+06	709838	1.25187e+06	1.5643e+06	1.57531e+06	608824	1.00189e+06	1.00843e+06	918426	957280	1.22597e+06	633701	467845	1.06036e+06	1.08453e+06	270452	606041	1.92759e+06	1.30001e+06	1.21994e+06	1.75264e+06	1.01244e+06	2.32218e+06	1.97428e+06	1.21774e+06	2.1476e+06
2,4-dihydroxy-3-(sulfooxy)benzoic acid	POS10520	118281	39080.6	96314.3	57269.8	89857	117264	41368.2	186000	160319	145510	154329	295111	486140	445005	219829	298489	303390	407568	441366	695782	609213	592137	490843	368733	287686	305790	51664	63676	52906.1	74278.6	96553.8	87559	82641.5	49853.9	122735	40706	56600.6	86640	68463.5	193380	70899.2	1.61023e+06	331554	253281	303445	209656	118203	243945
2,4-Dihydroxy-7,8-dimethoxy-2H-1,4-benzoxazin-3(4H)-one 2-glucoside	NEG02138	807423	953830	1.46898e+06	363199	343698	831397	563160	1.26327e+06	1.49191e+06	1.70291e+06	1.53462e+06	517059	2.1e+06	1.43233e+06	5.75315e+06	332577	2.2148e+06	1.30364e+06	1.52627e+06	2.25963e+06	2.42776e+06	1.82884e+06	4.84155e+06	1.44502e+06	121600	772692	7.95219e+06	7.03256e+06	3.78392e+06	3.13038e+06	4.84807e+06	5.27085e+06	3.22359e+06	201952	573965	252562	376873	685524	376123	1.90063e+06	1.00375e+06	1.05197e+06	1.63765e+06	2.28747e+06	2.19517e+06	1.89435e+06	368135	653911
2,4-Dihydroxypteridine	POS03187	730576	672065	8.3004e+06	624182	997636	2.07841e+06	2.94566e+07	8.00159e+06	2.78113e+06	2.58877e+06	2.65318e+06	401524	2.15107e+06	1.63825e+06	859392	546609	1.01136e+06	2.00896e+06	2.13624e+06	1.22446e+06	1.02408e+06	961178	1.02851e+06	878351	775680	1.00931e+06	804918	570770	494834	837495	578746	696972	909837	6.27629e+06	1.524e+06	6.67759e+06	6.78662e+06	1.76349e+06	7.8779e+06	6.59704e+06	890537	992901	3.21546e+06	3.02166e+06	4.77492e+06	3.02869e+06	514605	3.95278e+06
2,4-Dinitroaniline	POS04785	1.17728e+06	1.23875e+06	1.2032e+06	1.82493e+06	1.1797e+06	1.43435e+06	1.30799e+06	1.31143e+06	1.58159e+06	1.23371e+06	1.33256e+06	1.39139e+06	1.42652e+06	1.37054e+06	859474	993725	1.0741e+06	1.47264e+06	1.61133e+06	1.21618e+06	1.25331e+06	712730	1.22702e+06	1.21042e+06	1.22085e+06	1.20368e+06	1.36205e+06	1.36141e+06	1.49287e+06	2.25563e+06	1.11733e+06	1.48764e+06	1.60857e+06	1.29086e+06	1.24787e+06	1.28356e+06	1.27511e+06	1.22081e+06	1.0488e+06	1.10802e+06	1.26315e+06	1.49873e+06	1.5038e+06	1.35368e+06	1.72379e+06	1.41913e+06	897644	1.29952e+06
2,4-Dinitrophenol	POS04988	1.03592e+06	864455	947522	912615	1.23782e+06	1.14784e+06	1.08917e+06	803649	1.2987e+06	1.90537e+06	1.2766e+06	1.14635e+06	957027	801492	952380	799595	1.13228e+06	877529	816087	908849	875696	778675	1.5748e+06	964490	1.10418e+06	1.47588e+06	1.48798e+06	1.55529e+06	1.58786e+06	1.33672e+06	1.69559e+06	1.51897e+06	1.40996e+06	931905	1.06562e+06	909257	1.04247e+06	1.1863e+06	971777	663178	1.03285e+06	1.03363e+06	739372	812919	888789	758414	1.17234e+06	732874
2,4-Dioxotetrahydropyrimidine D-ribonucleotide	POS06808	787000	521316	502968	271750	214263	497114	432138	333164	505497	583261	394898	1.1552e+06	1.59723e+06	1.72476e+06	1.15998e+06	1.54868e+06	792963	1.5988e+06	1.75667e+06	649436	596749	594161	2.00405e+06	1.21007e+06	501347	475219	1.06903e+06	352427	241244	279566	360162	1.65662e+06	274769	223949	367350	210905	181128	527055	256934	1.83075e+06	1.40769e+06	202953	143579	857990	792319	149386	1.46721e+06	423229
2,5-Diamino-6-(5-phospho-D-ribitylamino)pyrimidin-4(3H)-one	POS01429	4.8549e+06	8.78326e+06	3.60787e+06	4.73948e+06	3.54594e+06	1.76438e+06	2.22514e+07	4.21906e+06	2.00323e+06	2.10375e+06	1.85719e+06	861954	3.60613e+07	3.34686e+07	6.95314e+06	1.19669e+06	1.01784e+06	2.93821e+07	3.68438e+07	7.6099e+06	8.37688e+06	6.45641e+06	74040.2	232962	605842	754079	2.91909e+06	2.65348e+06	2.56369e+06	3.73703e+06	5.89484e+06	1.42059e+07	1.18276e+07	8.17138e+06	2.34009e+06	7.66122e+06	7.75349e+06	2.43556e+06	7.71506e+06	581566	5.48267e+06	1.46931e+06	556918	603633	793828	682553	1.80196e+06	903703
2,5-Diamino-6-(5-phospho-D-ribosylamino)pyrimidin-4(3H)-one	POS04256	343074	688438	5.84334e+06	321023	428667	121842	478591	7.16964e+06	122966	141115	105289	2.45267e+06	921086	1.13713e+06	474221	138591	950440	1.09855e+06	1.01408e+06	135019	156680	152782	1.97147e+06	1.71053e+06	935352	1.23605e+06	1.19113e+06	69782	1.57329e+06	1.85957e+06	206300	519268	655669	862668	3.9797e+06	705272	739986	3.92288e+06	806760	3.03607e+07	339493	118011	4.34245e+06	4.18438e+06	5.30007e+06	4.67942e+06	3.70667e+06	6.67683e+06
2,5-Diaminopyrimidine nucleoside triphosphate	POS00952	1.75294e+07	2.82057e+07	1101.49	1.71079e+07	15698298	1.11483e+07	1101.49	1101.49	1.31879e+07	1.37313e+07	1.32388e+07	932528	175851	87880.6	4.79507e+07	4.50473e+07	2.69768e+07	1101.49	114481	2.41765e+06	3.15827e+06	2.42123e+06	5.21283e+06	1.8882e+06	9.66315e+06	7.65891e+06	5.80918e+07	6.49772e+07	5.04076e+07	6.25198e+07	5.45802e+07	5.71309e+07	1.64831e+07	5.74044e+06	5.10508e+07	6.30921e+06	5.99856e+06	4.96284e+07	4.50314e+06	58200.3	4.12355e+07	1.25184e+07	115747	240095	370891	172980	1.51387e+07	207340
2,5-Dichloro-4-oxohex-2-enedioate	POS01571	6.52799e+06	7.46236e+06	6.18878e+06	6.51258e+06	7.13827e+06	7.21431e+06	6.68858e+06	7.28211e+06	7.61105e+06	6.88524e+06	6.31023e+06	7.09981e+06	7.04141e+06	6.76469e+06	7.21334e+06	5.69275e+06	6.89211e+06	6.53734e+06	7.78138e+06	6.78147e+06	7.12968e+06	6.86423e+06	7.27186e+06	6.34478e+06	6.89671e+06	6.71922e+06	5.56065e+06	6.86117e+06	7.02003e+06	7.42925e+06	6.7491e+06	6.89958e+06	7.05376e+06	6.00742e+06	6.18541e+06	6.67906e+06	6.94726e+06	7.15014e+06	7.16098e+06	6.42589e+06	7.06081e+06	6.45086e+06	7.05325e+06	7.60803e+06	7.82967e+06	8.21065e+06	5.82536e+06	7.17688e+06
2,5-Dioxopentanoate	POS04069	2.02371e+06	1.734e+06	1.62382e+06	1.63797e+06	1.61876e+06	1.63545e+06	1.96171e+06	1.86079e+06	1.36973e+06	1.90386e+06	1.58137e+06	1.6761e+06	1.57294e+06	1.79618e+06	1.68361e+06	1.43113e+06	995396	1.58444e+06	1.77776e+06	1.33747e+06	1.39984e+06	1.42928e+06	1.43821e+06	1.58053e+06	2.00543e+06	1.44402e+06	1.25036e+06	1.10942e+06	3.27278e+06	2.08748e+06	1.31863e+06	1.77949e+06	1.75738e+06	1.31191e+06	1.66318e+06	1.45895e+06	1.59754e+06	1.56839e+06	1.59999e+06	1.7009e+06	1.65138e+06	1.56642e+06	1.70791e+06	721913	2.11353e+06	2.03066e+06	4.15469e+06	1.84701e+06
2,5-Furandicarboxylate	POS02885	819017	374268	1.98198e+06	586190	1.2606e+06	972151	230683	2.5041e+06	1.2482e+06	1.93717e+06	1.13233e+06	1.64517e+06	1.26096e+07	1.30687e+07	1.216e+06	2.70665e+06	1.39016e+06	1.30504e+07	1.33485e+07	9.99145e+06	9.14911e+06	8.98517e+06	8.88943e+06	8.98434e+06	7.34364e+06	4.31263e+06	1.47898e+06	1.09059e+06	1.41152e+06	1.19155e+06	207229	246507	775373	1.33693e+06	316803	1.82284e+06	1.27174e+06	353974	1.44221e+06	501551	1.167e+06	8.03907e+06	4.89668e+06	4.57258e+06	4.39171e+06	4.47658e+06	1.327e+06	893647
2,6-Diamino-4-hydroxy-5-(N-methyl)formamidopyrimidine	POS12874	32080.8	9128.27	64352.6	19709.9	3957.34	1101.49	15615.7	14466.4	13297.2	38858.2	9814.93	13411.9	27303.8	4254.74	13896.8	4832.35	12133.5	30586.2	17020.2	15029.9	3933.87	25044.8	5858.75	44876.5	9009.78	29666	4624.59	10089.3	22619.9	21219	14510	13616.8	5117.74	2.48788e+06	21957.5	2.19603e+06	2.22301e+06	20103.7	2.2403e+06	633870	275364	10582.4	88255	19417.8	99747	12203.9	6466.27	5891.77
2,6-Dichloro-4'-biphenylol	POS03263	2.45205e+06	2.21662e+06	495496	2.12854e+06	1.98009e+06	1.47797e+06	8.8253e+06	479136	1.54873e+06	1.85923e+06	1.28524e+06	3.61322e+06	2.28907e+06	2.33995e+06	2.18489e+06	4.49142e+06	2.35881e+06	2.2001e+06	2.40976e+06	1.83349e+06	1.65534e+06	1.37499e+06	3.72199e+06	4.61845e+06	5.4625e+06	5.301e+06	1.51646e+06	1.1309e+06	1.08814e+06	1.49643e+06	898838	819676	2.75435e+06	2.75151e+06	1.46625e+06	3.14322e+06	2.77662e+06	1.98299e+06	3.04896e+06	736454	3.66431e+06	1.16012e+06	1.59786e+06	1.55784e+06	1.33412e+06	1.65627e+06	3.61232e+06	1.20874e+06
2,6-Dichlorobenzamide	POS05685	1.70748e+06	2.69897e+06	44032.3	1.80833e+06	1.64524e+06	2.1212e+06	51491.5	60041	2.5973e+06	1.81538e+06	2.52167e+06	461317	186598	296043	466282	331723	1.57853e+06	73782.5	331272	249206	188532	446260	1.07988e+06	739367	433686	1.03931e+06	135487	126396	1.70272e+06	494868	158879	17138.3	2.23074e+06	424720	662409	216570	315484	622221	715426	1.6234e+06	642896	764267	351539	705024	757975	395826	930740	1.10496e+06
2,6-Dichloroindophenol	NEG02739	450857	760027	533431	394367	71861.6	526865	53039.1	625266	590041	588307	525210	166440	252541	236363	267088	190244	118698	266611	222803	216038	194699	221183	451636	624734	614228	681059	109656	106034	155560	644424	554463	685834	537161	46511.1	293319	29620.3	57275.3	309291	31667.4	1.93004e+06	1.52774e+06	868281	1.39398e+06	1.33722e+06	1.27191e+06	1.39694e+06	237582	2.17549e+06
2,6-Dichloro-para-phenylenediamine	NEG01214	269498	244314	439355	1.55498e+06	2.42165e+06	3.87177e+06	71870.1	555054	3.47411e+06	3.61363e+06	3.05605e+06	497474	1.02905e+06	1.1927e+06	325024	6.25197e+06	1.51215e+06	1.11533e+06	1.42312e+06	2.70145e+06	3.03478e+06	2.72931e+06	3.90053e+06	2.83741e+06	6.40098e+06	8.56893e+06	122392	131615	342391	146542	62676.5	655595	150443	909022	9.00247e+06	889350	823283	8.00159e+06	711722	8.05683e+07	968804	9.56046e+06	2.93273e+06	1.82568e+06	2.14548e+06	2.346e+06	1.21048e+06	5.29988e+06
2,6-Dichlorophenol-4-(1,4-phthoquinone imine)	POS07944	255709	424405	5.91367e+06	155414	1101.49	1.28099e+06	13727.3	6.57117e+06	1.61272e+06	1.49079e+06	1.2657e+06	100871	92948.3	64374.1	11241.9	4881.59	14395.6	60666.9	101349	77514.5	29670.3	42931.7	624614	865146	271789	11085.6	3274.99	1101.49	3545.06	1101.49	5495.59	7010.78	3864.06	119688	1101.49	110723	119716	12989.1	134778	250453	1101.49	17025.4	1.92726e+06	1.88559e+06	1.73184e+06	1.93833e+06	1101.49	293600
2,6-Dichlorophenolindophenol sodium salt	POS08228	509971	464761	25088.9	442893	112133	548777	1.34148e+06	57749.8	889251	1.06432e+06	811862	623729	387207	530131	666418	807042	363702	429305	563294	238999	245092	223042	1101.49	33131.5	70979.9	26453.6	348112	458346	422459	660214	415263	358288	696808	628894	298985	668448	707020	362165	631421	256187	724046	201818	205326	205267	257719	169163	747688	943644
2,6-Dioxo-6-phenylhexanoate	POS06280	434428	394297	2.83088e+06	431084	358430	599959	1.15814e+07	2.76838e+06	822916	808537	881826	450495	556419	469095	66752.9	279100	198827	545078	558512	269028	208491	228747	149318	123361	132453	216378	66310.5	413186	547231	270305	220182	205314	486686	2.05436e+06	357418	2.11551e+06	2.24748e+06	436543	2.61728e+06	2.21942e+06	239534	215144	941519	967836	1.23022e+06	998962	196594	1.16581e+06
2,8-bis-Trifluoromethyl-4-quinoline carboxylic acid	POS00333	4.20417e+06	8.36037e+06	289593	4.43231e+06	851214	752269	1.5577e+06	281418	732499	662863	644752	431789	2.36535e+06	2.9363e+06	279641	18352.7	2.60153e+06	3.13455e+06	2.41967e+06	4.65418e+07	4.53684e+07	3.88572e+07	204165	542520	359931	467947	2.95052e+06	76513	24727	82572.7	211524	140757	56405	1.01509e+08	8.10059e+06	9.55241e+07	9.71526e+07	6.96608e+06	9.47435e+07	7.34152e+07	5.11137e+07	6.80923e+07	7.27058e+07	7.15522e+07	6.82953e+07	7.23711e+07	1.43529e+06	1.38674e+08
2-[(3-{4-[(6-carboxy-3,4,5-trihydroxyoxan-2-yl)oxy]-3-methoxyphenyl}prop-2-enoyl)oxy]-3-hydroxybutanedioic acid	POS07301	1101.49	1101.49	989943	1101.49	1101.49	83908.6	6602.33	1.05513e+06	93906.2	92477	81757.2	1101.49	4.90181e+06	4.29361e+06	1101.49	36758	135810	4.33064e+06	4.34752e+06	1.59447e+06	1.70325e+06	1.51836e+06	436517	460022	80538.1	100261	1101.49	19903.7	1101.49	40970.2	88049	211034	1101.49	1101.49	6043.59	1101.49	1101.49	1101.49	1101.49	7.67563e+06	1101.49	1101.49	243206	250214	244939	213076	1101.49	198751
2-{[(2,4-dihydroxy-3-methoxyphenyl)(hydroxy)methylidene]amino}acetic acid	POS10126	257541	252882	218425	367417	183845	317809	159857	212841	446578	239629	347262	255304	416783	305514	156713	148855	170947	285877	252594	133323	174797	246682	274203	255132	325059	233337	224964	324025	545782	248254	277063	462916	444929	238324	279300	253417	273041	379592	237195	123035	216022	145609	243591	339805	1.86718e+06	239796	196588	269063
2-{[(2E)-3-(3,4-dihydroxyphenyl)prop-2-enoyl]oxy}-3-[4-hydroxy-3-(sulfooxy)phenyl]propanoic acid	POS13371	134148	97421	259429	130802	10945.4	95387.7	206739	225897	146491	123081	123324	80414.1	443529	367078	220702	183095	85612.9	495415	448037	325128	388412	322620	152421	130612	102669	225221	163548	69757.8	66126.4	25009.1	65644.6	54072	165971	98196.9	157849	92347.9	71220.6	207990	118592	107962	337021	129369	33201.8	60743.2	43065.3	26455.9	23771.1	60429.8
2-{[3-(4-hydroxy-3-methoxyphenyl)prop-2-enoyl]oxy}-3-(sulfooxy)butanedioic acid	POS07730	45138.9	149213	304858	28211.3	25208.6	108170	11532.1	303932	137937	97479.4	129311	138459	134535	598793	161562	78483.9	200659	116891	546008	445748	387874	281973	158529	140210	53326.9	60416.8	10456.9	1101.49	1101.49	6516.59	43886.2	8393.35	20052.1	198123	45775.7	188510	106875	13601.9	133700	1.89815e+06	467505	584796	809461	840217	1.01195e+06	808951	69739.1	1.45771e+06
2-{[hydroxy({3,4,8,9,10-pentahydroxy-6-oxo-6H-benzo[c]chromen-1-yl})methylidene]amino}acetic acid	POS06518	805114	335714	1.04603e+06	349124	90178.9	1.55784e+06	5.86199e+06	1.32248e+06	1.65813e+06	813008	948711	1.26321e+06	792920	812306	185779	259763	12823.9	733173	833746	539929	783849	578013	317639	342037	796947	930186	785173	802401	372126	934850	229288	1.118e+06	531912	998089	1.7609e+06	833083	1.30457e+06	1.09518e+06	1.41605e+06	258360	751172	260392	1.3666e+06	1.25766e+06	784985	1.00173e+06	615956	522706
2-{[hydroxy(6-hydroxy-7-methoxy-2H-1,3-benzodioxol-5-yl)methylidene]amino}acetic acid	NEG07561	44000.9	32434.2	124464	19545.8	3637.67	55707.5	589531	178837	31883.8	41374.3	56625.9	3120.22	110101	81666.5	41227.1	5922.52	10725.7	88960.3	92258.1	37355.7	34587.4	25560.6	6187.1	11674.3	9040.16	12815.2	13861.5	2412.13	2035.07	370.136	1737.8	4150.27	20267.6	643570	24010	488809	556119	19546.1	559894	103059	53350.7	43136.6	102901	85915	79311.5	69362.9	2030.23	307738
20,21-Diprenylterpendole C	POS09119	1101.49	1101.49	1101.49	1101.49	1101.49	1101.49	1101.49	1101.49	1101.49	1101.49	1101.49	1101.49	1101.49	35590.7	9528.88	1101.49	1101.49	1101.49	19745.1	1101.49	1101.49	5353.2	1101.49	1101.49	1101.49	1101.49	1101.49	1101.49	5384.28	6386.69	1101.49	1101.49	1101.49	1101.49	1101.49	1101.49	1101.49	7273.29	4334.72	910638	247291	1101.49	1101.49	5070.83	1101.49	1101.49	1101.49	1101.49
20-Oxo-5-O-beta-mycaminosyltylactone	POS02952	84833.3	814441	9680.05	324847	1101.49	4039.35	1101.49	1101.49	1101.49	1101.49	5693.85	1101.49	1101.49	1101.49	1101.49	1101.49	38954.4	1101.49	1101.49	1101.49	1101.49	1101.49	1101.49	1101.49	5201.81	8736.17	195140	178754	10514	147726	64242	74012.9	13077.8	2.4553e+06	108406	2.14549e+06	3.37032e+06	71152.8	2.99688e+06	1101.49	383997	104226	8880.29	1101.49	6911.02	1101.49	1101.49	2.9879e+06
21-Deoxycortisol	POS00116	583900	1.9208e+06	231553	966644	3761.82	515929	345841	149424	811909	858075	229929	1101.49	18498.7	14401.9	85794.2	20952.5	97137.9	1101.49	12199.9	72465.4	46618.6	40370.3	1101.49	8823.38	4189.07	16008.3	20222.5	3100.39	88693.2	1101.49	10651.2	18411.7	77712.2	2.43043e+07	176023	20964200	1.46511e+07	263369	2.46347e+07	710584	6.32549e+06	206111	40551.4	72831.6	51021.2	115201	53437.2	4.74288e+06
24,25-Dihydrolanosterol	POS14332	35425.1	75112	241197	85391.9	1101.49	233850	77033.6	147191	243575	172238	73744.6	30299.6	350420	398398	9052.56	176985	34286.1	113599	261048	138447	197917	122153	178498	404249	232972	346527	5767.31	13640.1	1101.49	19548	4735.67	4830.93	49743.8	6250.56	21969.9	1101.49	1101.49	59049.3	1101.49	43191.4	28871.4	81455.1	58993.6	42169.9	28946.2	89754.7	137912	31993.2
25-Acetyl-6,7-didehydrofevicordin F 3-glucoside	POS08044	281395	781249	271041	573508	65775.7	199162	4621.03	144685	56737.6	127870	103970	1101.49	1.80554e+06	1.67639e+06	608399	129527	2.20975e+06	629301	1.02365e+06	675961	710359	535761	802037	694402	310321	266195	1.36675e+06	1.35919e+06	991029	3.78733e+06	2.28712e+06	1.54228e+06	1.91706e+06	8574.02	1101.49	5225.16	1101.49	14339.8	4481.34	44493.3	115076	156119	278602	118085	115318	632856	14304.3	340930
25-Cinnamoyl-vulgaroside	POS09369	1101.49	1101.49	1101.49	1101.49	1101.49	1101.49	1101.49	15341.2	1101.49	1101.49	1101.49	1101.49	9115.18	5639.17	1101.49	1101.49	6328.53	1101.49	1101.49	1101.49	1101.49	1101.49	1101.49	4677.42	4835.22	1101.49	3787.54	1101.49	1101.49	1101.49	1101.49	1101.49	10175.4	631047	12678	643846	656846	4554.99	706132	5066.96	288984	1101.49	5520.48	1101.49	1101.49	4805.51	1101.49	249979
25-Hydroxyvitamin D2 25-(beta-glucuronide)	POS13639	27373.8	91438.4	235924	74943.7	8188.55	437690	1101.49	818651	496983	101719	99444.7	229328	12109.8	31000	164314	273990	341498	35773.5	17485.2	23987.6	10091.6	13789	462552	559384	399808	441048	237837	316467	137705	203454	193978	252266	136212	15856.6	465621	5071.83	14457.7	502700	24124.9	1101.49	377105	38501.9	10719.8	15901.6	4388.11	1101.49	180007	37240.3
27-Nor-5b-cholestane-3a,7a,12a,24,25-pentol	POS12197	53227.5	148872	5231.4	18536.9	3845.77	8790.23	1101.49	5179.01	11693.8	13807.5	10967.8	1101.49	37371.7	1101.49	1101.49	3696.38	172978	4201.19	5836.33	1101.49	5250.17	9056.78	5802.25	1101.49	4647.91	8034.16	6382.73	22235.7	5210.88	4844.34	16195.4	1101.49	7586.55	124189	8325.05	86632.1	116651	12849.3	110306	6722.12	5296.11	1101.49	1101.49	1101.49	7407.41	1101.49	1101.49	1101.49
27-Norcholestanehexol	POS07231	1.09835e+06	757780	63234.7	922043	936546	634461	1101.49	33803.8	1.12752e+06	1.22858e+06	969940	13453.2	161344	1101.49	1.44988e+06	952234	678008	1101.49	1101.49	818255	1.14654e+06	831154	1.95977e+06	2.20941e+06	676659	688589	1.58879e+06	1.64744e+06	1.15462e+06	1.44146e+06	1.08635e+06	1.10102e+06	2.90897e+06	299153	384699	216308	90951.2	509939	146048	31187.8	443368	877520	1101.49	1101.49	1101.49	1101.49	531258	31511.2
27-O-Demethylrifamycin SV	NEG04348	220452	729767	370.136	200563	291095	225084	370.136	370.136	255546	133709	175476	32525	370.136	370.136	868766	302969	880908	370.136	370.136	370.136	21447.3	370.136	14548.1	370.136	42485	46523	2.71955e+06	2.59129e+06	2.10157e+06	2.6138e+06	2.66706e+06	2.60136e+06	348526	330943	2.16986e+06	384994	487877	2.39933e+06	304970	370.136	937681	554946	370.136	370.136	370.136	370.136	387684	28257.7
2-Amino-1,2-bis(p-chlorophenyl)ethanol	POS04872	625922	1121817	2.33306e+06	531505	412201	1.35809e+06	517109	1.24051e+06	1.52901e+06	1.50514e+06	1.29854e+06	5.49956e+06	1.27708e+06	1.84046e+06	2.70073e+06	2.31916e+06	938427	1.4096e+06	1.76408e+06	607070	617657	548446	3.0276e+06	2.31174e+06	1.0056e+06	779540	1.48544e+06	506324	345604	413695	478540	1.93205e+06	735317	481314	553605	475556	489111	936366	537568	409175	3.82633e+06	342302	2.17946e+06	2.29087e+06	2.28441e+06	2.42833e+06	2.41239e+06	581668
2-Amino-1methyl-6-phenylimidazo[4,5-b]pyridine	POS00181	366383	252740	1.65782e+06	296873	73419.4	1.26525e+06	6.54784e+06	1.85942e+06	1.47239e+06	1.37877e+06	1.26625e+06	582836	849090	935532	25115.4	360126	264135	977834	885954	660873	559423	476106	3.28534e+06	1.99806e+06	1.34073e+06	1.98961e+06	720563	901017	448894	146056	88399.7	99422	449376	2.75958e+06	410828	2.40706e+06	2.33245e+06	538615	2.36515e+06	4.01471e+06	1.11199e+06	1.37797e+06	2.04675e+06	2.14092e+06	2.20688e+06	2.27138e+06	1.80044e+06	1.76855e+06
2-Amino-3,4-dihydroxypentanedioic acid	POS04777	1.57446e+06	827734	457822	1.08867e+06	733740	1.18221e+06	553310	557233	1.44009e+06	1.40398e+06	1.06763e+06	1.06891e+06	2.33629e+06	769877	479223	451850	1.12524e+06	1.14675e+06	1.65088e+06	966925	517905	673938	762294	761550	1.36678e+06	1.19881e+06	969818	1.77961e+06	1.38095e+06	943027	862712	1.42162e+06	2.09547e+06	1.33961e+06	831028	1.55313e+06	1.08809e+06	1.796e+06	1.57166e+06	3.59246e+06	726425	986948	969070	845210	6.31245e+06	997268	330231	1.52332e+06
2-amino-4-({1-[(carboxymethyl)-C-hydroxycarbonimidoyl]-2-({1-[2-(2,4-dihydroxyphenyl)-5-hydroxy-8,8-dimethyl-4-oxo-4H,8H-pyrano[3,2-g]chromen-3-yl]-2-hydroxy-3,7-dimethyloct-6-en-3-yl}sulfanyl)ethyl}-C-hydroxycarbonimidoyl)butanoic acid	POS09363	1101.49	31441.4	8523.71	1101.49	1101.49	1101.49	28539.1	4144.76	1101.49	1101.49	1101.49	3655.49	1101.49	1101.49	1101.49	1101.49	1101.49	1101.49	1101.49	1101.49	5215.25	1101.49	1101.49	21019.9	5150.87	23187.7	1101.49	6710.45	11965.4	4292.36	1101.49	1101.49	1101.49	129453	1101.49	106371	74796.3	1101.49	173867	21602.3	209936	4191.06	1101.49	1101.49	5114.7	1101.49	3564.7	356779
2-amino-4-({1-[(carboxymethyl)-C-hydroxycarbonimidoyl]-2-({2,4-dihydroxy-5-[(2E)-3-(4-hydroxyphenyl)prop-2-enoyl]-3,6-dioxocyclohexa-1,4-dien-1-yl}sulfanyl)ethyl}-C-hydroxycarbonimidoyl)butanoic acid	NEG02482	1.83138e+06	703627	1.49502e+06	1.71999e+06	370.136	2.05926e+06	1.57773e+07	1.30303e+06	1.94751e+06	2.37826e+06	2.85337e+06	2.67178e+06	1.29715e+06	918731	63177.3	188913	270385	1.23191e+06	1.05582e+06	629498	576287	551809	1.10366e+06	1.43958e+06	1.17806e+06	2.20483e+06	562820	551538	750911	581728	139140	521203	1.50304e+06	5.15565e+06	3.06812e+06	5.76166e+06	5.24146e+06	3.01743e+06	5.89668e+06	991355	1.17852e+06	427218	1.03355e+06	1.13005e+06	940736	1.03826e+06	1.90146e+06	308302
2-amino-4-({1-[(carboxymethyl)-C-hydroxycarbonimidoyl]-2-{[10-hydroxy-3-(2-hydroxy-4-methoxyphenyl)-8,8-dimethyl-2-oxo-2H,8H,9H,10H-pyrano[2,3-h]chromen-9-yl]sulfanyl}ethyl}-C-hydroxycarbonimidoyl)butanoic acid	POS09920	40645.5	178629	78881	54554	7851.45	92826.8	61179.9	52887.1	86176.1	32376.2	106218	20469.2	118150	122941	212672	56702.2	229718	172927	206551	46343.7	99633.6	87961.9	247211	257461	181297	162554	1.53807e+06	2.60217e+06	8.82803e+06	1.49824e+06	1.20023e+06	1.6302e+06	644029	5270.34	1101.49	1101.49	79806.3	13164.7	1101.49	28653.9	1101.49	61310.8	128932	107122	79689.3	54904.4	1101.49	27078
2-Amino-4-hydroxy-6-(D-erythro-1,2,3-trihydroxypropyl)-7,8-dihydropteridine	NEG00195	3.52207e+08	1.35073e+08	1.66482e+08	2.82015e+08	4.98467e+07	2.43155e+08	2.34623e+09	1.95748e+08	2.62748e+08	2.42756e+08	2.31939e+08	2.48442e+08	1.46444e+08	1.30536e+08	6.58195e+07	7.65004e+07	7.71845e+07	1.4763e+08	1.45979e+08	9.40174e+07	9.12239e+07	8.09714e+07	2.14598e+08	2.50052e+08	2.90905e+08	7.10562e+08	2.64578e+08	1.93499e+08	2.67351e+08	2.04008e+08	1.02752e+08	1.86209e+08	3.85153e+08	1.0863e+09	5.72196e+08	1.00233e+09	1.05917e+09	6.38719e+08	1.01283e+09	2.41521e+08	4.04458e+08	1.23854e+08	2.00076e+08	1.88581e+08	1.68596e+08	1.88465e+08	3.74948e+08	2.1883e+08
2-Amino-5-(5-nitro-2-furyl)-1,3,4-thiadiazole	POS08330	198845	361141	522002	349357	532599	195489	434930	239222	219913	465886	290099	347126	455563	295955	340555	369605	457827	233363	222352	273147	220020	186346	486675	456741	333513	587193	628106	536903	497643	580763	344506	450272	506024	237485	444753	307620	267857	453285	182145	505201	354680	334991	281799	263784	221659	171175	506467	188601
2-Amino-5,6-dichloro-3,4,-dihydroquinazoline	POS14274	56817.1	41169.7	100446	28130.9	42894.2	65788.6	10696.2	111972	66287.2	76190.4	62724.1	130070	42145.5	76706.5	32154.3	42240.9	125463	88902.6	61718.7	83098.8	37611.3	25170.8	166093	148214	51996.2	62959.7	16346.1	26990.6	13825	8892.87	6945.99	12811	122156	73443.5	28634.2	49322.9	53252.8	26035.5	57836.6	94547.5	30058.2	58266.8	118146	138193	146143	150522	115684	195021
2-Amino-5-formylamino-6-(5-phospho-D-ribosylamino)pyrimidin-4(3H)-one	POS07300	113003	278696	98260.9	107812	124139	145864	69386.7	426997	219727	273127	158838	309809	1.60034e+06	739709	228517	708442	685759	618154	1.46612e+06	537698	463197	399275	1.08252e+06	668496	276035	421838	123709	91898.2	181483	136851	125376	111069	657011	1.20205e+06	269835	893967	923135	290892	1.35977e+06	168007	261574	388275	501077	328365	410395	397849	99934.5	2.25341e+06
2-Amino-5-methoxybenzoic acid	POS00153	1.56577e+08	9.58422e+07	7.98266e+06	1.67211e+08	4.98393e+07	9.00517e+07	8.93312e+07	1.04935e+07	9.30795e+07	7.7881e+07	7.48866e+07	1.01771e+08	2.05524e+07	2.34994e+07	6.18616e+07	3.31218e+07	9.02054e+07	2.56881e+07	2.52979e+07	5.4498e+07	5.26658e+07	5.24001e+07	3.29186e+07	4.96498e+07	4.5016e+07	6.08147e+07	2.52248e+07	2.87026e+07	2.63093e+07	3.36644e+07	2.47254e+07	2.43063e+07	1.12021e+08	2.67533e+07	9.6417e+07	2.46129e+07	2.47042e+07	1.03621e+08	2.9775e+07	4.47255e+06	5.34882e+07	6.56845e+07	4.06601e+07	4.33188e+07	4.3356e+07	4.28622e+07	1.51486e+08	5.39146e+07
2-Amino-7,8-dihydro-4-hydroxy-6-(diphosphooxymethyl)pteridine	POS07063	594137	639346	28771.7	481158	88881.7	42657.5	1101.49	1101.49	1101.49	79502.8	46653	425396	1101.49	100139	1101.49	1101.49	52365.9	1101.49	1101.49	315653	354718	164758	54835.7	24077.7	34687.7	53282.5	1101.49	1101.49	755147	1101.49	165101	23558.6	30066.9	840854	1101.49	684928	566042	50978.9	776055	2.89185e+06	433811	731231	474559	720911	771719	612731	219246	3.04615e+06
2-Aminoadenosine	POS00210	3.12743e+08	2.21502e+08	4.42898e+08	2.32079e+08	1.86234e+07	2.73864e+08	2907967517	436976179	3.38876e+08	3.67929e+08	4.11249e+08	3.22809e+08	301399138	2.46195e+08	3.07715e+06	7.64875e+07	3.25916e+08	282223661	2.63432e+08	4.33705e+08	3.41466e+08	3.0185e+08	2.02918e+08	2.31132e+08	2.25851e+08	3.39137e+08	4.34464e+08	2.60557e+08	2.07081e+07	1.23642e+08	7.25231e+07	1.86978e+08	2.92463e+08	1551026331	9.29687e+08	1545262057	1581949671	1113070190	1685725418	2494020356	9.95929e+07	4.39629e+08	5.99261e+08	6.37678e+08	6.84961e+08	6.62974e+08	1.99836e+08	8.17717e+08
2-AminoAMP	POS08387	499069	389689	682187	474214	27991.8	581932	763821	529338	524924	413131	589840	754953	306122	318378	49149.5	139436	448975	407558	512933	482418	344813	357509	272750	377764	479625	383409	382097	352481	34088.7	108354	58062.5	275323	654649	479987	803756	446632	379792	774936	585776	447475	118959	496768	748989	671096	283628	582481	350603	579706
2-Aminoethyl diphenylborite	POS03594	2.62271e+06	6.14351e+06	655627	2.59248e+06	690239	630433	822473	849176	648075	746559	563819	711246	7.01255e+06	6.68846e+06	1.65772e+06	1.95748e+06	682778	6.7948e+06	7.09525e+06	5.34289e+06	5.21699e+06	4.82368e+06	655526	698896	541218	615177	3.24385e+06	2.43053e+06	835707	1.0536e+06	3.94372e+06	2.82934e+06	1.10643e+06	656597	832631	646409	561669	704464	595297	9.55758e+06	750965	735580	665874	674293	665967	719246	617301	1.70144e+06
2-Aminoethylphosphote	POS07008	430533	430487	830215	472857	110281	97486.2	1.12007e+06	1.20318e+06	100226	102068	1.05199e+06	1.07124e+06	546183	454894	73868.5	233115	897643	452474	580374	306983	259814	230403	856584	1.06322e+06	52869.8	1.10264e+06	759833	1.13201e+06	1.08292e+06	1.06983e+06	863699	1.34493e+06	1.19724e+06	1.15644e+06	272350	1.17049e+06	1.00737e+06	232002	1.40656e+06	825100	79232	879204	80379.1	75630	952650	1.02335e+06	752864	1.06708e+06
2-Bromo-1H-indole-3-carboxaldehyde	POS01013	1.32435e+07	2.85004e+07	1.09691e+07	1.02107e+07	8.4312e+06	1.38614e+07	1.49491e+07	1.55376e+07	1.42024e+07	1.34549e+07	1.23611e+07	8.04834e+06	1.18328e+07	1.69256e+07	1.36571e+07	1.13176e+07	1.30968e+07	1.39342e+07	1.58071e+07	1.43847e+07	1.39875e+07	1.5147e+07	1.28026e+07	1.3597e+07	1.26347e+07	1.30536e+07	11470246	3.13003e+07	1.7106e+07	2.32685e+07	1.21201e+07	1.33305e+07	1.17477e+07	1.94779e+07	1.43972e+07	1.14232e+06	6.72178e+06	6.36996e+06	1.37658e+07	1.29249e+07	1.05131e+07	1.26309e+07	1.58498e+07	1.47391e+07	1.38531e+07	9.01701e+06	1.1603e+07	1.37042e+07
2-Bromo-5-hydroxy-N-[2-(4-hydroxyphenyl)ethyl]-4-methoxy-N-methylbenzamide	POS12741	11463.9	16764.7	1101.49	3569.96	5185.21	1101.49	5241.28	24638.2	3987.64	7746.13	1101.49	5018.64	17966.8	13079.6	5085.29	8618.17	8606.06	14541.6	8840.92	36172.6	31390	3555.12	1101.49	8552.34	1101.49	1101.49	1101.49	4732.47	1101.49	15778.7	1101.49	1101.49	5162.67	76224	1101.49	101691	106626	4025.15	90563.9	1.06772e+06	1101.49	158082	322762	289918	294662	347836	1101.49	873020
2-Bromomaleylacetate	NEG04051	204675	876533	830408	280855	957596	414405	412620	776596	585250	419234	666893	567191	281958	307532	1.30815e+06	622193	150989	444787	459806	341245	365283	319386	454816	219590	272774	248874	831874	683544	705958	92196.8	747421	557719	679581	185906	148223	138323	64924.6	130444	197554	54956.8	386944	927667	836543	636795	977140	936442	505550	826261
2-Carboxy-2-hydroxy-8-carboxychromene	POS09521	79189.1	121340	135705	41994.7	48276.1	138632	72322.3	154987	123541	112029	152902	40705.7	181545	149848	84841.2	1.08174e+06	497126	212925	184482	470555	390789	356076	397455	395064	393878	629730	185559	142836	190369	343108	365134	220759	858493	174813	156804	150490	155649	158434	171809	640692	159468	592213	275202	295340	276951	242303	380601	425361
2'-Carboxy-4-[bis(2-chloroethyl)amino]-2-methylazobenzene	NEG01766	3.9023e+06	4.12055e+06	3.16355e+06	3.06864e+06	2.38725e+06	2.94056e+06	763139	2.74907e+06	2.93259e+06	3.34561e+06	3.95204e+06	2.79486e+06	3.01576e+06	2.19105e+06	4.49788e+06	4.85655e+06	3.09738e+06	1.47663e+06	1.44808e+06	2.24265e+06	1.84408e+06	1.38775e+06	2.5626e+06	2.70975e+06	2.76987e+06	3.08371e+06	2.09808e+06	2.01348e+06	1.91224e+06	1.99574e+06	2.48885e+06	1.4607e+06	1.74778e+06	1.79747e+06	2.40588e+06	1.8157e+06	1.78645e+06	2.78801e+06	2.03152e+06	2.59191e+06	5.11782e+06	3.47745e+06	369028	899574	1.05552e+06	1.09778e+06	4.89093e+06	1.51057e+06
2-Chloro-1,1,2-trifluoroethyl ethyl ether	POS02310	719016	454355	1.01823e+07	637536	368769	4.75977e+06	1.19987e+07	9.15691e+06	6.09579e+06	5.7676e+06	5.43195e+06	1.83067e+06	1.11775e+07	9.17897e+06	150559	6.18005e+06	4.23363e+06	9.41609e+06	9.77537e+06	6.81902e+06	5.53067e+06	4.94967e+06	5.33398e+06	5.4167e+06	5.50447e+06	7.28435e+06	402866	434147	259568	777222	592451	1.23921e+06	1.34179e+06	2.19315e+06	892068	2.12679e+06	2.16913e+06	894796	1.97649e+06	503438	1.00297e+06	5.88717e+06	8.25626e+06	8.0095e+06	8.75326e+06	8.76645e+06	1.79058e+06	1.32716e+06
2-Chloro-1,4-phthoquinone	POS09374	1101.49	20411.6	133202	1101.49	1101.49	20114.7	1101.49	116258	24235	4049.31	24924.9	1101.49	62114.1	15794.2	70487.4	4655.19	68158.3	35605.6	46348	81416.3	74943.8	39688.9	30650.5	7165.93	1101.49	7604.4	90808.4	13114.6	8173.52	4995.65	47797.5	39069.5	1101.49	2.36583e+06	20582.7	2.80115e+06	2.5681e+06	25856.4	2.24809e+06	4.401e+06	1.26706e+06	235304	275265	277896	267555	249434	1101.49	1.12188e+06
2-Chloro-1-propanol	POS04781	602244	846492	675275	600676	575925	502855	1.24883e+06	947872	927292	598502	604977	742859	1.11738e+06	852947	715465	627142	678927	1.1225e+06	526197	825230	1.36058e+06	663413	1.159e+06	902981	1.04775e+06	2.02426e+06	682282	443462	743662	655765	495945	956414	1.2222e+06	1.38326e+06	1.49672e+06	1.50471e+06	2.00599e+06	1.30522e+06	1.75086e+06	2.54615e+06	990390	2.36827e+06	3.0328e+06	1.67593e+06	2.04958e+06	1.82979e+06	630144	3.49094e+06
2-Chloroethanol	POS00503	4.78624e+07	8.09608e+07	3.66137e+07	4.81541e+07	9.29283e+07	48627441	7.37958e+06	3.98412e+07	5.42667e+07	5.34474e+07	5.10826e+07	2.14672e+07	4.39297e+07	4.53655e+07	5.00162e+06	2.27475e+07	5.30098e+07	4.36547e+07	4.98091e+07	3.19266e+07	2.97287e+07	3.12141e+07	8.20446e+07	7.59582e+07	5.53386e+07	6.09795e+07	6.26299e+07	7.62576e+07	7.87772e+07	6.73992e+07	5.17874e+07	5.60867e+07	9.708e+07	3.78389e+06	1.4518e+07	4.50502e+06	3.81965e+06	1.27767e+07	3.73345e+06	3.37297e+06	5.11099e+06	3.71408e+07	6.16236e+07	5.33905e+07	6.00332e+07	6.27636e+07	1.17708e+07	4.56515e+07
2-Chlorophenylhydrazine hydrochloride	POS05566	648991	763595	816710	718190	444513	734683	911439	963448	863915	848524	663106	575896	2.38341e+06	2.27521e+06	1.0062e+06	943180	1.34651e+06	2.4783e+06	2.36359e+06	1.00266e+06	865209	838797	2.36077e+06	2.54062e+06	2.08113e+06	2.61326e+06	345651	340088	558102	783349	655903	602539	1.01188e+06	821105	90720.2	185798	148046	432221	159845	672106	667735	118136	1.10096e+06	1.21174e+06	1.04963e+06	1.07856e+06	954090	1.7728e+06
2-Cinnamoyl-1,6-digalloyl-beta-D-glucopyranose	NEG01169	7.84422e+06	2.94038e+06	2.3954e+06	8.06823e+06	346311	3.96021e+06	1.03649e+07	3.85867e+06	4.16232e+06	4.96309e+06	5.41266e+06	3.84615e+06	5.25211e+06	4.87116e+06	410947	7.6167e+06	2.24045e+06	4.84768e+06	4.57324e+06	6.13291e+06	6.40716e+06	5.50659e+06	2.20321e+06	2.47756e+06	4.7627e+06	2.97158e+06	1.01179e+06	723251	566767	427517	1.13937e+06	1.89898e+06	4.23886e+06	4.85628e+06	8.24253e+06	3.34767e+06	5.79037e+06	1.07424e+07	3.72387e+06	1.01786e+07	5.07442e+06	2.54495e+06	5.38752e+06	5.33998e+06	6.13456e+06	5.3363e+06	2.01964e+06	5.16955e+06
2-C-Methyl-D-erythritol	NEG00137	4.86442e+06	1.57961e+06	2.01489e+07	4.51496e+06	3.33567e+06	4.88544e+06	7.21068e+07	2.17908e+07	5.33249e+06	4.94018e+06	4.41848e+06	3.40528e+06	3.25256e+06	3.4604e+06	204814	2.05719e+06	1.03257e+06	3.76559e+06	3.77512e+06	3.59398e+06	3.90599e+06	3.5214e+06	1.24982e+06	2.63289e+06	8.01402e+06	7.00218e+06	303724	102242	91750.8	147949	158165	476082	977817	1.1149e+06	500636	1.17661e+06	1.01746e+06	521648	1.29692e+06	3.31709e+06	605742	4.4325e+06	5.90636e+06	5.23396e+06	5.68e+06	5.41312e+06	4.23104e+06	2.55124e+06
2-C-Methyl-D-erythritol 2,4-cyclodiphosphate	POS00293	7.55406e+07	7.85679e+07	3.46553e+08	7.38456e+07	3.03504e+07	1.34458e+08	8.88096e+07	3.68883e+08	1.65378e+08	1.57576e+08	1.35116e+08	1.05678e+08	1.12688e+08	1.07637e+08	524247	3.66182e+08	1.20207e+07	1.14186e+08	1.13671e+08	9.13454e+07	8.36186e+07	7.81966e+07	8.80597e+07	1.64776e+08	1.10938e+08	1.48656e+08	6.04496e+06	3.15771e+06	2.84714e+06	1.47351e+06	3.85061e+06	4.9862e+06	8.7459e+06	1.13301e+07	4.07012e+07	1.16454e+07	9.83335e+06	3.79769e+07	9.81819e+06	7.44883e+07	2.24307e+07	214874055	1.63514e+08	1.64689e+08	1.55289e+08	1.77206e+08	8.60803e+07	6.88518e+07
2-C-Methyl-D-erythritol 4-phosphate	POS14517	16566	14540.1	61258.8	12858.1	42919.9	28093.1	5222.41	71546.2	24690.5	34423.6	44652.9	50256.3	30098.3	42176.8	11288.8	19628.6	46907.1	49320.8	41383.7	45116.6	18822.8	28270.8	68447.9	73874.6	19904.6	19314.5	11268.9	20017.7	4697.58	4229.28	6167.56	17880.5	59645.4	41523.1	11244.9	39805.1	41504.5	21437	32675.5	60292.3	9067.64	30395.5	67920.8	86792.2	72439.7	104457	67428.4	91673.9
2-Decarboxyphyllocactin	POS01108	89277.8	371604	1.58142e+08	214751	1.27962e+06	3.84124e+07	5.26871e+06	1.93318e+08	5.50785e+07	3.37065e+07	3.19865e+07	952369	1.6502e+06	2.10381e+06	128087	5.28589e+06	1.59032e+07	4.77718e+06	2.36415e+06	499471	527500	1.18768e+06	295580	3.48901e+06	492836	19228.1	401802	4.98606e+06	1.20962e+06	8.16769e+06	3.41887e+06	2.81998e+06	1.59946e+07	3.52943e+06	4.78645e+06	7.17601e+06	1.5627e+06	198236	2.64955e+06	6.9722e+06	1.1269e+06	2.27816e+06	4.01481e+07	4.22901e+07	3.16104e+07	4.64278e+07	133691	1.46102e+06
2-Dehydro-3-deoxy-D-arabino-heptote 7-phosphate	POS02446	3.39526e+06	1.66919e+06	4.1666e+06	3.26639e+06	3.72851e+06	2.97701e+06	497465	4.84768e+06	3.88253e+06	3.1165e+06	3.15595e+06	2.52645e+06	9.08968e+06	9.91896e+06	891495	1.40737e+06	415234	8.55782e+06	1.04539e+07	6.16829e+06	5.36753e+06	5.2136e+06	5.62924e+06	1.70997e+06	890529	6.38798e+06	1.47389e+06	1.15853e+06	1.39311e+06	2.11458e+06	1.54079e+06	1.56228e+06	2.51704e+06	3.09831e+06	3.6709e+06	1.08843e+06	2.92895e+06	3.14675e+06	2.77836e+06	8.38056e+06	317484	2.98764e+06	1.19927e+07	1.12065e+07	9.7662e+06	1.12704e+07	3.07169e+06	5.51542e+06
2'-Deoxy-5-hydroxymethylcytidine-5'-diphosphate	POS06381	37908.8	270706	2.48771e+06	65129.7	1101.49	436321	6136.89	1.93005e+06	466489	675361	516602	1101.49	582302	522316	83486.8	42605.4	514624	538945	554762	2.74621e+06	2.28646e+06	2.03873e+06	2.05744e+06	474654	99429.8	89299.9	125278	91968.4	9687.42	73607.8	249631	123221	268041	28301.8	86775.4	40245.1	32183.7	104107	41563.8	191105	1101.49	4.15178e+06	1.46981e+06	1.41802e+06	1.8423e+06	1.67833e+06	4970.08	3.10655e+06
2'-Deoxy-5-hydroxymethylcytidine-5'-triphosphate	NEG01108	4.49059e+06	8.88499e+06	5.88167e+06	4.04255e+06	251777	2.52906e+06	3189.83	6.59135e+06	2.21661e+06	2.75683e+06	2.11401e+06	86608.4	3.11702e+06	3.1135e+06	962271	6.99033e+06	1.1326e+07	3.16679e+06	3.75355e+06	1.47277e+07	1.33592e+07	1.29596e+07	1.95661e+07	3.05216e+07	1.49921e+07	1.56616e+07	1.02084e+06	1.08305e+06	615727	105413	359368	94283.6	7.8087e+06	1.06737e+07	2.13385e+06	1.02955e+07	1.07434e+07	2.2254e+06	1.02242e+07	5.25714e+06	1.32379e+06	3.80413e+06	3.15392e+06	2.87108e+06	2.71004e+06	3.1692e+06	298514	3.47239e+06
2'-Deoxycytidine	NEG00119	61488.3	126600	1.0834e+06	66230.4	8836.5	419249	4150.58	1.21368e+06	537630	485949	444137	92617.4	73018.5	84619.4	54782	807315	135463	75096.5	68440.1	99484.3	87185.2	78311.7	267948	396328	287523	253617	57209.1	47319.2	41595.4	250675	181588	197444	522388	70078.2	137002	58432.5	60405.6	158610	75958.6	1.80734e+06	216337	572224	925591	769977	733249	826365	175632	525405
2-Deoxy-D-ribose 1,5-bisphosphate	POS01399	1.57201e+07	1.18796e+07	5.19715e+06	1.55534e+07	4.13182e+06	1.15757e+07	3.42809e+06	8.05702e+06	1.19272e+07	9.85899e+06	1.04833e+07	2.79399e+07	8.08663e+06	9.29067e+06	1101.49	2.43501e+07	1.47491e+06	9.39028e+06	9.9014e+06	8.99865e+06	7.66301e+06	9.08746e+06	6.6236e+06	8.06372e+06	6.45119e+06	4.98586e+06	127292	183528	117475	81573.6	96432.9	126311	952205	828597	3.31587e+06	954598	760475	1.67891e+06	945283	2.71502e+06	1.68712e+06	9.18598e+06	5.83615e+06	4.60626e+06	4.91371e+06	5.12004e+06	1.07398e+07	4.42989e+06
2'-Deoxyguanosine	NEG00022	2.73998e+06	3.10443e+06	3.93228e+06	1.98872e+06	783119	5.17725e+06	321528	6.06558e+06	5.16025e+06	5.32853e+06	4.01461e+06	3.39115e+06	1.79115e+07	1.96636e+07	1.02193e+06	1.28005e+06	608651	1.29557e+07	2.01645e+07	2.62325e+06	2.61913e+06	1.35684e+06	4.73846e+06	3.5873e+06	1.14072e+06	1.32255e+06	412851	607216	1.01351e+06	1.53632e+06	967688	543640	5.61818e+06	482026	1.80972e+06	1.05719e+06	690847	1.39204e+06	297988	80796.6	2.54441e+06	1.54449e+07	1.89098e+06	1.68439e+06	1.14838e+06	2.81368e+06	1.34925e+06	643199
2-Deoxyguanosine	POS00043	1.11803e+07	1.9934e+07	1.33651e+07	9.21011e+06	3.92025e+06	3.37016e+07	1.65717e+06	2.03142e+07	2.11846e+07	1.96081e+07	1.58439e+07	2.46193e+07	8.34423e+07	8.46234e+07	7.09007e+06	5.57627e+06	2.82159e+06	3.48583e+07	8.48599e+07	9.38171e+06	8.55546e+06	4.82215e+06	2.85408e+07	1.2447e+07	5.77677e+06	6.71824e+06	3.83664e+07	4.01605e+06	6.14079e+06	9.24915e+06	5.32644e+06	3.64806e+06	4.58295e+07	2.48607e+06	1.41093e+07	5.44347e+06	3.18177e+06	1.22803e+07	1.78662e+06	1.3141e+07	1.52508e+07	5.75874e+07	5.8751e+06	6.04469e+06	4.20285e+06	9.01547e+06	6.23867e+06	2.50725e+06
2'-Deoxyinosine	POS00059	3.14584e+06	2.03949e+06	5.07734e+06	3.29738e+06	4.26504e+06	6.7237e+06	1.89497e+06	7.25818e+06	7.22042e+06	6.61394e+06	5.89279e+06	6.11085e+06	9.19098e+06	9.82355e+06	812557	5.78009e+06	2.93241e+06	9.50994e+06	1.14847e+07	5.40959e+06	4.92684e+06	4.71551e+06	3.8503e+06	1.90236e+06	1.20854e+06	1.31955e+06	541259	1.14518e+06	4.44031e+06	2.33108e+06	2.60665e+06	873663	4.47812e+06	1.04436e+06	2.24328e+06	1.49815e+06	1.20272e+06	2.3294e+06	738912	170022	2.14289e+06	7.21696e+06	5.44887e+06	5.37686e+06	4.62456e+06	5.67496e+06	4.09926e+06	2.30413e+06
2'-Deoxyuridine	NEG00107	1.79087e+06	1.43115e+06	2.47441e+06	1.48886e+06	1.19925e+06	3.48011e+06	1.57428e+06	4.04422e+06	3.52873e+06	3.56575e+06	2.831e+06	1.85973e+06	1.09155e+07	1.31707e+07	2.39475e+06	417009	2.7109e+06	1.17219e+07	1.34446e+07	6.02398e+06	5.86224e+06	5.60813e+06	3.96543e+06	2.00099e+06	611716	610208	149196	218459	445912	290647	380223	210019	2.11898e+06	1.87147e+06	1.12382e+06	1.52092e+06	1.57132e+06	1.41003e+06	1.65374e+06	280539	802477	5.08634e+06	7.54022e+06	7.61478e+06	7.07849e+06	7.61571e+06	845834	7.52948e+06
2-epi-5-epi-Valiolone 7-phosphate	POS02729	2.03031e+06	2.39917e+06	4.54479e+06	2.05081e+06	1.30903e+06	1.78689e+06	3.5424e+06	3.78893e+06	2.04159e+06	2.25872e+06	2.28764e+06	1.6941e+06	5.3545e+06	4.32533e+06	98601.3	4.56079e+06	773814	4.23458e+06	4.31529e+06	5.61286e+06	5.24448e+06	3.94117e+06	1.84427e+06	1.57208e+06	876369	1.05894e+06	1.08336e+06	1.50042e+06	920615	1.54149e+06	1.37986e+06	1.71785e+06	3.51323e+06	1.74269e+06	2.57805e+06	1.73305e+06	1.64538e+06	3.03183e+06	1.51088e+06	1.53496e+07	1.56678e+06	3.58028e+06	3.24467e+06	3.27108e+06	3.98576e+06	3.3233e+06	2.818e+06	4.17632e+06
2-formamido-N(1)-(5-O-phosphonato-D-ribosyl)acetamidine	NEG03917	406575	199533	403181	323897	99224.2	653390	391842	562513	672104	600579	607893	82406.7	314000	306764	107088	310837	433226	348850	375498	890913	899504	813459	344398	299608	168244	164169	140542	80656.8	82321.7	150285	75295.7	76483.4	141052	1.93047e+06	542996	1.21951e+06	1.42391e+06	515852	1.46177e+06	1.46123e+06	242169	261979	897850	487652	592815	639906	54117.1	1.35521e+06
2-Furylmercury chloride	POS03476	132549	326949	156305	142046	23289.2	211790	587673	208468	256729	254095	219569	14754.4	386571	377673	80199.6	1.00977e+07	605326	451495	461915	1.96727e+06	1.81887e+06	1.49875e+06	349226	547508	330693	238176	178268	106475	68962.3	81408.3	270235	303123	763933	4.42844e+06	770990	4.40657e+06	3.87068e+06	802991	3.77999e+06	412091	2.83274e+06	1.84876e+06	4.5964e+06	4.60762e+06	4.19748e+06	4.48409e+06	698608	3.48919e+06
2-Galloyl-1,4-galactarolactone methyl ester	POS01238	8.63916e+06	1.25815e+07	5.6034e+06	8.38016e+06	7.05747e+06	3.48809e+06	1.44595e+07	6.58772e+06	3.98329e+06	3.99469e+06	3.5627e+06	2.92894e+06	2.30588e+07	2.16262e+07	7.50043e+06	2.80659e+06	1.91307e+06	2.27943e+07	2.34334e+07	6.98884e+06	7.08821e+06	6.7691e+06	117675	310730	431456	886665	6.24748e+06	6.41145e+06	4.55371e+06	8.17446e+06	1.12205e+07	1.16829e+07	2.56914e+07	7.96657e+06	2.92758e+06	8.02668e+06	7.33561e+06	3.81816e+06	7.76057e+06	97479.5	8.2549e+06	3.36245e+06	1.76313e+06	1.68047e+06	1.365e+06	1.87394e+06	3.89623e+06	2.21462e+06
2-Hexaprenyl-6-methoxyphenol	POS06842	6586.65	55040.7	112506	17411.8	28903.5	62037.5	82647.7	167672	92138.5	71279.9	55361.9	1101.49	159411	190696	15943.9	44504.3	80417.5	145727	157369	137627	60984.4	110266	200595	151925	534988	196922	12281	81896.3	6544.5	23589	13553.2	41934.6	10673.8	28748.3	118356	14418	20459.9	147519	34958.2	1101.49	1.20827e+07	433417	146211	158892	157628	140565	6979.97	58594.9
2-hydroxy-3-(sulfooxy)benzoic acid	POS13438	128712	112583	94997.9	139453	221492	172709	165749	107766	164567	184148	96910.5	213814	77917.2	110233	103882	81718.6	111319	136006	130621	99599.9	120588	164352	88770.5	103402	142102	76015.3	87529.3	118444	174558	115246	96708.4	143759	146779	116447	110089	160047	127828	130683	150490	109083	137258	106264	141741	121259	112141	134330	104654	141307
2-hydroxy-3-(sulfooxy)butanedioic acid	POS04061	183068	522601	1.51482e+07	254981	231392	4.21814e+06	2.94672e+06	1.59035e+07	4.40007e+06	3.83842e+06	3.92572e+06	54316.6	2.67228e+06	2.91218e+06	51491.3	300417	143582	3.2849e+06	2.57585e+06	968284	852374	927133	1.46267e+06	1.96001e+06	1.26798e+06	358026	1101.49	298396	933504	419693	167211	111415	62414	950637	68828.3	811810	913203	78111.6	756299	1.9025e+06	133860	1.12264e+06	4.51753e+06	4.41367e+06	3.85379e+06	5.07569e+06	152961	1.14635e+06
2-hydroxy-3-[4-(sulfooxy)phenyl]propanoic acid	POS00238	1.33959e+08	1.91714e+08	2.75095e+08	175125179	2.33737e+08	1.32225e+08	2.48156e+08	1.93127e+08	1.22285e+08	2.53134e+08	1.79004e+08	2.22141e+08	2.12184e+08	1.96064e+08	2.02327e+08	2.09291e+08	2.38915e+08	1.43536e+08	1.5778e+08	1.72382e+08	1.22871e+08	1.22463e+08	2.85261e+08	2.47804e+08	1.95916e+08	3.08619e+08	2.7549e+08	2.84649e+08	2.69766e+08	2.60232e+08	213481494	2.04899e+08	2.62607e+08	2.05491e+08	2.27157e+08	2.36456e+08	2.11799e+08	2.13945e+08	2.23601e+08	2.862e+08	2.12896e+08	180725272	1.68874e+08	1.7669e+08	1.25884e+08	1.44794e+08	2.38899e+08	1.48073e+08
2-hydroxy-3-[4-hydroxy-3-(sulfooxy)phenyl]propanoic acid	POS00611	3.49095e+06	6.17732e+06	3.24955e+08	3.02154e+06	1.6809e+06	6.89537e+07	2.61948e+07	3.49607e+08	8.20848e+07	8.87248e+07	9.33835e+07	2.92393e+06	1.67628e+07	1.35406e+07	1.09863e+06	9.81584e+06	6.9007e+06	1.57615e+07	1.66482e+07	9.21673e+06	7.3194e+06	7.05689e+06	1.6514e+06	2.81786e+06	1.79684e+06	1.71877e+06	1.01622e+07	601520	1.56927e+06	6.07172e+06	1.15873e+07	1.16282e+07	1.41706e+06	7.27878e+07	1.44279e+06	7.34806e+07	7.17835e+07	1.56626e+06	7.74682e+07	7.42845e+07	2.59328e+06	7.00872e+06	8.44752e+07	8.50239e+07	9.40785e+07	83952870	9.86741e+06	2.70351e+07
2-Hydroxy-6-oxo-6-(4'-chlorophenyl)-hexa-2,4-dienoate	POS02405	1.60465e+06	864786	1.97308e+06	1.33721e+06	5.56341e+06	2.40804e+06	968438	1.82545e+06	2.84091e+06	2.93769e+06	2.43622e+06	1.04807e+06	4.91307e+06	4.33724e+06	2.85755e+06	9.41604e+06	5.58087e+06	4.96231e+06	4.72881e+06	6.81855e+06	5.63946e+06	4.63996e+06	5.18205e+06	5.07182e+06	2.17006e+06	3.54477e+06	1.06883e+06	742091	686762	1.32346e+06	1.57472e+06	1.85523e+06	2.70501e+06	421156	1.68338e+06	416508	451695	2.27221e+06	472481	1.11842e+06	4.66529e+06	6.2492e+06	5.33698e+06	5.23631e+06	5.35346e+06	4.7445e+06	1.79044e+06	3.09137e+06
2-Hydroxy-6-oxo-6-phenylhexa-2,4-dienoate	POS04932	393417	786425	943521	631044	1.38496e+06	577733	1.08636e+06	953332	515364	1.12795e+06	687625	1.34602e+06	968482	801205	862743	854403	1.01635e+06	690872	704109	732264	740553	445851	1.1728e+06	1.01773e+06	747852	1.94883e+06	1.17625e+06	1.26049e+06	1.1381e+06	1.10327e+06	919343	816074	1.04963e+06	2.59527e+06	931849	1.60737e+06	1.98874e+06	978579	2.11751e+06	1.27746e+06	771455	1.0904e+06	868486	654131	403879	576098	1.63329e+06	910195
2-Hydroxy-6-oxono-2,4-diene-1,9-dioate	POS04267	263890	246381	4.21297e+06	287259	199986	1.09984e+06	496567	4.6504e+06	1.22201e+06	1.20234e+06	1.15715e+06	1.12016e+06	1.63673e+06	1.58141e+06	1.3384e+06	919972	1.1559e+07	1.72653e+06	1.62727e+06	792629	710909	637408	1.32146e+06	2.90254e+06	3.54367e+06	5.37003e+06	63560.5	90432.2	484623	135552	106627	73821.7	498699	590707	180817	609634	558257	189781	568618	2.30079e+06	2.90509e+06	2.76638e+06	1.25685e+06	1.39629e+06	1.19499e+06	1.52571e+06	751269	1.55555e+06
2-Hydroxycyclohexane-1-carboxyl-CoA	POS10194	50528.1	68016.5	830450	15022.3	1101.49	122969	301494	871069	78776.2	184587	135458	45067.7	450157	284753	60401	458403	279576	381987	425648	163660	201773	102866	180114	146349	91164.5	470565	1101.49	1101.49	7168.92	1101.49	1101.49	1101.49	320762	1101.49	23244.3	1101.49	7036.08	1101.49	1101.49	1.20844e+06	33653.4	625991	265528	285823	310417	301593	317794	338196
2-Hydroxyethylphosphote	POS03814	5.30848e+06	4.88293e+06	579953	5.79119e+06	1.97007e+06	3.46724e+06	4.85641e+06	865921	3.36472e+06	2.64051e+06	2.87372e+06	3.54976e+06	2.15437e+06	536409	2.20619e+06	1.47989e+06	3.91907e+06	800071	502124	1.62439e+06	1.49643e+06	1.75089e+06	1.0733e+06	2.77739e+06	1.88472e+06	1.8155e+06	1.17652e+06	1.77137e+06	1.20038e+06	1.51951e+06	926740	1.13171e+06	4.18014e+06	1.54012e+06	3.52934e+06	1.4254e+06	1.3709e+06	3.82248e+06	1.50216e+06	531004	2.44539e+06	2.00572e+06	874603	1.06592e+06	1.21261e+06	1.5578e+06	1.97476e+06	1.9115e+06
2-Hydroxyisocaproic Acid	NEG00020	2.16024e+07	2.18867e+07	4.51431e+08	2.02191e+07	3.85017e+07	1.60137e+08	4.53477e+07	5.00853e+08	1.72944e+08	1.59354e+08	1.52253e+08	2.2102e+07	7.83644e+07	8.77694e+07	7.23304e+07	5.87675e+07	5.7894e+07	1.01025e+08	1.03816e+08	1.35898e+08	1.27249e+08	1.09277e+08	1.96245e+08	1.54086e+08	7.93292e+07	8.48097e+07	3.42663e+08	3.90526e+08	2.75823e+08	2.52974e+08	2.25515e+08	2.21844e+08	1.24847e+08	2.40636e+08	1.58254e+07	2.27419e+08	2.27537e+08	1.62339e+07	2.3735e+08	9.54649e+07	3.59564e+07	9.16564e+07	2.593e+08	2.36468e+08	2.35609e+08	2.39049e+08	1.88591e+07	6.55173e+07
2-Hydroxymucote semialdehyde	POS03280	444524	663025	847945	413843	714590	1.59196e+06	1.40316e+06	1.22396e+06	2.5917e+06	1.43096e+06	1.38238e+06	837434	3.55083e+06	3.09937e+06	9.46859e+06	564503	3.44657e+06	2.81484e+06	3.40702e+06	1.52837e+06	1.39459e+06	2.24737e+06	1.63517e+06	1.29023e+06	305713	752236	507558	1.19678e+06	2.24155e+06	1.26808e+06	1.98603e+06	1.71293e+06	1.61717e+06	1.58774e+06	1.34374e+06	2.02026e+06	1.32492e+06	1.05459e+06	2.9668e+06	310500	1.57186e+06	1.66405e+06	1.72768e+06	2.25552e+06	1.38143e+06	1.53261e+06	1.0827e+06	4.96394e+06
2-Iodo-6-methoxyphenol	POS12591	286989	12504.5	928044	262233	238198	440967	10674.6	1.08474e+06	509203	477105	630468	32577.1	61854.8	33489.6	1101.49	54320.9	11817.3	44434	44190.7	504454	430121	321151	18492.6	31891.9	47404.6	109432	3383.19	16900.2	5010.1	274827	15856.4	8007.88	25452.8	1101.49	7643.35	37698.7	3403.77	3619.7	1101.49	435803	4409.91	1.85589e+06	305755	66293.5	379973	97293.8	21346	1101.49
2-Iodophenol methyl ether	POS06104	680718	162438	3.09884e+06	483876	985289	321619	1.31044e+06	2.36191e+06	2.04242e+06	2.46745e+06	3199438	228889	1.70248e+06	1.17891e+06	105821	96424.9	482767	1.39736e+06	1.33995e+06	1.5192e+06	623626	1.05226e+06	969944	561498	387515	202458	176385	42324.6	77482.3	26884	16863.8	96581	234171	812386	92731.9	668557	743481	98147.3	140808	401038	110321	511972	2.31637e+06	2.85823e+06	3.9681e+06	3.43096e+06	1.17707e+06	479316
2-Isopropylmalic acid	NEG00060	1.09245e+07	1.3149e+07	1.00051e+07	1.0141e+07	3.6263e+07	1.14034e+08	7.22492e+06	1.10379e+07	1.23591e+08	1.15282e+08	1.07523e+08	1.36202e+07	4.19096e+07	3.92873e+07	2.23943e+06	9.49623e+06	1.13839e+07	4.20128e+07	3.04477e+07	1.72528e+07	1.86019e+07	1.72709e+07	2.02597e+07	1.55693e+07	9.45356e+06	9.48361e+06	2.13459e+06	1.6482e+06	612932	1.91132e+06	2.54884e+06	2.85834e+06	1.02068e+07	4.77901e+06	4.31102e+06	4.93545e+06	4.26828e+06	4.52329e+06	4.57965e+06	3.20159e+07	6.0319e+06	2.16825e+07	5.30547e+07	4.60788e+07	4.78955e+07	4.84434e+07	1.25493e+07	2.55129e+07
2-Maleylacetate	POS03960	2.1182e+06	3.14756e+06	1.33066e+06	1.93054e+06	649084	1.06043e+06	845873	1.70834e+06	1.20766e+06	1.14242e+06	1.10019e+06	664152	3.96729e+06	1.69189e+06	1.00125e+06	1.2601e+06	2.07071e+06	1.33074e+06	1.72603e+06	1.67381e+06	2.07017e+06	1.93063e+06	1.3968e+06	1.89708e+06	2.4601e+06	3.74173e+06	1.42789e+06	791273	2.31625e+06	979686	1.27994e+06	1.16601e+06	1.6956e+06	1.16819e+06	725771	1.21856e+06	899895	468547	1.199e+06	1.12807e+06	964315	1.67402e+06	2.7594e+06	2.63703e+06	2.58611e+06	1.67729e+06	809167	3.5558e+06
2-Methacryloyloxyethyl phenyl phosphate	POS06957	636283	1.14205e+06	389626	629046	259947	93110.7	402986	343005	123133	155736	101623	86587.5	367247	259676	480155	142159	36277.2	222104	355766	53251	58186.7	48913.5	1.65746e+07	3.98257e+06	278654	15461.5	183804	118037	144109	66224.8	248269	129109	426769	358915	164158	406266	324875	155716	320148	30233.8	496572	379828	137302	161177	124180	178806	669361	77879.5
2-Methyl-1,4-naphthalenediol bis(dihydrogen phosphate)	POS03316	2.87281e+06	882129	225474	2.69891e+06	1.4372e+06	2.49574e+06	4.89467e+06	298060	2.21187e+06	2.30553e+06	2.41908e+06	2.1251e+06	6.69152e+06	7.20453e+06	3.00923e+06	670664	6.41939e+06	2.06587e+06	6.74253e+06	890555	2.60411e+06	760045	5.79406e+06	1.00362e+07	1.01335e+07	8.67525e+06	47349.8	1101.49	33247.4	1101.49	193798	1101.49	2.15134e+06	1.36734e+06	51698.8	1.37269e+06	451792	213467	1.3733e+06	1.00644e+06	127299	1.65773e+06	977434	932490	930939	1.18237e+06	3.24442e+06	281398
2-Methyl-3-hydroxy-5-formylpyridine-4-carboxylate	POS02229	2.51282e+06	3.55007e+06	4.08823e+06	3.23155e+06	4.09143e+06	2.62403e+06	4.2006e+06	2.88782e+06	2.519e+06	4.7601e+06	2.98592e+06	3.85824e+06	3.97673e+06	3.83237e+06	3.60943e+06	3.99307e+06	4.44799e+06	2.71184e+06	3.01149e+06	3.33273e+06	2.48573e+06	2.45464e+06	5.32722e+06	4.66726e+06	3.59716e+06	5.27381e+06	5.03411e+06	5.18237e+06	4.81779e+06	4.47363e+06	3.76838e+06	3.8616e+06	4.78923e+06	1.92828e+06	3.08106e+06	2.60689e+06	1.23212e+06	3.69237e+06	1.25497e+06	4.96321e+06	3.26381e+06	3.56991e+06	3.27283e+06	3.41085e+06	2.28549e+06	2.7392e+06	4.4215e+06	2.75207e+06
2-Methyl-3-oxopropanoic acid	POS00142	3.80583e+06	4.17292e+06	2.81756e+06	3.7445e+06	3.89491e+06	904249	2.98712e+06	2.86562e+06	1.08683e+06	786512	897617	3.84285e+06	945720	1.04821e+06	3.68585e+06	3.21873e+06	619509	1.08716e+06	1.08992e+06	1.76838e+06	3.98498e+06	1.46099e+06	1.91459e+06	1.05882e+06	3.75871e+06	3.47237e+06	3.37597e+06	4.18174e+06	4.26638e+06	4.1553e+06	1.15078e+06	1.22428e+06	710532	2.59062e+06	279393	2.6693e+06	2.24575e+06	413434	3.00094e+06	2.33745e+06	4.15509e+06	1.08736e+06	1.44983e+06	1.51197e+06	1.52655e+06	1.48143e+06	3.19705e+06	4.82268e+06
2-Methylaminoadenosine	POS00369	4.1147e+07	7.014e+07	7.50531e+07	4.55701e+07	7.68481e+07	4.21891e+07	5.92276e+07	4.38323e+07	3.70643e+07	7.61093e+07	5.9914e+07	7.34067e+07	7.03344e+07	6.15705e+07	7.47843e+07	7.73768e+07	8.41099e+07	4.69558e+07	5.25236e+07	5.64826e+07	4.68551e+07	3.99832e+07	1.13252e+08	8.16418e+07	6.09146e+07	1.04893e+08	1.04946e+08	9.90791e+07	6.98765e+07	8.88316e+07	8.83049e+07	7.44101e+07	8.31102e+07	1.54598e+07	6.98364e+07	1.92318e+07	2.10072e+07	7.30013e+07	1.96858e+07	69598660	5.81873e+07	7.44022e+07	4.07352e+07	4.43019e+07	4.72903e+07	3.66247e+07	9.08844e+07	4.3468e+07
2-Methylheneicosane	POS04503	189406	487651	1101.49	133301	1101.49	8761.96	1101.49	1101.49	8568.99	1101.49	24084.9	1101.49	1101.49	4290.47	13097.9	1101.49	38083.5	3776.28	1101.49	1.03007e+06	912168	596588	1.71783e+06	1.80743e+06	920485	1.03202e+06	242856	14570.8	17302.9	1101.49	1101.49	1101.49	964492	3.50631e+06	30785.7	2.82494e+06	2.91606e+06	69765.6	3.81706e+06	1101.49	1101.49	1101.49	5279.15	1101.49	1101.49	16313	23601.3	56526
2-Methyltricosane	POS13203	8795.21	1101.49	743671	25117.9	1101.49	213382	1101.49	698140	343606	294524	224919	1101.49	6072.69	14001.7	1101.49	4.02503e+06	1101.49	24230.6	15848.5	1101.49	14394.4	1101.49	9960.61	33476.8	1101.49	4351.72	1101.49	1101.49	1101.49	1101.49	1101.49	1101.49	9989.62	4321.58	1101.49	1101.49	1101.49	4802.7	8073.44	302264	21917.4	4265.49	184800	186681	204090	187831	206170	1101.49
2'-Norberbamunine	POS13414	1101.49	1101.49	5439.29	1101.49	1101.49	1101.49	1101.49	1101.49	1101.49	1101.49	5762.14	1101.49	1101.49	12372.7	1101.49	1101.49	1101.49	1101.49	1101.49	1101.49	1101.49	1101.49	14219	1101.49	15936.6	17291.6	1101.49	1101.49	1101.49	1101.49	1101.49	1101.49	1101.49	111123	1101.49	109729	101515	1101.49	122176	1101.49	1101.49	1101.49	1101.49	1101.49	1101.49	1101.49	1101.49	1101.49
2-O-[2-O-(alpha-D-Mannopyranosyl)-alpha-D-glucopyranosyl]-3-phospho-D-glycerate	POS07369	11865.2	116408	4.39969e+06	23163.5	61352.5	887763	88640	4.81035e+06	1.07731e+06	1.04728e+06	953749	22646.3	201146	312774	41338.8	118959	55996.1	245743	197689	97227.2	91327.8	90742.1	329502	116454	113833	336623	32628.7	190782	20174.3	82785.5	15547.4	121358	27513.1	99313.7	212687	90945.4	85498.3	197636	79412	108046	6.95213e+06	576592	1.06453e+06	1.03335e+06	1.16669e+06	1.2033e+06	43223.9	187040
2-O-alpha-L-Rhamnopyranosyl-D-glucopyranose	POS03732	1.16966e+06	1.53026e+06	1.65381e+06	1.7119e+06	2.44472e+06	1.07619e+06	1.45011e+06	1.15831e+06	1.60338e+06	1.97669e+06	1.31047e+06	1.43017e+06	2.61618e+06	1.88377e+06	1.86837e+06	1.16648e+06	1.33483e+06	1.31978e+06	1.52352e+06	1.40904e+06	1.47898e+06	1.05912e+06	1.97121e+06	2.56482e+06	1.61786e+06	2.23184e+06	1.71165e+06	1.88476e+06	1.35465e+06	1.54006e+06	1.33455e+06	1.20649e+06	1.8373e+06	872130	1.15886e+06	778571	508244	1.79379e+06	878575	1.93749e+06	1.84183e+06	1.61103e+06	1.58529e+06	1.30174e+06	2.02546e+06	1.2448e+06	1.73943e+06	1.10127e+06
2-O-beta-D-Glucopyranuronosyl-D-mannose	POS01760	2.06236e+06	3.78211e+06	8.17507e+06	1.76871e+06	1.35404e+06	3.50514e+06	1.89113e+06	8.91688e+06	1.93804e+06	1.84455e+06	1.64253e+06	1.08498e+07	1.98138e+07	1.84056e+07	4.53381e+06	647668	1.21368e+06	1.86399e+07	2.01998e+07	6.91325e+06	9.72927e+06	5.38117e+06	7.93399e+06	3.77432e+06	734177	2.75898e+06	338325	836156	6.0902e+06	4.39284e+06	385121	487920	3.79976e+06	4.28378e+06	253674	3.74704e+06	3.70009e+06	379945	3.90523e+06	7.91889e+06	1.03275e+07	1.75692e+06	5.93207e+06	1.02007e+06	901622	1.20072e+06	1.606e+06	1.28269e+06
2-O-Caffeoylglucarate	POS05143	186981	665377	1.62207e+06	130681	1101.49	179122	1101.49	1.49986e+06	226505	314683	214551	4048.54	6.41828e+06	4.85034e+06	1101.49	206645	1101.49	4.98138e+06	5.38453e+06	1.7796e+06	1.49314e+06	1.53145e+06	1.43296e+06	1.17849e+06	554810	744278	1101.49	1101.49	1101.49	1101.49	1101.49	1101.49	254400	1101.49	272882	1101.49	520824	1101.49	511079	163198	1101.49	373815	1.96759e+06	2.27655e+06	1.8672e+06	2.26645e+06	178740	1.19555e+06
2-O-Caffeoyltartronic acid	POS07046	615534	770339	662563	693639	627146	642922	539639	779636	822115	938655	696455	736262	688069	674042	727226	598382	629496	703851	780833	682108	683903	660423	665142	579569	664014	641343	588186	695630	703704	698343	659016	743953	775940	445162	655910	301735	497185	657549	429998	583469	624102	632844	804299	715939	670318	744257	712197	795771
2-Octaprenyl-3-methyl-6-methoxy-1,4-benzoquinone	POS10318	7328.5	18910.9	21101	4221.56	22794.8	88461.6	61998.6	23428.3	101627	93828.8	42055.6	8489.93	39223.8	21814.1	301057	148176	14706.8	100213	50441.4	62495.7	103147	60504.8	215686	224932	212680	258938	1.47039e+06	2.42321e+06	7.86e+06	1.38464e+06	1.06041e+06	1.37608e+06	727703	35487.6	5550.38	6022.1	71441	4444.99	43694.9	14102	4836.73	32479.1	50774.6	22092.8	39007.1	19049.7	1101.49	12800
2-Octaprenyl-6-methoxyphenol	POS11817	1101.49	1101.49	7648.08	1101.49	1101.49	1101.49	1101.49	1101.49	16715.9	1101.49	1101.49	1101.49	20561.9	99976.9	6321.07	1101.49	23674.9	29312.5	23605.7	11408.1	31641.4	22913	216025	38856.2	173777	66019.5	1101.49	1101.49	1101.49	1101.49	1101.49	1101.49	1101.49	1101.49	1101.49	7153.45	7504.69	1101.49	1101.49	1101.49	5614.3	5971.96	8544.9	20135.1	9071.05	1101.49	1101.49	16758
2-O-Feruloylhydroxycitric acid	POS08731	292387	445710	181033	221733	246763	391114	227946	267075	454114	558837	493604	309447	488702	447655	407296	133047	1.17887e+06	405351	437988	180373	245657	207220	196578	70522.1	647920	530921	2.1085e+06	534379	450457	462546	738841	1.01132e+06	967737	362537	66997.2	263450	336827	106217	346159	175251	801173	146537	437803	364809	134483	418668	713314	242912
2-O-Galloyl-1,4-galactarolactone	POS00605	2.88919e+07	2.23127e+07	3.58476e+07	2.68539e+07	2.71563e+06	2.93539e+07	7.46756e+07	2.84419e+07	3.1156e+07	2.56927e+07	3.29056e+07	3.93697e+07	2.25494e+07	2.22971e+07	499854	8.76661e+06	2.69489e+07	2.27464e+07	2.91718e+07	2.90151e+07	2.38484e+07	2.34437e+07	1.72395e+07	2.11239e+07	2.65722e+07	2.50347e+07	2.91675e+07	1.83591e+07	3.0115e+06	1.02405e+07	7.07378e+06	1.9199e+07	3.63867e+07	4.01157e+07	4.54299e+07	3.8756e+07	4.05132e+07	4.70844e+07	4.16555e+07	5.40508e+07	8.23031e+06	3.05536e+07	4.37811e+07	3.86814e+07	2.97542e+07	3.43426e+07	19705473	4.28463e+07
2-O-Galloylgalactaric acid	NEG00271	8.21993e+07	1.00675e+08	6.03978e+07	7.7206e+07	4.42704e+07	4.06109e+07	3.85146e+07	6.98608e+07	7.68493e+07	1.0301e+08	4.1603e+07	7.44015e+07	5.76941e+07	5.97171e+07	4.39054e+07	6.01648e+07	6.43037e+07	5.96771e+07	5.86726e+07	5.30354e+07	5.30872e+07	4.77988e+07	9.06834e+07	7.21236e+07	7.47388e+07	9.06625e+07	6.46182e+07	5.85909e+07	6.79802e+07	6.22291e+07	5.32829e+07	7.01477e+07	1.01692e+08	4.55115e+07	7.29619e+07	4.77633e+07	4.70831e+07	6.47909e+07	4.81834e+07	6.7657e+07	9.62749e+07	6.6507e+07	7.47566e+07	6.89364e+07	6.58376e+07	7.21142e+07	7.39759e+07	7.82129e+07
2-Oxo-3-hydroxy-4-phosphobutanoate	POS09550	406534	398356	452003	266340	411852	328188	380087	327296	293856	658192	441811	296276	418716	383406	366306	417670	512337	295031	358462	401523	388895	349763	475284	302503	266284	420360	422453	388189	374336	381960	354945	270354	274396	339932	311904	260807	327721	417042	257452	385332	328333	462204	279076	301553	410622	383156	464668	320720
2-Oxo-4-phosphonobutanoate	POS03995	1.71628e+06	1.6017e+06	1.87646e+06	1.55516e+06	1.85993e+06	1.70659e+06	1.79579e+06	1.89473e+06	2.10798e+06	2809173	1.75447e+06	1.7713e+06	1.70253e+06	1.68318e+06	1.60603e+06	1.59655e+06	1.76679e+06	1.69814e+06	2.14899e+06	1.73445e+06	1.53624e+06	1.62596e+06	1.67399e+06	1.43582e+06	1.41632e+06	1.54459e+06	1.48967e+06	1.37033e+06	1.68316e+06	1.5112e+06	1.489e+06	1.48265e+06	1.45275e+06	1.51924e+06	1.41931e+06	1.71686e+06	1.75365e+06	1.61766e+06	1.69611e+06	1.60878e+06	1.5428e+06	1.73565e+06	2.27725e+06	3.42293e+06	1.68766e+06	2.36252e+06	1.85487e+06	1.71175e+06
2-Oxoadipate	POS01173	560928	1.78108e+06	6.86006e+06	849883	914583	3.41963e+06	1.22489e+06	7.53814e+06	3.95894e+06	3.38916e+06	3.37487e+06	5.85376e+07	4.83725e+06	2.00118e+06	1.46694e+06	574645	1.07588e+06	5.06794e+06	5.21345e+06	9.12689e+06	1.18072e+06	5.79634e+06	4.22483e+06	3.52138e+06	1.42231e+06	1.59385e+06	4.16541e+06	4.23122e+06	3.38247e+06	3.14457e+06	3.5679e+06	4.14735e+06	1.82127e+06	1.14656e+07	514166	1.10407e+07	1.01771e+07	388653	1.17304e+07	1.15745e+07	1.04913e+06	1.76024e+07	2.54163e+07	2.30728e+07	1.98277e+07	2.68302e+07	243521	3.36734e+07
2-Oxoglutaramate	POS03382	1.14854e+06	1.8329e+06	4.80029e+06	1.32473e+06	303969	2.07775e+06	1.28264e+06	4.49454e+06	2.44715e+06	2.54386e+06	1.71748e+06	535126	2.51547e+06	2.45216e+06	885748	2.37694e+06	2.20568e+06	1930888	2.19941e+06	2.83425e+06	2.83457e+06	2.30118e+06	2.55324e+06	3.99666e+06	1.76025e+06	2.22972e+06	1.63203e+06	1.33287e+06	1.75761e+06	1.45017e+06	1.64337e+06	1.37528e+06	3.88159e+06	1.94541e+06	664959	1.82507e+06	1.68339e+06	671228	1.62493e+06	9.55539e+06	2.04623e+06	2.48272e+06	2.65103e+06	3.08223e+06	2.30286e+06	3.37479e+06	898054	2.57733e+06
2-Phenylbutyric acid	POS00175	2.99345e+06	352339	2.09297e+07	3.00512e+06	3.22921e+06	3.15099e+06	589106	1.15165e+07	4.68257e+06	286690	6.57466e+06	1.50013e+06	5.09371e+06	5.3013e+06	2.49479e+06	4.17959e+06	8.72049e+06	5.22885e+06	6.09996e+06	1.26762e+07	1.04462e+07	1.01545e+07	4.53738e+06	3.2748e+06	3.97674e+06	6.38686e+06	1.1968e+06	1.52927e+06	1.60396e+06	6.66718e+06	3.41612e+06	3.89342e+06	5.72444e+06	3.20952e+06	2.78706e+06	3.11219e+06	2.58107e+06	2.71618e+06	2.80889e+06	1.33114e+07	5.44872e+06	1.46162e+07	7.64699e+07	7.20505e+07	6.11671e+07	6.57521e+07	1.28754e+06	5.70361e+07
2-Phosphinomethylmalate	NEG03522	1.69855e+06	2.57244e+06	167457	1.30707e+06	687192	88145	395862	175445	197617	26022.9	82581	494728	276103	546430	436560	1.30147e+06	676355	468721	427411	378906	158105	410633	542287	618031	782446	790535	389022	376195	500907	391726	494462	502597	416887	690899	330159	577923	612147	375869	544950	1.6677e+06	239190	1.17846e+06	62637.4	94389	52673.7	370.136	134594	708834
2-Phospho-4-(cytidine 5'-diphospho)-2-C-methyl-D-erythritol	NEG03362	108467	184680	1.69222e+06	117365	59591.5	751250	217703	2.17637e+06	888181	707810	630183	558754	1.44303e+06	1.53969e+06	871293	624092	1.4393e+06	1.50749e+06	1.7543e+06	829255	796074	780733	2.85798e+06	2.65622e+06	1.53283e+06	1.94909e+06	117172	134174	203195	86281	110424	140601	464152	30887	181101	74098.7	32696.3	156985	36381.2	193023	435693	1.39016e+06	1.82812e+06	1.47291e+06	1.35712e+06	1.53605e+06	434328	815331
2'-Phospho-cyclic ADP-ribose	POS08225	35484.8	111843	5600.24	30482.8	1101.49	264511	89113.6	138023	286127	218983	208899	1101.49	1101.49	1101.49	1101.49	4484.15	1101.49	13050.8	1101.49	145418	200865	93646.1	5996.81	50154.5	14737.4	6465.51	1101.49	6885.93	1101.49	1101.49	1101.49	1101.49	20461.7	925289	20916	636323	811410	14042.5	955314	1101.49	226927	1101.49	279404	325300	372507	399866	1101.49	782753
2-Phosphoglycolate	POS05683	932327	984480	912714	967630	981807	912682	801282	945786	902139	849693	889188	997454	945511	937208	1.02558e+06	912770	921791	995747	936875	939017	902917	940558	924224	995420	1.00226e+06	978338	936496	975931	988823	938245	918936	985500	1.01043e+06	991723	990602	978140	908393	949865	1.02004e+06	964189	972466	925086	919732	894612	929861	998514	912155	981186
2-phthol	POS14235	89165.3	103365	67579	108067	84961.4	88422	123252	102600	90199.1	240108	90871.3	138228	81413	76360.6	87381.7	79087.6	94702.1	120189	97257	73488.2	69920.7	112882	77640.9	56897	65688	85833.7	106469	109044	133599	100127	87386.8	109853	112980	84959.8	108977	103330	104136	127861	108786	71285.2	127718	119690	75828.7	79097.5	74978	72712.6	107022	105050
2-Propylpentanoic acid	NEG00074	4.18923e+06	4.85259e+06	3.72015e+06	4.08399e+06	4.18499e+06	3.95202e+06	3.72619e+06	4.08915e+06	3.77228e+06	3.65914e+06	3.77933e+06	3.85637e+06	3.98778e+06	4.00532e+06	9.24851e+07	3.71175e+06	3.79054e+06	4.0927e+06	3.95171e+06	4.09787e+06	3.94809e+06	4.10616e+06	3.74451e+06	3.97705e+06	3.78816e+06	3.8992e+06	4.48069e+06	3.71904e+06	3.83865e+06	3.64617e+06	4.10971e+06	3.96969e+06	3.69556e+06	1.41189e+07	3.64577e+06	1.23855e+07	1.30733e+07	3.7749e+06	1.3093e+07	4.43652e+06	4.17123e+06	4.12514e+06	6.91599e+06	6.6364e+06	6.37524e+06	6.65763e+06	3.75054e+06	5.96276e+06
2-Protocatechoylphloroglucinolcarboxylate	POS02171	1.29463e+06	2.35672e+06	244537	2.18288e+06	21072.2	1.84153e+06	605274	76416.2	2.15794e+06	2.47745e+06	598744	73226.4	44726.7	105829	254884	46746.7	27451.4	147204	65284	95337.8	97548.8	82300.8	40590.9	81182.7	88105.7	67025.4	19606.1	26044.9	101020	12997.2	15712.6	83812.3	137588	7.85623e+07	297219	5.71508e+07	5.13022e+07	378495	7.61282e+07	2.12887e+06	9.50616e+06	167148	125642	68736.1	328861	200038	204152	4.67039e+06
2-Pyrrolidinone	POS00012	6.6074e+07	1.33108e+08	4.74757e+08	7.21951e+07	2.14018e+07	187987272	305250233	5.51962e+08	2.05966e+08	1.87724e+08	1.82213e+08	2.41748e+07	3.84962e+08	4.23928e+08	2.32929e+08	8.18198e+07	1.3475e+08	4.14826e+08	4.52899e+08	8.48796e+08	8.57242e+08	7.53669e+08	2.33646e+08	1.77903e+08	7.98795e+07	7.2048e+07	2.07379e+08	2.49702e+08	3.22066e+08	1.89256e+08	1.5101e+08	1.72326e+08	1.59523e+08	6.01873e+08	1.32512e+08	5.99175e+08	5.96755e+08	1.2256e+08	6.08047e+08	6.47131e+08	3.0963e+07	2.40438e+08	3.8451e+08	385477373	3.60885e+08	4.02381e+08	7.4341e+06	5.39972e+08
2-S-Glutathionyl acetate	POS05127	1.23009e+06	2.33319e+06	1101.49	1.14202e+06	26368.9	1.20534e+06	1101.49	1101.49	531805	676384	272180	1101.49	599292	494439	29408.5	1.80031e+07	1101.49	931794	244697	961774	717915	1.48153e+06	1101.49	9521.46	1101.49	1101.49	1101.49	1101.49	1101.49	1101.49	1101.49	1101.49	1101.49	31809.5	1.56781e+07	1101.49	1101.49	1.24078e+07	6599.32	1101.49	1101.49	1101.49	174418	23455	9254.06	70771.8	1101.49	2.23811e+06
2-Sulfotrehalose	POS08429	337513	180825	35943	264979	1101.49	151870	23775.3	91188.1	342055	64736.3	90670.3	5118.66	858131	883508	76109.7	79938.1	437178	892189	948581	741450	515913	507669	191714	190392	71579.6	94816.6	74842.7	102766	49614.6	96987.4	314301	231530	150755	58296	12065.1	47406.3	23893.1	14402.8	85999.7	407148	111973	187169	1.06932e+06	968018	756152	727876	17591.8	850336
3-(1-Pyrazolyl)-L-alanine	POS00123	1.97483e+07	1.37862e+07	7.01628e+07	2.07055e+07	8.75855e+07	3.75823e+07	4.44127e+08	7.5391e+07	4.38715e+07	4.17086e+07	3.56924e+07	4.24086e+06	4.71122e+08	5.0861e+08	2.30833e+08	2.27855e+07	7.46138e+07	499821970	5.21902e+08	2.40149e+08	2.54963e+08	2.46323e+08	2.60356e+08	1.03853e+08	4.86153e+07	6.68837e+07	2.40944e+08	3.25393e+08	2.19455e+08	2.30247e+08	2.42197e+08	3.05586e+08	9.95048e+07	1.35673e+08	5.47703e+07	1.40549e+08	1.39906e+08	5.3084e+07	1.39985e+08	1.86438e+08	3.17856e+07	2.33543e+08	6.66981e+07	6.87592e+07	5.88286e+07	6.99106e+07	1.8451e+07	7.29111e+07
3'-(2'',3''-Digalloylglucosyl)-phloroacetophenone	NEG00628	1.83777e+07	1.23933e+07	1.00913e+07	1.17315e+07	2.51448e+06	2.00636e+07	5.48846e+07	1.8484e+07	1.9842e+07	2.01891e+07	1.58174e+07	1.12603e+07	7.7544e+06	1.021e+07	3.5928e+06	4.81783e+06	2.84225e+06	9.54408e+06	1.04894e+07	1.37614e+07	1.30672e+07	1.12457e+07	9.9611e+06	9.15187e+06	1.29688e+07	1.81116e+07	1.03036e+07	1.70307e+07	1.7569e+07	1.03369e+07	7.37684e+06	1.30543e+07	1.7657e+07	2.33298e+07	3.24008e+07	2.15841e+07	2.4207e+07	3.62407e+07	2.15698e+07	3.74483e+06	1.51353e+07	3.94494e+06	1.50141e+07	1.52908e+07	1.34241e+07	1.6993e+07	7.4419e+06	6.83805e+06
3-(2-Carboxyethenyl)-cis,cis-mucote	POS05938	234122	267078	1.61943e+06	158695	187616	931829	555912	1.77156e+06	1.13736e+06	934543	1.02935e+06	710889	1.36211e+06	1.27271e+06	439356	1.37487e+06	1.43454e+06	1.59459e+06	1.46534e+06	1.07484e+06	1.1579e+06	964719	1.60719e+06	672588	499829	932802	158910	174704	441750	217049	122312	184650	976913	634386	421013	611951	579481	479185	621428	2.76943e+06	602371	1.30816e+06	1.48382e+06	1.44815e+06	1.38575e+06	1.37224e+06	231704	1.00189e+06
3-(2-Hydroxyphenyl)propanoate	POS12849	15238.6	16701.2	836033	3658.38	1101.49	124679	2.99359e+06	782996	223440	181800	208038	1101.49	119114	93667.8	1101.49	1101.49	12150.8	163478	129912	51856.6	21391.1	25932.2	8237.06	21536.4	10993.4	31102.7	4633.44	1101.49	1101.49	1101.49	1101.49	4031.06	4061.75	401393	46534.1	487755	455081	88617.2	586220	427174	7215.25	23753.1	231404	273345	271333	187085	3192.81	286731
3-(3,4-Dihydroxyphenyl)-2-methyl-L-alanine	POS00095	574608	1.51868e+06	7.54415e+06	617827	389947	2.24038e+06	246480	8.20917e+06	2.69016e+06	2.61308e+06	2.22801e+06	83836.4	5.16639e+06	5.34734e+06	509159	801350	219632	5.15561e+06	5.43185e+06	2.79271e+06	2.59136e+06	2.32352e+06	1.27846e+06	3.23827e+06	1.50745e+06	1.00817e+06	337413	402366	824943	355780	350158	234306	476148	231750	381428	181622	187092	352955	231630	787155	47909.2	566542	2.49636e+06	2.2655e+06	2.40558e+06	2.59547e+06	97307.5	1.02236e+06
3-(3,4-Dihydroxyphenyl)lactate	POS09026	365551	470718	357448	439366	482349	529399	325136	412927	403134	461728	432805	417389	319918	430255	427370	427911	379871	446935	370356	305863	326447	360827	444280	437664	474825	400814	346394	440312	528647	502059	276302	557246	385756	413035	397329	322070	412731	357538	382297	426098	440854	311211	415574	411255	408815	329597	381583	517083
3-(ADP)-2-phosphoglycerate	POS02579	242338	841410	43032.4	275183	3914.53	209821	470271	26155.6	220492	207648	185270	39552.5	10476.9	41764.6	33000.5	6300.04	29582.9	57617.6	44775.8	25577.9	22069.7	15582.9	285562	89461.7	11859.2	8682.35	8800.67	9677.2	61260.5	5847.51	33743.6	19943.3	51726.2	8.54645e+06	382221	7.07292e+06	7.57633e+06	311346	9.5793e+06	54213.7	2.11866e+06	168949	14583	19583.4	12803.2	44306.3	854954	7.44476e+06
3-(ADP)-glycerate	POS06726	118160	152334	424827	85686.8	42041.4	3.42165e+06	4.6927e+06	372257	3.80443e+06	3.53673e+06	3.2209e+06	4.73388e+06	251513	196856	45858.6	18934.2	124531	273633	233233	971001	942385	632332	1.5167e+06	1.5736e+06	303007	261539	3498.04	9566.01	18761.1	151103	31670.7	21559.9	2.18808e+06	8123.96	137762	9369.91	6425.62	175606	1101.49	10507.5	6046.97	102169	1.25324e+06	2.70192e+06	3.03961e+06	1.32657e+06	456794	98771
3-(Dichloromethylene)-2,5-pyrrolidinedione	NEG04692	894943	891197	102026	932977	122816	160168	166836	105221	168346	114426	87307	139505	215710	177092	142968	98099.4	184990	249874	261139	171910	175073	181863	376687	578134	397141	473247	121134	133846	194585	144162	110801	197018	424506	195231	152997	208126	161970	163428	231255	456276	166932	313091	1.13438e+06	734020	758676	840916	177578	1.10129e+06
3-(Phosphoacetylamido)-L-alanine	POS02184	1.41793e+06	1.34369e+06	1.07146e+06	514513	910503	627414	614053	1.4949e+06	2.16044e+06	1.80957e+06	1.97742e+06	285076	2.6418e+06	2.94175e+06	5.27305e+06	1.07047e+06	1.71471e+06	5.08914e+06	6.23795e+06	4.95864e+06	4.4705e+06	4.07663e+06	4.35042e+06	3.14169e+06	622924	760748	1.71029e+06	1.82962e+06	1.02639e+07	2.14288e+06	3.94955e+06	1.89822e+06	3.12532e+06	2.79967e+06	995531	4.42323e+06	4.4218e+06	943180	4.59187e+06	1.62217e+06	1.00377e+06	1.76886e+06	4.86317e+06	4.35339e+06	3.80531e+06	1.88043e+06	384627	6.78169e+06
3-(Uracil-1-yl)-L-alanine	POS13507	27557.4	34720.5	58628.4	24185.4	24634.9	63499.6	56136	183017	74327	24979.3	35200.7	42750.3	125348	103188	36715.9	25782.1	68313.8	120422	147142	36876.3	64725.7	65914.4	59187.9	48567.9	88993.8	55169.5	40235.5	55302.4	61975.7	66926.9	40731.9	87240.4	80118.8	62337.1	33598.3	65486.7	55747.3	50677.4	34054.8	232701	28324.1	172353	366234	404879	438401	448051	26423.9	330683
3,3',4',5,6,7,8-Heptahydroxyflavone	POS02140	547222	1.0519e+06	2.26448e+07	616502	1.00049e+06	4.84123e+06	29062.6	2.33824e+07	6.36624e+06	5.8904e+06	5.49227e+06	235003	1.17857e+07	1.07381e+07	8304.94	3.43554e+06	2.93358e+06	1.08868e+07	1.1465e+07	5.65037e+06	5.21329e+06	4.65927e+06	2.77917e+06	2.93655e+06	1.32865e+06	2.25022e+06	1.15749e+06	354930	408362	476166	1.01773e+06	1.08942e+06	1.05475e+06	2.7273e+06	214458	2.99935e+06	2.71556e+06	205002	2.69274e+06	2.21374e+06	88330	5.29842e+06	1.90412e+07	1.94075e+07	1.83961e+07	1.94896e+07	157922	5.89961e+06
3,3',5,5'-Tetrahydroxy-6,7-methyleneoxy-4'-methoxyflavone 3-glucuronide	NEG04066	3045.84	19265.1	370902	370.136	370.136	22449.1	370.136	354307	22060.9	370.136	21535.9	5103.68	1.01741e+06	1.11673e+06	20680.3	6401.01	379126	1.053e+06	1.07009e+06	363101	456716	385400	696295	270737	45204.2	59085.1	370.136	370.136	370.136	3677.65	8510.14	15711.5	5318.94	58956.7	370.136	62247.9	54435.8	370.136	36941.5	1.92599e+07	370.136	412497	310572	337259	295174	310830	370.136	465729
3,3',5-Trihydroxy-4'-methoxy-6,7-methylenedioxyflavone 3-glucuronide	POS03687	1101.49	15781.2	1.31968e+07	1101.49	1101.49	1.00255e+06	1101.49	1.3193e+07	1.18882e+06	1.1622e+06	1.15455e+06	1101.49	2.32156e+07	2.01811e+07	1101.49	52952.7	273074	2.07139e+07	2.24617e+07	7.02681e+06	7.3876e+06	6.41319e+06	1.38765e+06	446526	93834.1	177822	1101.49	1101.49	1101.49	25930.7	6542.98	7004.7	1101.49	1101.49	1101.49	1101.49	1101.49	1101.49	1101.49	144895	1101.49	168426	2.59532e+06	2.45488e+06	2.50412e+06	2.68555e+06	1101.49	6696.23
3,3'-Biflaviolin	POS03614	1.77006e+06	2.3138e+06	2.72098e+06	1.44015e+06	1.09917e+06	1.08978e+06	4.5514e+06	2.69769e+06	1.20393e+06	1.1789e+06	1.33033e+06	1.25385e+06	4.69844e+06	4.85099e+06	2.00189e+06	1.50213e+06	946702	4.67504e+06	5.10027e+06	1.77226e+06	1.98215e+06	1.40262e+06	869613	1.40214e+06	719237	765060	1.6713e+06	894478	710303	1.26494e+06	1.56167e+06	1.72093e+06	3.05664e+06	1.27155e+06	441257	1.3231e+06	1.27122e+06	418045	1.23207e+06	1.0151e+06	5.40071e+06	780606	1.49933e+06	1.17426e+06	1.85814e+06	1.72108e+06	1.66758e+06	542891
3,3'-Dichloro-4,4'-diaminodiphenyl ether	POS14231	39575.8	49147.5	142820	43470.5	21945	147919	153412	137991	162263	148920	153869	123009	107267	125395	253401	333059	80446.8	78848	130317	64210.3	92613.9	38134.4	150738	171885	176500	161576	5997.23	19311.9	13336.1	7693.54	11080.5	14817.2	34481.5	23887.6	30145.2	8272.6	45099.7	30897.5	31486.7	244060	204626	47176	78764.2	51145.5	33763.1	68384.4	240082	66766.8
3,3'-Dichlorobenzidine	POS10296	128867	132007	383877	86627.1	60151.2	167345	423374	461902	255677	242024	293748	82302.1	582499	583833	206015	656408	171271	641786	648036	318832	290063	353408	452528	591682	408353	529382	148388	141643	29885.2	91318	104106	111341	254636	125460	153643	187574	176236	178320	125997	164795	227848	106901	244150	596249	275090	223602	227952	133290
3,4,5,11,14,20,21,22-octahydroxy-13-(hydroxymethyl)-9,12,16-trioxatetracyclo[16.4.0.0docosa-1(22),2,4,6,18,20-hexaene-8,17-dione	POS08116	199087	204064	2.18206e+06	150068	25229.7	763458	90382.5	2.41629e+06	898150	812080	653494	197373	1.89035e+06	1.84086e+06	207152	802150	148533	1.6888e+06	1.78236e+06	786136	806884	968332	1.05799e+06	1.66897e+06	381527	435724	163054	157136	223065	180708	85166.1	145763	446949	76443.4	60616.8	43086.7	70896.3	121207	30450.2	580598	197052	651354	1.48521e+06	1.46678e+06	945679	1.5418e+06	300561	382644
3,4,5-trihydroxy-6-({11-hydroxy-13-oxo-6,8,20-trioxapentacyclo[10.8.0.0icosa-1(12),2(9),10,14(19),15,17-hexaen-15-yl}oxy)oxane-2-carboxylic acid	POS10490	40400.9	112977	961895	26309.2	3705.79	105246	8598.77	744167	116228	180297	247379	219686	429155	479076	101638	234870	64891.1	450863	539013	345429	335807	236551	184635	260517	74347.9	113989	94625.3	11196.9	12501.8	66375	67327	59846.2	135699	48688.3	23931.6	22677.7	21147.4	14869.7	73283.8	275903	72196.7	582722	384269	408416	686676	537625	18550.3	605323
3,4,5-trihydroxy-6-({11-hydroxy-13-oxo-6,8,20-trioxapentacyclo[10.8.0.0icosa-1(12),2(9),4,10,14(19),15,17-heptaen-15-yl}oxy)oxane-2-carboxylic acid	POS08253	73192	110852	1.20201e+06	71236.5	64308	362572	213152	1.48649e+06	383329	560720	324490	206285	1.30308e+06	2.05863e+06	146747	589214	358919	1.25424e+06	1.40329e+06	866903	784198	643921	543711	408436	304594	485042	100130	182708	62301.4	166884	155921	161586	559406	72830.8	205227	22397.4	71712.7	195283	40165	281060	63980.3	874169	715505	756772	618529	1.5928e+06	237232	452816
3,4,5-trihydroxy-6-({15-hydroxy-11,17,18-trimethoxy-13-oxo-6,8,20-trioxapentacyclo[10.8.0.0icosa-1(12),2(9),4,10,14,16,18-heptaen-16-yl}oxy)oxane-2-carboxylic acid	POS01894	61823.2	283706	1.00096e+08	190893	593457	1.51459e+07	2.04509e+06	9.97291e+07	2.13656e+07	1.67303e+07	1.62421e+07	856070	829410	732849	368709	2.22546e+06	375746	687758	912965	683266	420455	1.08399e+06	71800.9	448774	321768	31369.9	768191	22646.3	959968	175650	21050.4	54086.4	373478	1.24226e+06	175091	1.32615e+06	1.41363e+06	35259.4	1.58571e+06	3.1716e+06	500871	304208	1.64995e+07	1.69153e+07	1.63972e+07	1.81443e+07	264792	975958
3,4,5-trihydroxy-6-({3,5,6-trihydroxy-2-[3-hydroxy-4-(methoxymethyl)phenyl]-3,4-dihydro-2H-1-benzopyran-7-yl}oxy)oxane-2-carboxylic acid	POS10638	2948.26	1101.49	451233	1101.49	1101.49	13670.8	1101.49	584904	17078.2	9642.8	23657.4	1101.49	3.07417e+06	3.04472e+06	1101.49	1101.49	1101.49	2.94051e+06	3.05902e+06	1.12076e+06	1.34136e+06	1.11519e+06	1101.49	1101.49	1101.49	1101.49	1101.49	1101.49	1101.49	1101.49	1101.49	1101.49	1101.49	1101.49	1101.49	1101.49	1101.49	1101.49	1101.49	1101.49	1101.49	1101.49	478588	522171	525570	472036	1101.49	202464
3,4,5-trihydroxy-6-({3-[3-methoxy-4-(sulfooxy)phenyl]prop-2-enoyl}oxy)oxane-2-carboxylic acid	POS10228	317943	530880	1.05203e+06	297944	1101.49	103498	66594.1	1.29307e+06	74948.8	83816.4	74166.8	10521.7	140262	170061	1101.49	774708	446851	160866	203648	675464	630556	541685	630262	874623	425127	338703	1101.49	1101.49	1101.49	1101.49	1101.49	1101.49	10053.6	870101	20920.9	970277	792829	27022.7	895020	562626	1101.49	63589.3	191713	178191	121998	218104	1101.49	221346
3,4,5-trihydroxy-6-({3-oxo-3-[(3,4,5,6-tetrahydroxyoxan-2-yl)methoxy]propanoyl}oxy)oxane-2-carboxylic acid	POS03840	558624	290124	820935	510996	21966.5	349565	2.59882e+06	850055	396370	375772	383623	264243	3.02225e+06	3.43689e+06	287991	343959	236950	3.37135e+06	3.4556e+06	3.56249e+06	3.29824e+06	2.67687e+06	553115	343201	415229	416702	503260	228305	409985	106590	137726	182997	358112	1.50357e+07	2.42236e+06	1.42266e+07	1.54398e+07	3.19107e+06	1.58481e+07	5.08636e+06	274577	1.43064e+06	617301	896001	765709	649197	207346	1.62413e+06
3,4,5-trihydroxy-6-({4-hydroxy-2-oxo-2H-furo[2,3-h]chromen-8-yl}oxy)oxane-2-carboxylic acid	POS03625	1.98256e+06	2.62207e+06	1.66994e+06	3.69859e+06	1.40211e+06	3.08265e+06	1.21229e+06	2.6011e+06	3.08415e+06	1.75339e+06	1.69436e+06	3.03246e+06	1.66968e+06	3.04818e+06	1.78103e+06	1.52598e+06	871483	3.125e+06	3.07953e+06	1.71459e+06	1.94733e+06	1.15243e+06	1.62142e+06	2.60392e+06	3.31961e+06	2.18829e+06	1.50509e+06	2.27538e+06	3.28379e+06	1.9163e+06	1.19519e+06	2.62752e+06	3.252e+06	1.16104e+06	2.4447e+06	723847	1.54754e+06	1.24274e+06	1.81438e+06	1.08169e+06	1.91803e+06	944797	3.11429e+06	2.54541e+06	1.87334e+06	2.65097e+06	1.55501e+06	2.90857e+06
3,4,5-trihydroxy-6-({5-hydroxy-7-methoxy-4-oxo-2-phenyl-8-[3,4,5-trihydroxy-6-(hydroxymethyl)oxan-2-yl]-4H-chromen-6-yl}oxy)oxane-2-carboxylic acid	NEG01109	3.6524e+06	68626.8	627844	2.70603e+06	370.136	531800	2.09449e+07	801699	626619	876048	609350	370.136	565190	429122	158123	14865.1	36827.1	378791	474965	112475	58205.8	92752.1	36532.4	72171.6	370.136	686033	34189.8	60243.7	2.85589e+06	34703.3	10482.5	38674.8	3.93264e+06	7.77637e+07	3.38838e+06	7.36265e+07	7.37032e+07	3.35232e+06	8.11203e+07	370.136	1.07438e+07	68746.1	301383	108539	68139.4	86784.3	135223	350234
3,4,5-trihydroxy-6-({6,13,14-trihydroxy-3,10-dioxo-12-[5,6,7-trihydroxy-1-oxo-3-(1,2,3,4-tetrahydroxybutyl)-1H-isochromen-8-yl]-2,9-dioxatetracyclo[6.6.2.0,.0,]hexadeca-1(15),4,6,8(16),11,13-hexaen-7-yl}oxy)oxane-2-carboxylic acid	POS08113	292980	739535	170119	263560	5750.19	370363	204202	16632.4	387494	324973	251070	148189	277123	246346	334758	387330	331165	251737	238724	498201	508529	410545	1.64964e+06	1.33391e+06	971139	1.07502e+06	144195	77469.8	19217.2	198965	157270	91329	164369	401012	241336	401109	460432	332847	417897	1.5241e+06	64344.8	129528	727314	619116	586981	576514	335541	1.72063e+06
3,4,5-trihydroxy-6-({6,7,11,12,13,21,22,23-octahydroxy-3,16-dioxo-2,17,20-trioxatetracyclo[17.3.1.0tricosa-4,6,8,10,12,14-hexaen-8-yl}oxy)oxane-2-carboxylic acid	POS04051	1.2858e+06	2.9691e+06	296430	1.15519e+06	79235	959175	669771	392310	1.07851e+06	1.09788e+06	1.02305e+06	537535	1.14724e+06	1.09722e+06	1.50902e+06	1.73771e+06	2.23342e+06	1.04979e+06	1.27114e+06	1.59227e+06	1.49118e+06	1.14874e+06	7.53214e+06	5.92065e+06	3.77501e+06	4.3474e+06	378130	238402	140291	477408	531360	399209	707913	163894	859536	154312	168187	924132	133842	3.07066e+06	190726	725962	2.20403e+06	2.09587e+06	2.11162e+06	1.99895e+06	752094	3.69646e+06
3,4,5-trihydroxy-6-({6-[3-(4-methoxy-1-benzofuran-5-yl)-3-oxopropanoyl]-2H-1,3-benzodioxol-5-yl}oxy)oxane-2-carboxylic acid	NEG01559	4.45039e+06	799432	923815	4.06192e+06	126314	2.80688e+06	3.50889e+07	1.27229e+06	3.44664e+06	2.23378e+06	2.17874e+06	3.13119e+06	899676	571664	69233.3	68177.4	225791	1.04138e+06	853060	234736	233595	169549	2.08831e+06	2.83233e+06	4.06832e+06	1.35255e+07	2.55477e+06	1.71412e+06	3.26535e+06	1.9144e+06	530158	1.48301e+06	5.85724e+06	1.26401e+07	9.56102e+06	1.22542e+07	1.33812e+07	1.13758e+07	1.23923e+07	1.329e+06	5.45443e+06	640939	1.5789e+06	1.36882e+06	815511	1.2077e+06	5.94093e+06	1.8288e+06
3,4,5-trihydroxy-6-({7-oxo-7H-furo[3,2-g]chromen-4-yl}oxy)oxane-2-carboxylic acid	POS05430	14957.4	29740.3	473783	1101.49	24134.2	74175.3	26183.6	602767	149412	71928.4	89356.6	5609.88	560858	824519	72984.9	212205	74784.5	715128	821807	395341	329462	403833	348345	570874	311598	343766	1101.49	1101.49	15252.7	18377.5	16801.7	6202.63	129631	13921.3	6383.48	12898	12713.5	11132.6	1101.49	49463	69366.2	229024	1.21947e+06	1.24469e+06	1.13933e+06	981991	57620.8	1.15334e+06
3,4,5-trihydroxy-6-({8-methoxy-2-oxo-2H-furo[2,3-h]chromen-4-yl}oxy)oxane-2-carboxylic acid	POS02634	41906.6	1.76799e+06	5.95068e+06	37585.1	1.44602e+06	2.56121e+06	6.77128e+06	7.58495e+06	3.06629e+06	2.70365e+06	2.34856e+06	1.68406e+06	7.97513e+06	8.47332e+06	550553	5.707e+06	569286	8.14654e+06	9.01762e+06	4.95592e+06	4.73058e+06	5.09707e+06	2.11776e+06	2.75994e+06	1.86338e+06	2.16316e+06	2.25849e+06	2.30297e+06	1.68712e+06	2.64162e+06	2.74315e+06	2.83023e+06	5.00992e+06	2.31175e+06	2.87337e+06	2.02088e+06	2.02301e+06	2.61853e+06	2.14247e+06	8.74457e+06	2.24306e+06	366853	5.38278e+06	5.04482e+06	4.32198e+06	5.22979e+06	2.70922e+06	5.45308e+06
3,4,5-trihydroxy-6-(1-oxo-1H-isochromene-3-carbonyloxy)oxane-2-carboxylic acid	POS03970	1.30765e+06	1.23846e+06	1.17402e+06	1.50295e+06	662643	1.66074e+06	3.02981e+06	1.34228e+06	1.64473e+06	2.41346e+06	2.09606e+06	2.3819e+06	1.50031e+06	634827	545125	728982	1.46755e+06	548789	820131	2.66906e+06	611541	1.0498e+06	2.22573e+06	1.58546e+06	1.1959e+06	2.05783e+06	1.52801e+06	1.31386e+06	1.22811e+06	1.69714e+07	1.32318e+06	931790	1.66721e+06	2.70542e+06	1.54088e+06	2.98253e+06	2.52967e+06	2.30036e+06	2.05894e+06	1.5875e+06	1.4264e+06	299399	1.07224e+06	1.18935e+06	1.31113e+06	3.40855e+06	1.64042e+06	1.41867e+06
3,4,5-trihydroxy-6-(2,4,6-trihydroxybenzoyloxy)oxane-2-carboxylic acid	NEG03300	140736	263566	363336	255424	33353.5	279095	2.05106e+06	532448	328391	263487	566404	316510	961702	1.5839e+06	933885	451566	1.75877e+06	1.49484e+06	974767	644976	593828	560615	628025	811919	520495	800206	356187	480476	218607	356091	392646	251318	224604	2.11818e+06	576500	2.28066e+06	1.78694e+06	355650	2.0695e+06	372759	314736	843392	883563	785614	2.26203e+06	741215	128152	608983
3,4,5-trihydroxy-6-(2-hydroxy-4-{5-hydroxy-7-methoxy-4-oxo-6-[3,4,5-trihydroxy-6-(hydroxymethyl)oxan-2-yl]-4H-chromen-2-yl}phenoxy)oxane-2-carboxylic acid	NEG00302	6.98694e+07	4.91127e+07	5.84582e+07	5.12484e+07	1.9416e+07	6.9773e+07	2.28224e+08	6.79969e+07	7.15498e+07	7.24611e+07	3.64173e+07	4.55601e+07	5.077e+07	4.74371e+07	2.65846e+07	3.05361e+07	2.47884e+07	4.46551e+07	4.78921e+07	6.18031e+07	5.86043e+07	4.74711e+07	6.11656e+07	5.28843e+07	5.18655e+07	7.73261e+07	6.00238e+07	6.84873e+07	6.25275e+07	4.89336e+07	4.10424e+07	2.56888e+07	6.35748e+07	1.0168e+08	1.03957e+08	8.66632e+07	9.84461e+07	1.17853e+08	9.46017e+07	3.99268e+07	5.88225e+07	3.20347e+07	6.16393e+07	5.76691e+07	6.10871e+07	6.39647e+07	4.70731e+07	3.86922e+07
3,4,5-trihydroxy-6-(3-hydroxy-4-{9-hydroxy-14,14-dimethyl-7-oxo-4,12,15-trioxatetracyclo[8.5.0.0]pentadeca-1(10),2,5,8-tetraen-5-yl}phenoxy)oxane-2-carboxylic acid	NEG02169	370.136	370.136	370.136	370.136	370.136	370.136	370.136	370.136	370.136	370.136	370.136	370.136	12924.2	370.136	370.136	370.136	370.136	370.136	370.136	370.136	7641.07	370.136	370.136	370.136	370.136	370.136	370.136	370.136	370.136	370.136	370.136	370.136	370.136	3.46552e+07	370.136	3.4992e+07	3.13317e+07	370.136	3.46089e+07	370.136	237698	48621.4	370.136	370.136	370.136	7534.98	370.136	370.136
3,4,5-trihydroxy-6-(4-hydroxy-1H-indole-3-carbonyloxy)oxane-2-carboxylic acid	POS00465	1.14063e+08	1.09732e+08	4.23803e+06	1.33323e+08	354403	7.36682e+07	1.63214e+08	5.57043e+06	7.6571e+07	5.05094e+07	5.25228e+07	1.78612e+07	4.95899e+06	5.3264e+06	1.52257e+07	1.02933e+07	8.11991e+06	4.12999e+06	4.48675e+06	6.43373e+06	6.41649e+06	4.45399e+06	3.58822e+06	2.23719e+07	1.87823e+07	2.66971e+07	2.53265e+07	1.06067e+07	9.18296e+07	6.79091e+06	1.54571e+07	2.06679e+07	6.98509e+07	2.48465e+08	6.48865e+07	2.50599e+08	2.4377e+08	5.48578e+07	2.74017e+08	7.45722e+07	1.77169e+08	5.16344e+06	2.88678e+06	2.79512e+06	2.05927e+06	3.42483e+06	5.10313e+07	3.75922e+07
3,4,5-trihydroxy-6-(4-methoxy-1-benzofuran-5-carbonyloxy)oxane-2-carboxylic acid	POS05087	158232	496351	3.00416e+06	146270	1.51168e+06	1.72522e+06	1.03268e+06	2.99301e+06	2.05912e+06	1.76751e+06	1.86325e+06	1.01759e+06	2.52144e+06	2.70258e+06	323582	549769	3.57006e+06	3.02342e+06	2.18189e+06	1.07909e+06	1.05646e+06	1.17041e+06	378861	349210	302046	107685	2.25674e+06	1.2932e+06	10831.3	1.34128e+06	5.90687e+06	9057.69	1.33525e+06	183058	56779.6	140300	138892	1.03169e+06	156738	1.82482e+06	3.24414e+06	1.77631e+06	1.11765e+06	1.35141e+06	1.34566e+06	1.30168e+06	1.47988e+06	275966
3,4,5-trihydroxy-6-(6-hydroxy-2H-1,3-benzodioxole-5-carbonyloxy)oxane-2-carboxylic acid	POS04394	645211	1.32375e+06	1.48202e+06	612110	98407.9	1.36402e+06	355319	1.93555e+06	1.7198e+06	1.97965e+06	1.21065e+06	100352	1.92169e+06	2.28044e+06	177862	1.10021e+06	1.99533e+06	1.0907e+06	1.95317e+06	1.72498e+06	1.61426e+06	1.30981e+06	3.94223e+06	2.91485e+06	978549	1.20696e+06	250902	199076	426176	369142	350312	219305	1.64798e+06	2.16396e+06	1.08088e+06	1.96816e+06	1.83013e+06	987880	1.93877e+06	236787	701232	3.11288e+06	1.25754e+06	1.42409e+06	971830	1.97115e+06	532766	3.33556e+06
3,4,5-trihydroxy-6-(6-hydroxy-7-methoxy-2H-1,3-benzodioxole-5-carbonyloxy)oxane-2-carboxylic acid	NEG00418	8.00738e+07	2.39432e+06	3.00501e+06	6.66232e+07	220006	5.3465e+06	9.86652e+07	3.57921e+06	5.48351e+06	6.03279e+06	4.72239e+06	973273	5.19534e+06	3.65789e+06	1.17231e+06	2.84229e+06	1.15836e+06	2.98138e+06	3.05631e+06	3.1224e+06	2.52898e+06	2.82235e+06	434095	796434	719968	754213	2.22972e+06	1.84627e+06	6.48644e+07	2.24737e+06	1.49462e+06	1.25656e+06	1.36793e+07	2.81237e+08	4.3907e+07	2.56751e+08	2.4909e+08	4.12696e+07	2.54512e+08	171597	1.69808e+08	2.31978e+06	1.88251e+06	1.32431e+06	1.25046e+06	1.44061e+06	1.7155e+06	8.65021e+06
3,4,5-trihydroxy-6-[(2,3,5-trihydroxy-6-{[(3-methoxy-3-oxopropanoyl)oxy]methyl}oxan-4-yl)oxy]oxane-2-carboxylic acid	POS02632	1.85783e+06	3.02571e+06	5.23624e+06	1.89685e+06	715059	2.65289e+06	7.02171e+06	5.62938e+06	2.71278e+06	2.64267e+06	2.39232e+06	1.93664e+06	3.9744e+06	3.81172e+06	2.16655e+06	3.17389e+06	3.08795e+06	4.05897e+06	4.05355e+06	2.84327e+06	2.69238e+06	2.40362e+06	2.56777e+06	2.02774e+06	2.69237e+06	3.83174e+06	970396	1.34589e+06	1.63526e+06	1.03869e+06	1.24415e+06	1.11217e+06	4.37276e+06	1.115e+06	1.98217e+06	1.11478e+06	1.18952e+06	1.93394e+06	1.0898e+06	6.39005e+06	1.94802e+06	4.83587e+06	3.32174e+06	3.31194e+06	3.13831e+06	3.57578e+06	3.14425e+06	3.76163e+06
3,4,5-trihydroxy-6-[(3,4,5-trihydroxy-6-{[2-(2-hydroxypropan-2-yl)-7-oxo-2H,3H,7H-furo[3,2-g]chromen-9-yl]oxy}oxan-2-yl)methoxy]oxane-2-carboxylic acid	NEG00285	1.78391e+07	1.03664e+07	2.47589e+07	1.26842e+07	13579	1.35887e+07	7.73184e+08	2.50962e+07	1.59753e+07	1.3953e+07	1.57386e+07	1.83613e+07	1.19455e+07	1.09183e+07	370.136	1.16361e+06	1.34733e+07	1.21907e+07	1.14679e+07	2.09518e+07	1.78646e+07	1.60604e+07	4.61111e+06	1.05706e+07	1.15457e+07	1.13542e+07	2.39441e+07	1.15696e+07	33347.8	3.59736e+06	832941	6.14765e+06	1.42616e+07	2.53853e+08	1.05799e+08	2.67414e+08	2.50033e+08	1.47442e+08	2.6717e+08	3.8877e+08	2.29435e+06	1.91129e+07	5.21768e+07	5.00192e+07	4.82968e+07	5.63559e+07	6.20935e+06	7.83195e+07
3,4,5-trihydroxy-6-[2,3,4-trihydroxy-5-(3,4,5-trihydroxybenzoyloxy)benzoyloxy]oxane-2-carboxylic acid	POS12857	1101.49	1101.49	3767.16	5444.75	1101.49	1101.49	1101.49	1101.49	1101.49	1101.49	1101.49	1101.49	16225.9	10311.4	16817.9	1101.49	1101.49	22326.9	25899	194680	135272	187944	1101.49	4828.19	1101.49	1101.49	1101.49	1101.49	1101.49	1101.49	1101.49	1101.49	11121.2	70151.4	1101.49	72969.1	44859.2	1101.49	68364.2	506087	15386.4	39824.6	214485	175666	171624	182962	10618.7	671582
3,4,5-trihydroxy-6-[2,3,4-trihydroxy-5-(3,5,7-trihydroxy-4-oxo-3,4-dihydro-2H-1-benzopyran-2-yl)phenoxy]oxane-2-carboxylic acid	NEG00998	6.55155e+06	3.5173e+06	7.4497e+06	1.63185e+06	1.01471e+06	5.24388e+06	2.7339e+06	8.28917e+06	3.79188e+06	3.81448e+06	3.44336e+06	3.34132e+06	5.2085e+06	8.28078e+06	4.86472e+06	7.12649e+06	8.25345e+06	8.73655e+06	8.67626e+06	5.27241e+06	4.91051e+06	4.43398e+06	8.46912e+06	6.25769e+06	4.24999e+06	1.47658e+07	1.57331e+06	1.63335e+06	2.75879e+06	2.13242e+06	2.22108e+06	2.0013e+06	5.87338e+06	864071	2.23331e+06	2.51685e+06	2.49361e+06	2.60213e+06	586408	5.63483e+06	3.32153e+06	7.70566e+06	1.06808e+07	9.91721e+06	9.3316e+06	9.97192e+06	5.53122e+06	6.71236e+06
3,4,5-trihydroxy-6-[2-hydroxy-3-methoxy-5-(3,5,7-trihydroxy-5H-chromen-2-yl)phenoxy]oxane-2-carboxylic acid	POS10359	1101.49	16080.2	3.25351e+06	4456.93	1101.49	139491	1101.49	3.96068e+06	168798	138483	139815	1101.49	1.11609e+06	959799	1101.49	27406.8	1101.49	915675	973618	514005	478772	380028	5211.63	17988.9	1101.49	1101.49	10574.4	5580.85	1101.49	1101.49	14638.3	76495.4	1101.49	1101.49	1101.49	1101.49	4665.26	1101.49	1101.49	252284	1101.49	143876	410319	399988	412770	419151	1101.49	166363
3,4,5-trihydroxy-6-[2-hydroxy-4-(3,5,6,7-tetrahydroxy-4-oxo-3,4-dihydro-2H-1-benzopyran-2-yl)phenoxy]oxane-2-carboxylic acid	NEG00626	2.69618e+06	3.70525e+06	1.03394e+07	2.53723e+06	386448	5.35574e+06	483549	1.0724e+07	5.68308e+06	5.72212e+06	5.06943e+06	4.51427e+06	1.49604e+07	1.33753e+07	9.46714e+06	7.95711e+06	1.40158e+07	1.44389e+07	1.53026e+07	8.77912e+06	8.268e+06	1.33723e+07	1.36498e+07	2.36852e+07	2.48842e+07	3.97174e+07	2.39607e+06	2.57973e+06	4.48911e+06	3.36616e+06	4.55589e+06	2.95815e+06	1.01319e+07	999398	1.99964e+06	921285	808447	2.00773e+06	842139	2.34722e+06	1.20682e+07	2.086e+07	2.79885e+07	2.49058e+07	1.37746e+07	2.56299e+07	1.34542e+07	2.86813e+07
3,4,5-trihydroxy-6-[2-hydroxy-4-(3,5,6,7-tetrahydroxy-4-oxo-4H-chromen-2-yl)phenoxy]oxane-2-carboxylic acid	POS07735	1101.49	49207.2	131815	9566.12	1101.49	46996.6	1101.49	390263	18411.6	51652.3	28986.7	8086.24	161578	104004	1101.49	96433.7	6993.5	183618	140121	182810	198690	116260	1101.49	19317.5	36422.6	86414.3	1101.49	1101.49	1101.49	6774.7	16002.1	1101.49	31030.2	7268.53	1101.49	15818.5	30325.1	1101.49	14322.7	1.19252e+06	18318.8	435978	1.85098e+06	1.80454e+06	1.71589e+06	2.18604e+06	1101.49	3.51213e+06
3,4,5-trihydroxy-6-[2-hydroxy-4-(3,5,7-trihydroxy-5H-chromen-2-yl)phenoxy]oxane-2-carboxylic acid	POS04040	1.15568e+06	671015	158591	956819	1101.49	698769	37885.9	514437	676580	470347	455575	92558.4	680536	1.41461e+06	596190	219116	639239	1.43363e+06	1.61967e+06	890877	845004	1.14198e+06	477518	225587	53771	22186.7	1.5843e+06	121185	56531.5	242764	214088	545996	135535	1.56501e+06	193551	1.19554e+06	1.20915e+06	189669	1.53538e+06	7.67379e+06	6.58953e+06	467944	2.78192e+06	1.5293e+06	1.68429e+06	1.8738e+06	177395	1.03721e+07
3,4,5-trihydroxy-6-[2-hydroxy-4-(3,5,7-trihydroxy-6-methoxy-4-oxo-3,4-dihydro-2H-1-benzopyran-2-yl)phenoxy]oxane-2-carboxylic acid	POS14503	1101.49	6293.04	106432	1101.49	1101.49	4606.38	1101.49	105940	20132.1	22322.9	5457.61	1101.49	18335.4	4792.79	1101.49	5370.86	1101.49	5186.34	5213.86	32033	37064.4	44553.2	1101.49	1101.49	1101.49	1101.49	1101.49	6516.71	1101.49	6977.09	54052.1	9931.41	23126.6	13085.8	1101.49	5598.9	20754	1101.49	12515.7	63428	3968.3	72819.2	369811	314692	280186	417161	1101.49	199468
3,4,5-trihydroxy-6-[3-(3,5,7-trihydroxy-5H-chromen-2-yl)phenoxy]oxane-2-carboxylic acid	POS08735	87957.6	63704.7	83091.3	24115	11366.9	69630.7	164163	242901	39630.6	74923.1	49083.5	43897.8	64984.1	180055	40096	188021	156017	175704	328689	373046	274424	190809	66378.3	89664.1	83065.5	231668	32055.6	11855.3	13002.2	18822	363210	19487.1	86483.7	152638	29771.2	115205	101096	31678.3	176033	1.75788e+06	181557	123494	714790	703705	752395	784334	55736.5	1.1811e+06
3,4,5-trihydroxy-6-{[2-(2,3,4-trihydroxyphenyl)acetyl]oxy}oxane-2-carboxylic acid	POS05756	1.16149e+06	1.62982e+06	439623	1.02876e+06	51436.2	412637	1.45136e+06	444365	424604	470685	331279	952304	2.61787e+06	2.39463e+06	571977	29099	89558.3	2.24637e+06	2.39661e+06	734290	787184	579363	1101.49	5008.52	1101.49	1101.49	168981	88177.5	107990	95613.3	144391	225037	631074	2.22449e+06	236574	2.12732e+06	2.05197e+06	264804	2.08674e+06	1101.49	265765	135155	56185.5	76399.8	31225.2	49884.2	65692.5	15534.3
3,4,5-trihydroxy-6-{[2-(4-methoxy-1-benzofuran-5-yl)-2-oxoacetyl]oxy}oxane-2-carboxylic acid	POS01584	7.07681e+06	8.18507e+06	1.04308e+07	8.9402e+06	815611	7.00327e+06	1.57558e+07	1.06414e+07	8.15152e+06	7.5197e+06	7.24537e+06	3.82186e+06	6.18956e+06	5.4253e+06	8.73758e+06	4.41497e+06	7.00987e+06	5.31197e+06	5.95839e+06	2.02695e+06	1.88383e+06	1.73062e+06	841182	768382	1.17945e+06	1.7446e+06	3.55463e+06	1.71123e+06	3.10529e+06	2.06499e+06	2.08002e+06	3.26587e+06	5.46632e+06	8.0276e+06	5.0805e+06	7.62402e+06	6.99455e+06	5.97044e+06	7.55595e+06	3.91524e+06	1.4494e+07	2.16381e+06	1.37435e+06	1.32114e+06	1.10077e+06	1.33757e+06	1.9356e+06	2.08543e+06
3,4,5-trihydroxy-6-{[2-oxo-3-(2,3,4,5-tetrahydroxyphenyl)propanoyl]oxy}oxane-2-carboxylic acid	POS06334	4563.19	79095.4	1.09478e+06	1101.49	1101.49	255135	1101.49	1.18977e+06	474699	489005	355643	1101.49	312495	375408	1101.49	12334.8	249739	329178	385227	3.18274e+06	2.78703e+06	2.23425e+06	2.63951e+06	798037	143888	67353.3	1101.49	18351.1	1101.49	14644	12834.4	4972.4	4568.4	11799.6	26219.5	12843.4	7663.06	48688.1	12877.8	1101.49	1101.49	211229	830288	817222	755826	899751	1101.49	2.27816e+06
3,4,5-trihydroxy-6-{[3-(3,4,5-trihydroxyphenyl)propanoyl]oxy}oxane-2-carboxylic acid	POS04772	1.05715e+06	1.28215e+06	859615	1.2626e+06	772607	1.0423e+06	1.683e+06	993698	1.12846e+06	1.17406e+06	1.10313e+06	1.35675e+06	930026	925236	953093	929163	1.44634e+06	1.08733e+06	1.03332e+06	1.02057e+06	1.14863e+06	973652	966807	1.02208e+06	1.00687e+06	1.18709e+06	928045	926344	1.05294e+06	1.01816e+06	758521	911562	1.4533e+06	1.58254e+06	1.12615e+06	1.9116e+06	1.99355e+06	1.66182e+06	1.59849e+06	1.04739e+06	1.54812e+06	959155	885853	1.0493e+06	1.07695e+06	987358	1.22468e+06	891397
3,4,5-trihydroxy-6-{[3-(6-hydroxy-7-methoxy-2H-1,3-benzodioxol-5-yl)prop-2-enoyl]oxy}oxane-2-carboxylic acid	POS03241	370311	1.5339e+06	6.15788e+06	790569	244184	1.33104e+06	2.76674e+06	3.97469e+06	1.79706e+06	1.87043e+06	1.23068e+06	2.93634e+06	5.40203e+06	5.12795e+06	1.1512e+06	2.02815e+06	2.24774e+06	5.48019e+06	5.63161e+06	2.70866e+06	2.61469e+06	2.47547e+06	688861	1.32162e+06	698556	1.45057e+06	742075	412802	485226	660818	620422	715087	2.50023e+06	1.04639e+06	398484	930097	1.91301e+06	448341	1.32576e+06	1.92386e+06	907854	912144	4.16577e+06	4.19583e+06	3.992e+06	4.30876e+06	921823	1.47414e+06
3,4,5-trihydroxy-6-{[3-(6-hydroxy-7-methoxy-2H-1,3-benzodioxol-5-yl)propanoyl]oxy}oxane-2-carboxylic acid	POS02219	226106	3.28592e+06	1.02574e+07	1.84919e+06	1.20515e+06	2.95307e+06	2.67318e+06	1.08829e+07	3.50947e+06	4.40598e+06	4.08392e+06	1.77547e+06	1.29612e+07	9.06744e+06	2.02078e+06	6.4481e+06	4.23288e+06	9.27799e+06	9.93551e+06	8.84864e+06	6.56923e+06	5.76861e+06	1.17164e+07	7.17158e+06	5.77658e+06	7.43076e+06	1.18666e+06	550112	695282	2.05088e+06	804889	629776	4.75702e+06	790204	1.58722e+06	770059	862453	1.74391e+06	762410	3.2212e+06	3.19097e+06	6.91678e+06	9.92916e+06	7.07209e+06	9.03012e+06	7.53718e+06	637987	2.90178e+06
3,4,5-trihydroxy-6-{[3-hydroxy-2-(hydroxymethyl)-2-methylpropanoyl]oxy}oxane-2-carboxylic acid	POS01454	6.74836e+06	1.07391e+07	1.65657e+07	8.52074e+06	73389.5	3.29492e+07	2.98865e+06	8.9711e+06	3.16649e+07	2.86739e+07	1.31467e+07	612889	948109	932994	185558	144347	309983	1.40046e+06	1.31008e+06	1.69066e+06	1.91627e+06	1.38016e+06	421493	278004	321636	165021	164818	51475.4	210651	261082	97171.5	308720	607578	4.94174e+07	525193	3.65837e+07	2.91838e+07	733402	4.5079e+07	4.50581e+07	9.13074e+06	617198	3.10928e+06	3.57534e+06	3.50652e+06	5.01552e+06	340383	1.40842e+07
3,4,5-trihydroxy-6-{[4-methoxy-6-(3-oxoprop-1-en-1-yl)-2H-1,3-benzodioxol-5-yl]oxy}oxane-2-carboxylic acid	POS01076	1.02157e+07	9.69471e+06	9.35783e+06	8.7409e+06	828373	6.74355e+06	2.94981e+07	9.79269e+06	7.81482e+06	3.67158e+06	6.5711e+06	1.4806e+07	9.54063e+06	7.9237e+06	1.01579e+07	1.45117e+07	1.88551e+07	9.07466e+06	9.27482e+06	4.33223e+06	3.99523e+06	3.17827e+06	4.20934e+06	4.5269e+06	5.03973e+06	7.38923e+06	9.21968e+06	4.51036e+06	6.89834e+06	4.53549e+06	5.02884e+06	5.5058e+06	1.34924e+07	1.24713e+07	7.16181e+06	1.15307e+07	1.16488e+07	8.51053e+06	1.1655e+07	1.50903e+07	1.45694e+07	6.81816e+06	6.98014e+06	3.09271e+06	2.91866e+06	4.62464e+06	4.49069e+06	7.34861e+06
3,4,5-trihydroxy-6-{[5-hydroxy-2-(3-hydroxyphenyl)-4-oxo-8-(3,4,5-trihydroxyoxan-2-yl)-4H-chromen-7-yl]oxy}oxane-2-carboxylic acid	POS01897	4.96418e+06	247699	4.23505e+07	5.50335e+06	4.88424e+06	9.49388e+06	1.55785e+06	5.17798e+07	1.32178e+07	1.02469e+07	1.07677e+07	1.22284e+06	4.03027e+07	2.65754e+06	10990.5	7.01284e+06	4.34886e+06	229222	1.05589e+07	394509	194119	7.40981e+06	5.01215e+06	585990	1.04538e+07	307185	2.83434e+06	2.71769e+06	5.048e+06	805719	4.47655e+06	1.18748e+07	538020	550834	483850	354502	518019	7.0979e+06	1.60377e+07	1.97314e+06	1.10815e+06	1.69848e+06	7.42024e+06	6.69894e+06	8.55583e+06	9.53992e+06	466014	387202
3,4,5-trihydroxy-6-{[5-hydroxy-4-oxo-2-phenyl-8-(3,4,5-trihydroxyoxan-2-yl)-4H-chromen-7-yl]oxy}oxane-2-carboxylic acid	NEG00545	2.36767e+07	1.12733e+07	7.1024e+06	1.74883e+07	1.14772e+06	2.83371e+07	9.57485e+07	9.39154e+06	3.16465e+07	3.20357e+07	2.83366e+07	4.15004e+06	3.13909e+06	9.86735e+06	2.43843e+06	2.20358e+06	3.76186e+06	4.85962e+06	3.44154e+06	3.19687e+06	2.7435e+06	797483	7.19998e+06	8.19466e+06	9.21771e+06	1.94517e+07	8.23533e+06	4.82284e+06	1.22287e+07	5.52492e+06	2.53703e+06	1.27823e+07	1.3016e+07	9.1424e+07	3.3779e+07	9.15793e+07	9.60704e+07	3.58194e+07	9.91716e+07	4.6995e+07	3.01175e+07	2.2357e+06	6.90875e+06	4.90558e+06	5.01192e+06	6.17691e+06	9.75635e+06	9.19376e+06
3,4,5-trihydroxy-6-{3,4,8,9,10-pentahydroxy-6-oxo-6H-benzo[c]chromene-1-carbonyloxy}oxane-2-carboxylic acid	POS00256	1.71217e+08	2.69172e+08	2.52932e+07	1.43426e+08	1.41742e+08	1.14723e+08	4.31649e+07	2.61351e+07	1.39353e+08	1.50316e+08	1.36859e+08	1.23955e+07	9.46292e+07	7.79755e+07	6.39452e+08	4.13289e+08	5.58878e+08	7.61103e+07	7.49856e+07	1.22905e+08	1.05627e+08	9.08604e+07	2.1588e+08	2.52048e+08	255407008	1.83869e+08	5.67276e+08	4.61199e+08	8.25789e+08	4.96574e+08	5.82536e+08	6.37438e+08	4.07585e+08	3.51075e+07	2.63157e+07	2.75544e+07	3.76356e+07	2.25313e+07	3.76768e+07	1.44301e+06	7.73502e+07	1.6524e+08	1.44451e+07	1.42106e+07	1.28496e+07	1.52483e+07	1.65827e+07	7.55677e+06
3,4,5-trihydroxy-6-{4-[5,6,7-trihydroxy-4-oxo-8-(3,4,5-trihydroxyoxan-2-yl)-4H-chromen-2-yl]phenoxy}oxane-2-carboxylic acid	NEG03177	370.136	5605.94	370.136	30258	370.136	370.136	21343.9	370.136	370.136	370.136	370.136	370.136	370.136	370.136	370.136	370.136	370.136	18317.1	370.136	8627.32	370.136	370.136	370.136	370.136	370.136	370.136	370.136	370.136	4850.34	370.136	370.136	370.136	5806.73	1.87551e+07	370.136	1.75266e+07	1.64148e+07	370.136	1.75567e+07	10019.1	121945	370.136	370.136	370.136	370.136	370.136	370.136	113616
3,4-Bis(7-chloroindol-3-yl)pyrrole-2,5-dicarboxylate	POS06508	338120	469862	362422	425603	44219.2	379489	16450.1	694254	539111	234390	303192	34476.5	1.02913e+06	1.20942e+06	8129.24	34675.1	1.43867e+06	1.05967e+06	1.07115e+06	1.06285e+06	1.05e+06	1277981	212034	624197	186486	69086.4	103726	1101.49	21272	21330.9	25718.7	30026.1	45797.4	570531	69560.3	351453	311380	78583.7	438209	2.22449e+06	2.37844e+06	819018	2.45637e+06	1.367e+06	1.1576e+06	1.54328e+06	6477.7	3.29615e+06
3,4-Dichloroaniline	NEG00375	784127	1.29317e+06	3.50548e+07	7.46662e+07	896001	7.57763e+07	4.08086e+07	3.8676e+07	7.75176e+07	7.81248e+07	7.56393e+07	7.18166e+07	478331	389732	6.41896e+07	3.75413e+07	1.13365e+06	400837	534698	990243	904842	967133	806289	853269	612637	1.12788e+06	939951	584224	706439	1.01952e+06	1.39645e+06	1.10373e+06	1.62563e+06	705740	432089	1.39733e+06	1.64901e+06	404168	1.37271e+06	8.33581e+06	1.56142e+06	779424	609599	7.02282e+07	715092	569615	4.05106e+08	1.94174e+06
3,4-Didehydroadipyl-CoA semialdehyde	POS12512	1101.49	7136.97	1101.49	1101.49	1101.49	1101.49	1101.49	1101.49	1101.49	1101.49	1101.49	128492	6806.98	1101.49	6152.32	1101.49	24846.2	24718.3	11441.4	35727.3	83741.9	60754	8619.93	1101.49	1101.49	1101.49	1101.49	1101.49	1101.49	1101.49	1101.49	5406.78	1101.49	18831.2	1101.49	1101.49	1101.49	5598.71	7778.57	4.35022e+06	279000	12549.6	198159	126524	146535	182329	1101.49	936390
3,4-Dihydro-3-hydroxy-4-S-glutathionyl bromobenzene	POS03695	813217	1.01537e+06	328532	698880	793360	1.30513e+06	1.18031e+06	237821	1.53521e+06	1.55721e+06	1.41026e+06	73827.2	480308	469644	5.06485e+06	586895	3.82872e+06	471151	465265	999889	779748	643687	2.09596e+06	1.32579e+06	653886	651529	8.67844e+06	1.23306e+07	3.01954e+07	5.9209e+06	7.69603e+06	9.16838e+06	1.81672e+06	741009	100052	589439	777521	42960.1	750737	341729	1.00167e+06	575762	274298	286492	214780	351649	110271	624328
3,4-Dihydro-7-methoxy-2-methylene-3-oxo-2H-1,4-benzoxazine-5-carboxylic acid	POS03596	1.29683e+06	1.03298e+06	812671	1.47525e+06	787685	2.26871e+06	1.10403e+06	617052	2.98338e+06	2.12045e+06	2.25461e+06	999870	4.41418e+06	1.78074e+06	849539	1.01398e+06	970540	1.95227e+06	1.77597e+06	1.27469e+06	1.14651e+06	1.5249e+06	2.08219e+06	1.50929e+06	1.39029e+06	1.44289e+06	1.38276e+06	1.82638e+06	1.98207e+06	1.53637e+06	1.41265e+06	2.39432e+06	1.11254e+06	2.21834e+06	953167	1.53106e+06	1.51407e+06	2.09425e+06	1.4165e+06	1.24181e+06	904344	570739	1.47018e+06	1.68544e+06	1.00044e+07	1.33354e+06	1.09586e+06	3.13641e+06
3,4-Dihydrospheroidene	POS11021	48239.3	35117.8	421061	18108.2	13119.4	198845	31617.2	1.09531e+06	434747	132982	36762.5	698796	423548	817944	16698.8	140778	452590	930416	949832	534001	465324	413356	552047	812579	581226	672648	9444.53	11621.9	13545.7	18027.7	26477.6	197842	36997.3	1101.49	5987.17	7236.8	1101.49	11777.2	6322.63	12573.7	33651.3	64081.3	713517	749878	357944	803625	54485.3	201975
3,4-Dihydroxy-3,4-dihydro-9-fluorenone	POS14511	23403.6	68482.8	59772.7	17893.6	38418.6	34017.6	54774.9	19793.8	18368.6	53843.6	19172.8	61408.6	53850.1	33775.1	45551.5	14976.5	33271.5	21471.2	38060.6	17561.7	14604.7	1101.49	57041.9	72707.1	3477.03	74838.1	65191.4	59365	1101.49	3585.73	44231.3	4534.05	84917.4	9108.8	64647.4	26112.1	21448.5	57567.1	23920	75677.9	26752.3	49440.8	12249.3	21804.5	18324.2	24082.3	59135.6	31296.7
3,4-dihydroxy-5-(sulfooxy)cyclohex-1-ene-1-carboxylic acid	POS02538	3.12465e+06	3.60885e+06	3.19284e+06	3.72629e+06	3.45639e+06	3.2522e+06	3.40276e+06	3.80925e+06	3.99383e+06	3.04877e+06	3.16973e+06	3.59919e+06	3.45886e+06	3.88114e+06	3.24907e+06	3.14948e+06	3.36311e+06	3.78278e+06	3.78937e+06	3.43679e+06	3.59247e+06	3.84233e+06	3.66836e+06	2.94441e+06	3.04182e+06	3.17939e+06	3.30256e+06	3.62936e+06	3.81626e+06	4.13769e+06	3.78836e+06	3.65488e+06	3.61469e+06	3.62028e+06	3.20065e+06	3.61897e+06	3.76914e+06	3.19439e+06	3.40348e+06	3.47434e+06	3.20388e+06	3.11163e+06	3.59686e+06	3.77575e+06	3.75269e+06	3.96153e+06	3.11229e+06	4.354e+06
3,4-dihydroxy-5-[2,4,5-trihydroxy-3-(3,4,5-trihydroxybenzoyloxy)benzoyloxy]benzoic acid	POS02611	1.6216e+06	2.48456e+06	8.18601e+06	1.5079e+06	1.15341e+06	2.75525e+06	1.3496e+06	8.31247e+06	3.11821e+06	3.25139e+06	3.03068e+06	2.79831e+06	1.21683e+07	1.14118e+07	4.02672e+06	6.26238e+06	4.73423e+06	1.19384e+07	1.20922e+07	8.28311e+06	7.85977e+06	6.14758e+06	4.97278e+06	4.7864e+06	3.86085e+06	4.27259e+06	1.23647e+06	842052	733523	1.50856e+06	1.77442e+06	1.25449e+06	3.75496e+06	67581.7	1.2578e+06	52189.8	53699.3	1.40396e+06	158461	957049	1.56218e+06	9.50584e+06	6.04582e+06	6.11929e+06	6.17044e+06	5.55058e+06	2.72172e+06	1.50653e+06
3,4-Dihydroxymandelate	NEG03526	529977	612670	549887	717038	560331	709454	667328	526333	722988	557124	469638	921685	462968	758233	465705	543535	148020	1.20659e+06	831005	117045	138832	121779	477026	678251	897022	443194	581350	545346	577785	553647	566593	710370	670129	959038	569462	1.47112e+06	940786	541191	1.00958e+06	4.43649e+06	410320	513994	222453	147552	166687	159446	467066	4.08404e+06
3,4-Dihydroxyphenylglycol O-sulfate	POS05666	439263	265855	1.8154e+06	299341	50249.5	649986	1.08137e+07	1.66186e+06	763556	841234	898022	566502	439649	308583	77549.2	91889.6	227655	423311	420463	687970	633034	470069	160315	297990	355069	485024	390001	187661	29557.3	51639.3	38389.7	108761	206135	1.60565e+06	2.00261e+06	1.71306e+06	1.87775e+06	2.84276e+06	1.70716e+06	4.09411e+06	189384	595621	1.1243e+06	1.09152e+06	1.26979e+06	1.14573e+06	186432	1.1281e+06
3,4-Dihydroxyphthalate	POS10579	234628	91574.8	325965	200805	100041	315390	241701	128254	260153	289258	314030	85028	122942	155910	107685	173267	175316	189803	242303	349011	367234	294464	149539	128966	140488	150252	86668.2	47366.4	124137	81116	84992.2	143060	101272	1.00155e+06	269547	755935	776131	234469	866950	603378	145538	149536	387736	237497	270578	309812	51923.8	501834
3,4-Hexahydroxydiphenoylarabinose	POS07567	47064	254390	689063	103236	76327.2	1.18076e+06	6169.04	972367	1.47628e+06	992721	804524	1101.49	627823	989937	1101.49	527493	287340	815699	993139	523046	593688	653536	1.57688e+06	1.26746e+06	1.46105e+06	1.38817e+06	50714.7	1101.49	8670.83	19929.8	61618.8	136654	230116	246352	1101.49	396558	320634	1101.49	235143	859694	12260	694109	1.63753e+06	1.62774e+06	1.04591e+06	1.50512e+06	5068	550744
3,5,6,7-tetrahydroxy-2-(2,3,4-trihydroxyphenyl)-4H-chromen-4-one	NEG00431	4.58421e+06	321002	8.97419e+06	3.49653e+06	13800.3	2.4114e+06	8.20969e+06	1.37873e+07	1.8361e+06	1.6123e+06	1.69241e+06	632434	360029	972128	91743.5	310772	275072	748839	398965	492160	120196	150604	28069.3	79735.7	38457.8	60789.7	141605	44511.5	2.66266e+06	89278.7	93873.2	123560	391297	4.39059e+08	1.42329e+06	4.47319e+08	4.0951e+08	264334	4.14677e+08	1.62457e+06	4.22803e+07	212109	2.73617e+06	2.26421e+06	2.4184e+06	2.43566e+06	348707	1.92017e+06
3',5,6-Trihydroxy-3,4',7,8-tetramethoxyflavone 3-glucoside	POS02522	467721	157201	1.36814e+07	456790	315426	6.0602e+06	7.38658e+07	1.48103e+07	7.08549e+06	5.96388e+06	5.11793e+06	51275.1	4.82161e+06	4.80243e+06	1.87805e+06	827833	172081	4.25003e+06	5.52488e+06	2.16101e+06	2.28419e+06	2.04152e+06	2.96583e+06	561552	660026	390550	1101.49	1.77507e+06	177319	878165	1.04447e+06	3.50604e+06	4.5704e+06	806810	403857	850593	951620	515429	1.12354e+06	1.64222e+06	165419	458307	8.33958e+06	8.91886e+06	7.44717e+06	9.26684e+06	1.05009e+06	6.729e+06
3,5,7-trihydroxy-2-(3-methoxyphenyl)-5H-chromen-5-yl	NEG00217	1.75913e+08	1.6233e+08	1.72063e+08	1.44506e+08	9.59874e+07	1.74398e+08	1.85704e+08	1.55933e+08	1.80167e+08	1.86607e+08	2.01847e+08	4.56882e+08	1.10002e+08	9.39978e+07	3.04066e+08	3.08249e+08	1.58072e+08	6.36609e+07	6.70462e+07	8.68092e+07	8.15357e+07	6.29103e+07	1.13331e+08	1.67247e+08	1.89099e+08	1.88306e+08	7.01194e+07	7.7465e+07	6.18974e+07	7.7792e+07	9.90047e+07	6.41033e+07	6.24961e+07	1.77355e+08	1.34158e+08	2.03207e+08	1.83692e+08	1.24931e+08	1.87496e+08	1.35203e+08	4.23572e+08	1.54491e+08	4.4648e+07	4.40051e+07	4.28611e+07	4.21968e+07	5.76011e+08	6.11462e+07
3,5,7-trihydroxy-2-(4-hydroxy-3,5-dimethoxyphenyl)-5H-chromen-5-yl	POS08182	178105	176949	451368	146723	35735.3	248641	62500.2	450448	288050	190450	236541	609399	622221	711217	238257	6.28222e+06	1.26123e+06	817226	84756	364727	562410	442516	796090	765677	1.08023e+06	1.55818e+06	188162	56720.4	210485	137605	158547	131869	635178	377489	74852.4	339203	297599	112307	249759	41631.4	276302	162940	289431	454586	419541	335852	114060	383357
3',5'-Cyclic AMP	NEG04030	3693.81	370.136	370.136	11745.8	370.136	370.136	370.136	370.136	370.136	370.136	370.136	83131.9	2.57357e+06	2.59667e+06	370.136	96480.6	18054.1	2.92134e+06	3.00258e+06	1.09507e+06	1.02288e+06	831667	10352.6	370.136	370.136	370.136	370.136	370.136	370.136	370.136	370.136	370.136	370.136	3981.44	5420.27	6086.71	23233.3	370.136	10597.7	9564.28	370.136	6.46855e+06	1.11134e+06	908070	976185	860322	5600.03	370.136
3',5'-Cyclic CMP	POS06075	1101.49	1101.49	464368	1101.49	1101.49	132598	1101.49	622824	115815	119412	141913	1101.49	220897	173393	1101.49	43041	127981	169201	177468	1.37533e+06	1.2753e+06	685016	12058.2	174797	81650.9	238905	1101.49	11076.2	28670.2	32871.5	169376	33496.1	113190	5286.55	1101.49	16067	14051.9	5878.19	8895.21	2.84707e+06	125301	353311	1.67056e+06	1.62081e+06	1.53323e+06	1.63416e+06	5997.51	3.40084e+06
3',5'-Cyclic dAMP	NEG06796	89851	177362	172092	127679	213853	187539	76010.7	212082	114048	150910	91497.7	118948	190249	137344	155079	205643	150414	199539	119003	172554	151935	150349	141117	143959	106137	21266.7	152837	201567	137043	120724	197926	116733	63262	48648.4	67226.3	370.136	54594.5	370.136	30687.8	68083.2	78042.5	196709	134695	135043	125891	223227	105686	178387
3',5'-Cyclic GMP	POS04715	1.8563e+06	2.25531e+06	1.91369e+06	1.63789e+06	284556	654057	220452	1.47127e+06	840589	523209	589451	650501	1.04811e+06	1.5825e+06	1101.49	9.53553e+06	1.38512e+06	963756	831685	653345	615038	546412	7.89303e+06	4.37495e+06	2.38117e+06	3.16615e+06	88233.5	42671.9	407430	196304	366187	322438	1.89631e+06	1.52792e+06	798622	1.24511e+06	1.22221e+06	761525	1.61444e+06	6.3482e+06	1.12779e+06	1.29607e+06	1.06687e+06	2.09371e+06	1.63698e+06	1.3651e+06	35490.9	1.78731e+06
3',5'-Cyclic IMP	POS08669	164989	17505.3	2.2292e+06	77903.5	38730.7	780905	5.24766e+06	2.13084e+06	818844	911952	898801	525440	188637	70230.5	59286.8	301269	127304	237308	316566	412283	382280	249738	278595	605609	155092	151239	92500	35057.5	81150.9	120359	74345.8	59213	176638	124427	28734.8	134803	111020	37021.9	119762	653698	14231.8	231797	442384	716895	871845	809457	66578.6	211110
3,5-Dicaffeoyl-4-succinoylquinic acid	NEG00295	5.91236e+07	6.75842e+07	5.36059e+07	5.51627e+07	3.94168e+07	6.64153e+07	1.15766e+08	4.22983e+07	6.21567e+07	3.56576e+07	5.87777e+07	7.23798e+07	5.68357e+07	3.78731e+07	3.93256e+07	3.92563e+07	5.14199e+07	3.66166e+07	5.2708e+07	3.40301e+07	3.61755e+07	3.3894e+07	7.03945e+07	6.4559e+07	6.68383e+07	7.08763e+07	5.51317e+07	5.75957e+07	5.97604e+07	6.25264e+07	5.09888e+07	5.27891e+07	6.35003e+07	4.56195e+07	6.53873e+07	4.31527e+07	1.03529e+07	6.22646e+07	4.8041e+07	6.74914e+07	5.50667e+07	5.6766e+07	6.06845e+07	5.76189e+07	5.22375e+07	6.47663e+07	6.66306e+07	5.74605e+07
3,5-Dichloro-2-methylmucote	NEG02257	267026	609899	2.14849e+06	265049	428077	320654	53272.9	1.98555e+06	505612	443893	399476	77999.3	2.92255e+06	2.96081e+06	1.76509e+06	1.41842e+06	286174	3.40605e+06	3.09135e+06	2.96418e+06	2.18185e+06	2.26369e+06	1.87058e+06	2.13956e+06	1.45977e+06	1.09671e+06	750763	681134	425322	626615	1.35074e+06	1.1858e+06	1.35461e+06	31722.4	592931	54912.3	82094.7	483503	36592.3	984210	492054	2.09545e+06	5.70631e+06	4.57872e+06	5.41548e+06	4.60947e+06	485454	2.02028e+06
3,5-Dichloro-4-hydroxy-2-methoxy-6-methylbenzoic acid	POS02743	2.03525e+06	3.72242e+06	2.24336e+06	1.53095e+06	2.30754e+06	1.78775e+06	7.5031e+06	2.39253e+06	2.28434e+06	2.47105e+06	2.03365e+06	7.37648e+06	2.05506e+06	2.36843e+06	1.16861e+06	2.71549e+07	800832	2.48787e+06	2613884	1.37998e+06	1.25999e+06	1.30026e+06	2.30115e+06	545816	2.02015e+06	1.66702e+06	2.59595e+06	3.54436e+06	955708	9.96322e+06	4.58894e+06	4.51506e+06	48421.4	2.606e+06	1.28156e+06	2.72902e+06	2.43131e+06	1.54339e+06	2.7091e+06	120276	1.06134e+06	1.14437e+06	1.63387e+06	1.5739e+06	1.50083e+06	1.73447e+06	9.47134e+06	935513
3,5-Dihydroxyphenyl 1-O-(6-O-galloyl-beta-D-glucopyranoside)	POS07633	1101.49	35012.6	3462.15	10112.8	1101.49	9752.31	3948.95	4688.34	19455.3	10032	15296.5	1101.49	49467.7	42650.7	1101.49	8886.08	35685.2	69007.8	71618.3	1.07373e+06	722674	601048	12014.2	22952	4308.59	8220.62	6765.36	1101.49	1101.49	20084.2	24376.5	33756.8	6034.61	11084.9	6256.38	6884.54	14587.7	1101.49	28323.5	81388.8	28564.3	62787.7	156851	135773	180106	170302	1101.49	671754
3',5'-Diiodo-L-thyronine-beta-D-glucuronoside	POS03001	651396	1.12887e+06	314585	963967	462593	1.03733e+06	735163	584592	1.6901e+06	1.27674e+06	945329	744508	2.59205e+06	4.1197e+06	508615	337361	1.01416e+06	4.21225e+06	4.58663e+06	3.41199e+06	3.44681e+06	3.48716e+06	1.24002e+06	1.8711e+06	1.98068e+06	1.52646e+06	237048	621388	701469	959784	701684	590258	518957	961386	959450	712214	838251	765720	923648	9.37846e+06	553274	902030	2.13067e+06	6.47174e+06	1.84059e+06	2.29806e+06	668753	2.21127e+06
3,5-Dinitro-4-hydroxyphenylpyruvate	POS08938	71878.7	234520	187097	51178.4	31577.5	154535	433147	118455	163188	164990	139828	18397.9	188821	137932	468674	201570	84094.4	209012	200228	88642.4	69295	70414.4	1.18802e+06	1.00366e+06	3.24729e+06	551051	140219	65457.3	38761.9	34669.9	896185	74062.7	74779.8	99313.8	65016.3	55498.9	66955.5	27949	84699.4	2.24323e+06	24757.4	550221	440900	460488	387367	447041	898767	391775
3,5-Dinitroguaiacol	POS04053	975521	1.30924e+06	945636	846310	370144	710502	1.09256e+06	1.21524e+06	811967	898978	674785	272351	1.91745e+06	1.74989e+06	743770	1.00499e+06	801486	1.85453e+06	2.16623e+06	1.63139e+06	1.54703e+06	1.48467e+06	1.08094e+06	2.40995e+06	1.42132e+06	1.24067e+06	452112	459793	710739	576462	742343	718017	1.02653e+06	1.08766e+06	631936	1.08978e+06	969129	724475	1.05353e+06	3.20338e+06	702488	274256	2.1279e+06	3.20173e+06	1.53891e+06	357866	553772	3.16834e+06
3,5-Dinitro-L-tyrosine	POS04156	241181	770155	89136	252606	29463.9	26743.5	47023	71504.5	31608.6	11822.3	23298.8	950120	46599.9	191678	146994	377803	69746.2	77198	348501	744125	652118	555841	65037.6	234629	435490	125152	52186.3	53887.9	43552.3	25206.3	114257	73429.8	227548	2.07307e+06	93481.3	1.95524e+06	1.76192e+06	71559.9	2.14511e+06	600039	131206	1.20495e+06	717410	581003	457921	597632	212004	894215
3,5-Dinitrosalicylic acid	POS01830	3.61115e+06	1.13064e+07	394769	4.14517e+06	176880	146795	1.12761e+06	705733	156380	206839	190577	739038	698788	1.09255e+06	4.29814e+07	2.75145e+06	1.19406e+06	1.13456e+06	918785	1.1826e+06	1.43767e+06	1.07626e+06	4.70375e+06	4.93655e+06	1.41565e+07	6.49742e+06	1.4576e+07	1.19127e+07	9.22937e+06	5.48104e+06	3.27311e+07	6.46576e+06	2.78745e+06	7.64157e+06	566704	7.68987e+06	6.90964e+06	425033	7.27049e+06	5.49557e+06	1.72597e+06	1.18079e+06	2.3452e+06	1.91586e+06	1.74152e+06	2.23789e+06	158937	5.34078e+06
3,5-Di-O-galloyl-1,4-galactarolactone	NEG01627	869686	981710	6.17664e+06	257257	1.02384e+06	2.37876e+06	497927	6.80901e+06	2.70887e+06	2.66008e+06	2.37721e+06	185460	6.40086e+06	7.2384e+06	1.74951e+06	1.64642e+06	1.06029e+06	5.85686e+06	6.94388e+06	4.1734e+06	5.13283e+06	4.2248e+06	1.72769e+06	1.99468e+06	1.4265e+06	554904	340876	44069.1	168391	247812	692550	535819	963301	370.136	623797	370.136	370.136	370.136	370.136	8.63293e+06	383801	2.38577e+06	5.63602e+06	4.54923e+06	4.31688e+06	4.97044e+06	451881	4.18348e+06
3,5-Di-O-galloyl-4-O-digalloylquinic acid	POS02613	725870	820646	7.50394e+06	580516	382275	3.30327e+06	2.3195e+06	7.70336e+06	3.83164e+06	3.45403e+06	3.67061e+06	2.5776e+06	5.71708e+06	4.9502e+06	1.39165e+06	4.47084e+06	6.03134e+06	5.59976e+06	5.62359e+06	4.39594e+06	3.98485e+06	3.60366e+06	6.16856e+06	2.56717e+06	1.89714e+06	3.87686e+06	626401	568262	1.98158e+06	832442	369404	654618	3.00106e+06	2.1155e+06	1.38557e+06	1.77688e+06	2.0273e+06	1.55348e+06	2.07948e+06	1.08232e+07	2.25562e+06	5.76458e+06	5.34609e+06	5.29466e+06	5.00184e+06	5.91793e+06	762607	3.70939e+06
3,6,8-Trimethylallantoin	POS04143	741601	1.33573e+06	1.44994e+06	1.0039e+06	1.53014e+06	858380	1.46577e+06	1.01134e+06	889833	1.47686e+06	976013	1.49843e+06	1.22092e+06	1.2256e+06	1.25112e+06	1.65276e+06	1.49639e+06	863075	913068	1.1549e+06	831240	753663	1.72553e+06	1.57344e+06	1.35139e+06	1.91773e+06	1.81107e+06	1.83201e+06	1.69516e+06	1.75124e+06	1.36626e+06	1.44486e+06	2.10215e+06	707376	1.36471e+06	961833	776159	1.44269e+06	858382	1.72419e+06	1.26444e+06	1.40647e+06	1.00769e+06	970855	901335	784080	1.53057e+06	891025
3,7-Di-O-methylquercetin	POS09543	19840.7	77981.1	159730	54912.6	55015.2	25837.4	1101.49	182520	128212	35040.6	50740.4	1.29899e+06	1.33459e+06	1.2767e+06	138287	155635	622643	1.27075e+06	1.261e+06	679552	697667	486959	529646	335359	162889	201741	199539	61394.8	73173.9	113439	151773	165777	222048	165666	40224.5	115998	91397.3	68455.7	169267	105929	1101.49	3.17241e+06	239359	364766	267108	332189	191075	345343
3,8-Diglucosyldiosmetin	NEG01154	3.14719e+06	211865	785563	939804	370.136	49076.5	7.1655e+06	906484	49443.4	172894	40651.5	370.136	274272	85139.3	551156	370.136	63112.9	216108	116665	837682	579668	647027	370.136	190180	773635	234952	28359.4	370.136	3.02333e+06	370.136	370.136	370.136	975576	4.94748e+07	5.64023e+06	4.06293e+07	3.27292e+07	4.74546e+06	4.5968e+07	225336	1.99307e+06	101548	341548	469210	169469	291906	370.136	2.10334e+06
3-[(1R,2S,5R,6S)-5-Hydroxy-7-oxabicyclo[4.1.0]heptan-2-yl]-2-oxopropanoate	POS09074	89508.7	127173	120618	152200	161121	139217	217717	139399	207858	219684	168921	229972	156055	200104	183762	166614	105226	140937	190481	208592	192609	135519	214330	208848	100568	178409	216951	161204	162847	208490	137794	157970	188774	241541	174029	212173	161138	152587	267130	4.76058e+06	168502	92486.2	210729	146002	100888	129789	217397	1.2538e+06
3-[(2,6-Dichlorobenzylidene)amino]-6H-dibenzo[b,d]pyran-6-one	POS09833	142050	257131	207629	139884	98944.9	377488	639836	204003	398213	287424	267270	111421	135441	107056	20089	249039	208489	181742	154181	166363	137353	188686	897490	3.16127e+06	1.54314e+06	871586	92370.1	52403	272047	109968	53524.3	141534	550952	82383.7	140915	73500	126853	193702	163329	809443	143825	335414	84626.7	140931	285547	86332	516196	383076
3-[3,5-dihydroxy-4-(sulfooxy)benzoyloxy]-2,4,5-trihydroxybenzoic acid	POS06894	176878	425526	133550	52460	75355.4	158893	195290	519461	196556	121822	84024.4	1.61372e+06	941976	836507	121988	410019	293988	881358	846364	1.34343e+06	1.19506e+06	978717	195295	270148	200235	188679	152608	72759.7	73530.6	139464	362611	331795	970327	258409	98642.7	377997	337818	100831	340498	144269	274155	485231	1.35964e+06	1.20444e+06	1.17799e+06	1.30325e+06	312900	934558
3-[3,5-dihydroxy-4-(sulfooxy)benzoyloxy]-4,5-dihydroxybenzoic acid	POS02003	313117	557399	1.62471e+06	276400	69823.5	858147	252953	2.56024e+06	1.05818e+06	822609	634658	282404	8.30563e+06	7.83118e+06	1101.49	1.32907e+06	52020.1	7.2773e+06	7.01656e+06	1.01349e+07	7.95665e+06	7.51356e+06	366589	274789	422384	85420.1	23794.9	1101.49	41958.8	224757	429680	683742	2.0037e+06	234501	1.62185e+06	576712	814640	978934	755405	455666	239627	3.05336e+06	2.00229e+07	1.84159e+07	1.7838e+07	1.66709e+07	8457.01	8.39597e+06
3-[3-hydroxy-5-methoxy-4-(sulfooxy)phenyl]prop-2-enoic acid	POS09427	172546	252047	457788	238521	378620	235676	429189	208938	187347	385321	265946	304887	361317	319634	302386	350132	252087	137986	204599	203500	166518	164043	364089	364602	178761	449104	482480	459963	394400	370651	283196	313481	335219	157157	338949	265633	209338	296073	173218	334522	246534	206177	214608	242059	173805	198690	391611	193138
3-[3-methoxy-4-(sulfooxy)phenyl]prop-2-enoic acid	NEG02471	879671	236337	1.0613e+06	644021	370.136	618724	4.23798e+07	1.33336e+06	679581	625762	679039	221113	759478	682651	1781.08	97039	218632	804851	802833	563498	528042	468461	280886	474426	624466	797662	339772	177298	12779.7	46428.4	8789.55	69035.8	275288	1.55116e+06	3.26113e+06	1.40585e+06	1.52384e+06	3.96465e+06	1.52454e+06	2.24955e+06	238851	400476	1.23693e+06	1.08361e+06	1.07007e+06	1.15083e+06	492040	1.67919e+06
3-{[(2E)-4-Amino-4-oxobut-2-enoyl]amino}-L-alanine	NEG00209	5.91463e+07	1.10333e+08	4.69866e+07	5.48838e+07	1.12081e+07	1.06995e+08	2.41096e+08	5.3161e+07	1.16454e+08	1.09549e+08	1.08076e+08	9.38367e+07	2.65251e+07	2.64888e+07	5.80133e+06	1.18498e+07	3.19052e+07	2.79109e+07	2.91385e+07	2.58951e+07	2.38499e+07	2.16278e+07	3.45199e+07	4.17216e+07	1.08714e+08	1.96724e+08	1.43775e+07	1.0862e+07	1.66298e+07	8.3962e+06	1.01124e+07	1.35113e+07	2.61846e+07	1.7338e+09	6.11857e+07	1.66884e+09	1.66059e+09	6.78112e+07	1.60018e+09	1.06326e+08	7.52355e+07	1.04037e+08	1.19711e+08	1.05578e+08	9.98314e+07	1.08517e+08	3.0339e+08	1.79135e+08
3-Amino-3-(4-hydroxyphenyl)-propionic acid	NEG00092	1.03037e+07	9.60226e+06	6.44836e+06	9.07444e+06	1.78837e+07	1.34575e+07	3.54214e+06	7.93791e+06	1.47446e+07	1.45261e+07	1.17829e+07	1.49529e+07	3.14334e+07	3.47057e+07	8.8131e+07	1.657e+07	2.18459e+07	3.34515e+07	3.91325e+07	1.32069e+07	1.28914e+07	1.18923e+07	2.93547e+06	3.03498e+06	3.38156e+06	6.02558e+06	5.96463e+07	8.12493e+07	5.31701e+07	2.60463e+07	1.19064e+07	1.66643e+07	7.5896e+06	2.86122e+06	4.17346e+06	4.50941e+06	3.66268e+06	4.66708e+06	2.79063e+06	3.21594e+06	8.67045e+06	2.70868e+07	3.14891e+07	2.71787e+07	2.65959e+07	2.8226e+07	1.39361e+07	2.76763e+07
3-Amino-4,7-dihydroxy-8-chlorocoumarin	POS10562	35120.8	1101.49	1101.49	41436.6	1101.49	9236.76	74060.4	1101.49	25412.4	17449.1	6961.01	1101.49	1101.49	5098.23	1101.49	1101.49	1101.49	1101.49	1101.49	1101.49	1101.49	1101.49	1101.49	1101.49	1101.49	1101.49	1101.49	1101.49	1101.49	1101.49	4103.25	1101.49	1101.49	4.21949e+06	3903.27	4.72813e+06	4.68992e+06	3974.68	4.46796e+06	1101.49	593481	1101.49	1101.49	1101.49	1101.49	1101.49	1101.49	4527.15
3-Aminobutyrate	POS00233	5.62626e+07	1.13576e+08	3.69612e+08	5.8877e+07	1.99078e+07	1.36033e+08	2.5807e+08	431278250	1.53709e+08	139908261	1.37745e+08	2.16535e+07	2.85096e+08	3.16878e+08	1.9134e+08	7.31625e+07	1.169e+08	2.9458e+08	3.50284e+08	6.27916e+08	6.43952e+08	5.70314e+08	1.81181e+08	1.37003e+08	6.422e+07	6.40053e+07	1.62371e+08	2.04238e+08	259684745	1.5419e+08	1.20847e+08	129533164	1.35572e+08	4.62955e+08	1.13002e+08	4.62562e+08	4.78384e+08	1.09786e+08	4.65973e+08	4.96128e+08	2.91995e+07	2.05533e+08	3.05286e+08	298172890	2.85101e+08	3.20001e+08	6.783e+06	4.46836e+08
3-Aminopentanedioic acid	NEG00076	4.44355e+07	6.31589e+07	1.8534e+08	4.55421e+07	1.2749e+08	5.03598e+07	4.92635e+08	1.9096e+08	1.32828e+08	1.31092e+08	1.28159e+08	1.79187e+08	4.29591e+08	4.56525e+08	3.0969e+08	1.88074e+08	5.78804e+07	4.86732e+08	4.76805e+08	5.02408e+08	4.89873e+08	4.54981e+08	5.37804e+08	5.01033e+08	2.87129e+08	3.20159e+08	6.85015e+07	1.10137e+08	8.62965e+07	1.15307e+08	1.09535e+08	1.72912e+08	7.48579e+07	1.25326e+08	1.35694e+08	1.5204e+08	1.37094e+08	1.26297e+08	9.58947e+07	8.83029e+08	1.78268e+07	3.0475e+08	2.91363e+08	2.85889e+08	2.71463e+08	2.93179e+08	2.09368e+07	2.88475e+08
3'-Azido-3'-deoxy-5'- O-beta-D-glucopyranuronosylthymidine	POS01898	6.93641e+06	3.59079e+06	7.5014e+06	6.03192e+06	59315.6	1.45038e+06	4.2969e+07	8.84263e+06	1.72126e+06	1.75004e+06	1.51115e+06	4.50402e+06	2.39303e+06	2.41536e+06	21500.1	3.99921e+06	1.69461e+06	2.45971e+06	2.64716e+06	1.601e+06	1.39288e+06	1.17586e+06	618369	1.49682e+06	759254	1.49714e+06	1.98902e+06	1.17949e+06	136620	879012	394760	739944	1.34232e+06	5.21153e+06	5.81476e+06	5.23234e+06	5.26977e+06	5.78753e+06	5.49327e+06	4.86957e+07	613024	2.30466e+06	2.80993e+06	2.90813e+06	2.62622e+06	3.26106e+06	192907	1.19799e+07
3beta,5alpha,6beta-Cholestanetriol	POS12684	1101.49	89939.5	3933.15	5945.15	1101.49	1101.49	14500.5	1101.49	1101.49	11863	1101.49	1101.49	1101.49	1101.49	4496.65	4266.45	17899.8	1101.49	6065.26	1101.49	1101.49	5038.24	1101.49	1101.49	1101.49	1101.49	13122	1101.49	1101.49	4136.83	4665.87	13898.2	1101.49	186338	9614.9	279410	190245	1101.49	229029	1101.49	1101.49	70562	50014.7	86276.9	24703.4	25994.2	1101.49	721778
3-beta-D-Glucopyranuronosyloxy-5-methylisoxazole	POS06278	108417	8813.68	90607.4	69197.9	7405.87	65018	186021	161761	62396.4	55477.9	43225	2648.32	12426.9	18526.3	4096.01	7464.33	3893.77	14989.6	8839.79	4154.08	1101.49	1101.49	5084.01	1101.49	13987.1	10392.5	1101.49	1101.49	28898.9	1101.49	1101.49	6462.58	4347.9	1.46954e+07	9859.11	1.38138e+07	1.36339e+07	12563.5	1.41852e+07	176682	1.2709e+06	9274.87	33601.3	29539.5	30726.2	14330.2	7953.47	254364
3beta-Hydroxy-5alpha-cholest-7-ene-4alpha-carboxylate	POS08439	95483.6	314267	56195.4	46575.8	1101.49	117240	24503.2	47897.9	177852	108049	123880	61445.3	17353.8	5744.61	1101.49	11202.6	376355	6877.75	13319	53980.4	59062.3	38162.6	137379	187146	246071	290586	11755.7	35058.6	1101.49	8400.93	36471.5	5347.15	97295.3	343401	80809.3	268356	312523	94779.5	369593	5256.83	132415	1101.49	7292.43	6325.65	1101.49	1101.49	54804.7	6107.16
3-Bromo-2Z-heptenoic acid	NEG05912	53269.1	28638.2	15953.3	87522.3	99631.2	69506.7	31558.8	36125.5	64114.4	44816.8	27202.8	113501	16844.4	28485.9	28948	12496.9	22844.4	38454.9	33738.2	36763.6	34928.5	32064.2	20823.4	32143.4	35766.2	14779.8	12587.5	21929.1	30987.9	23099.3	22877.3	28817.7	30247.5	1.53593e+06	38720.9	1.55564e+06	1.50819e+06	17614	1.62337e+06	50985.4	27017.8	16187.9	33211	27952.9	24073.2	36956.7	58823	21569.1
3-Bromo-tyrosine	POS06146	738925	464818	431920	563837	859728	3.70462e+06	638279	761056	4.05495e+06	3.66975e+06	4.90083e+06	958426	707139	207625	1101.49	280512	2.93043e+06	667573	365705	438037	492750	469198	338482	340631	379785	412066	73644.6	16411.2	456218	72792	58293.7	81139.2	208094	1.00553e+06	86749	832134	867171	30153	733684	2.898e+06	203373	405906	648773	917513	708944	986473	1.49165e+06	1.58545e+06
3-carboxy-2,3-dihydroxypropanoate	NEG02420	3.21492e+06	842472	5.11433e+06	2.77039e+06	2.79476e+06	3.30771e+06	96435	5.91267e+06	3.47998e+06	3.58457e+06	3.31893e+06	90185.2	1.21505e+06	1.12682e+06	154177	1.11091e+06	90806.8	1.14078e+06	1.22149e+06	966759	891662	800900	733281	1.083e+06	920412	1.26723e+06	15725	5554.73	16084.3	396324	257093	238368	1.24395e+06	849701	93385.8	238548	1.08173e+06	107890	888288	4.07368e+06	299061	1.88682e+06	2.28176e+06	2.03311e+06	2.14935e+06	2.27843e+06	26559.9	598998
3-Carboxybenzadehyde	NEG00104	1.26456e+06	2.22535e+06	1.99461e+07	1.16412e+06	722836	5.64009e+06	2.21433e+06	2.09875e+07	6.69755e+06	6.79684e+06	5.89079e+06	2.14864e+06	1.31952e+07	1.18856e+07	1.6059e+06	8.08596e+06	2.76418e+06	1.26192e+07	1.29898e+07	8.71808e+06	8.52264e+06	6.77266e+06	6.26784e+06	6.95529e+06	2.73472e+06	2.63533e+06	5.17977e+06	5.52037e+06	2.442e+06	2.51723e+06	2.98664e+06	2.95557e+06	1.95865e+06	5.71703e+06	810824	5.66301e+06	5.35342e+06	851068	5.55699e+06	1.16457e+07	2.57873e+06	5.30983e+06	2.31679e+07	2.13521e+07	1.96677e+07	2.26161e+07	1.05904e+06	4.61383e+06
3-Chloro-D-alanine	POS01808	5.96635e+06	5.63756e+06	6.35429e+06	4.83234e+06	5.46373e+06	4.73223e+06	4.77394e+06	4.96076e+06	5.5023e+06	6.82605e+06	6.63499e+06	5.30209e+06	7.36188e+06	5.30484e+06	5.55625e+06	5.58334e+06	6.61908e+06	4.93934e+06	5.86393e+06	6.58399e+06	6.03383e+06	5.30904e+06	6.79378e+06	4.95392e+06	4.68913e+06	5.85647e+06	6.30709e+06	5.16845e+06	5.04127e+06	5.2225e+06	5.84355e+06	4.97638e+06	4.90164e+06	5.22672e+06	5.16824e+06	4.79578e+06	4.81832e+06	5.8776e+06	5.28606e+06	6.61403e+06	5.02524e+06	6.51778e+06	5.20766e+06	5.94845e+06	7.57695e+06	6.09142e+06	6.35263e+06	6.39473e+06
3-Decaprenyl-4,5-dihydroxybenzoate	POS04620	1.24278e+06	2.57982e+06	1101.49	940169	2.95593e+06	1.40692e+06	1101.49	1101.49	955674	1.41096e+06	1.27205e+06	1101.49	1101.49	1101.49	3.16566e+06	3.69441e+06	1.76777e+06	1101.49	1101.49	102434	97165.4	38225.6	421900	82487.2	710465	559081	7.59518e+06	7.57577e+06	5.49156e+06	6.74129e+06	6.08638e+06	6.82387e+06	1.532e+06	423794	5.90824e+06	359140	542654	5.66929e+06	192191	1101.49	4.37381e+06	2.12923e+06	97656.8	1101.49	1101.49	1101.49	5.17305e+06	37004.4
3-Dehydroshikimate	POS00489	2.41273e+07	8.53501e+07	3.79065e+07	1.47853e+07	6.34703e+07	7.34431e+06	3.97743e+06	2.99385e+07	5.60141e+06	3.88618e+06	6.79455e+06	2.60545e+06	2.84917e+08	2.87029e+08	2.31271e+06	7.45462e+07	1.51672e+07	2.95361e+08	2.97403e+08	2.04163e+08	1.39722e+08	132200381	8.08903e+06	4.17171e+06	1.65416e+06	5.9343e+06	3.4742e+07	9.33488e+06	1.27652e+06	8.91588e+06	1.31413e+07	4.30291e+06	2.04808e+07	1.91634e+07	1.51898e+07	3.08099e+07	3.03033e+07	1.0145e+07	8.4521e+06	6.21042e+06	2.25556e+06	6.39012e+06	6.16629e+06	1.99303e+07	1.178e+07	2.17017e+07	3.06617e+06	1.84785e+07
3-dehydrosphinganinium(1+)	POS10842	127309	1101.49	1101.49	57651.7	5972.83	237333	4.36045e+06	1101.49	334127	220247	359496	2.19377e+06	49513.5	49969.3	1101.49	184393	844394	11397.2	53371.3	4738.43	18187.8	6397.33	128982	434124	364486	429036	1101.49	5254.14	92866.4	3680.76	4539.79	1101.49	15298.3	40453.7	69199	72004.1	20376.8	70929.1	61175.5	34851.7	6520.15	50436.1	86126.6	85269.7	58179.1	20166.6	45291.7	326916
3-Deoxy-D-manno-octulosote	POS05350	1.03888e+06	1.1324e+06	556192	903362	852739	1.10447e+06	1.25119e+06	993261	1.19439e+06	1.41429e+06	852656	1.07015e+06	846657	984162	995856	999794	930327	1.10399e+06	998105	923287	919560	1.29374e+06	1.42604e+06	844685	1.18986e+06	936163	653357	910744	1.06617e+06	1.11001e+06	887865	1.7482e+06	2.0016e+06	1.37417e+06	954312	1.45296e+06	1.45105e+06	891755	1.61131e+06	1.59353e+06	661118	946454	1.2178e+06	1.12653e+06	1.07245e+06	1.09634e+06	849021	1.22218e+06
3-Deoxy-D-manno-octulosote 8-phosphate	POS09717	43336.3	47949	30272.5	32804.5	107222	105563	134983	69189.8	68098.4	142223	70201	55875	1.96043e+06	1.62193e+06	40109.3	47729.6	333704	1.59566e+06	1.75188e+06	692589	639746	533659	1.05756e+06	1.24258e+06	731267	357642	8342.68	1101.49	199419	5663.64	10986.2	4033.15	141614	227572	45945.5	175028	156908	86401.6	165852	572336	78657.6	117986	1.95612e+06	2.00424e+06	1.89659e+06	1.84704e+06	53070.7	464169
3-Epihydroxymugineic acid	NEG00318	1.3366e+08	6.14494e+07	1.00951e+08	9.30653e+07	1.50419e+07	7.50353e+07	4.7019e+08	9.77948e+07	9.51516e+07	1.10182e+08	1.09434e+08	1.04494e+08	7.73296e+07	6.28619e+07	3.04956e+07	2.91548e+07	3.13176e+07	5.85961e+07	5.83388e+07	3.53266e+07	3.95525e+07	2.9299e+07	4.54005e+07	4.50285e+07	4.58101e+07	7.93659e+07	3.62899e+07	2.46832e+07	2.35701e+07	2.28813e+07	1.4391e+07	2.0768e+07	3.68401e+07	5.90013e+07	1.26712e+08	5.76952e+07	6.89426e+07	1.50201e+08	5.55748e+07	1.56362e+07	6.03155e+07	1.86284e+07	2.42309e+07	2.80294e+07	3.61935e+07	3.64593e+07	9.79635e+07	8.65672e+06
3-Fluorocatechol	POS01101	1.723e+06	4.53843e+06	1.91455e+07	2.60544e+07	5.42055e+07	9.45676e+06	4.08438e+06	2.72862e+07	1.15e+07	1.05318e+07	7.39798e+06	2.9908e+07	3.13509e+07	3.08858e+07	2.34488e+06	3.68512e+06	660871	2.99324e+07	3.30732e+07	1.4375e+07	1.84476e+07	1.78533e+07	1.15068e+07	1.06616e+07	5.05305e+06	4.98544e+06	1.03254e+07	766914	1.24551e+07	888541	759876	1.36554e+06	2.52408e+06	4.07367e+06	3.01385e+06	4.41701e+06	4.10743e+06	2.96216e+06	3.43195e+06	7.10918e+06	1.21767e+07	5.11205e+06	2.18735e+07	2.21996e+07	1.84653e+07	1.88876e+07	2.40849e+07	7.98539e+06
3-Fluoro-cis,cis-mucote	POS01474	1.17806e+07	1.8818e+07	367994	1.04393e+07	426302	528005	579435	333795	561858	540389	565237	118184	2.16243e+06	1.95176e+06	358608	461309	1.98289e+07	1.92845e+06	2.18043e+06	1.0959e+07	1.01265e+07	8.52228e+06	2.47268e+07	2.53112e+06	6.7858e+06	1.49175e+07	193563	174788	51105.4	133725	153572	177907	296797	4.45777e+07	541447	4.43615e+07	4.44997e+07	592631	4.66356e+07	362582	94188.4	1.62955e+06	1.26047e+06	1.35695e+06	1.1732e+06	1.3527e+06	125892	1.22021e+07
3-Fluorocyclohexadiene-cis,cis-1,2-diol-1-carboxylate	POS11440	75945.1	136361	1.30038e+06	73261.7	6243.14	549718	11507.7	912936	291363	276103	256815	1101.49	1.00311e+06	1.06989e+06	13760	38721.9	10384.3	987032	1.18592e+06	519135	330544	495965	484715	570821	483836	326987	9308.71	3348.35	34455.1	10610	1101.49	9708.3	46809.1	15592.9	5484.8	21675.4	29817.5	13583	34941	143999	12332.5	208567	665132	304383	547483	866125	4682.6	7553.41
3-Hexaprenyl-4-hydroxy-5-methoxybenzoate	POS05149	5566.11	51303.5	138567	7659.7	12247.5	75602.7	37606.3	142305	93212.9	64639	35441.3	1101.49	94230.6	201100	12335.8	27179.9	31498.3	123467	166175	68957.7	93169.5	39972.8	125239	135260	331129	197353	6902.51	34253.9	1101.49	16218.4	4481.15	22851.8	1101.49	4115.23	91467.3	29537.2	6203.3	115189	4320.96	1101.49	8.32657e+06	275919	136212	121454	103163	146678	1101.49	62486.4
3-hydroxy-2-(hydroxymethyl)-2-[(sulfooxy)methyl]propanoic acid	NEG04309	83466.8	130334	2.72524e+06	73149.8	56136.7	448617	114205	2.92207e+06	509328	504382	476310	41723.9	278172	272033	54349.5	2.46306e+06	86745.4	247832	271956	458695	396510	398762	132907	159850	69528.3	55908.3	68791.1	66211.5	60887.5	65118	71657.2	63019.4	51768.5	189314	127718	169113	200093	113852	167678	690268	90103.5	285605	1.53022e+06	1.36866e+06	1.46291e+06	1.41202e+06	64653.2	399623
3-hydroxy-2-isobutyrate	POS01936	6.74484e+06	7.91627e+06	1.36342e+06	6.10488e+06	6.31639e+06	5.03246e+06	2.32428e+06	1.24727e+06	5.51465e+06	6.0231e+06	5.39724e+06	670412	3.55653e+06	2.87912e+06	1.12206e+07	7.03771e+06	1.17176e+07	2.93613e+06	2.88379e+06	4.70597e+06	4.59328e+06	3.47339e+06	7.17644e+06	7.21935e+06	8.09907e+06	6.69196e+06	1.01027e+07	1.01157e+07	2.21118e+07	1.0244e+07	1.04669e+07	1.49569e+07	1.08995e+07	1.63346e+06	1.2877e+06	1.49415e+06	2.13361e+06	1.72108e+06	2.04977e+06	172002	3.0291e+06	4.07166e+06	687881	658780	701567	748942	984884	279258
3-hydroxy-2-methyl-2-[(sulfooxy)methyl]propanoic acid	NEG00414	1.18142e+07	1.71744e+07	3.45314e+07	1.08543e+07	8.07387e+06	1.67013e+07	1.99688e+07	3.58384e+07	1.76868e+07	1.82736e+07	1.78094e+07	1.06279e+07	1.51555e+07	9.87555e+06	9.11112e+06	1.47603e+07	1.1299e+07	1.43251e+07	1.02032e+07	1.8538e+07	1.7705e+07	1.76251e+07	1.26726e+07	1.39156e+07	2.28954e+07	2.8783e+07	9.10362e+06	7.89923e+06	8.02294e+06	8.19652e+06	8.22481e+06	7.82405e+06	8.56289e+06	1.59152e+08	1.10299e+07	1.74608e+08	1.9165e+08	1.12868e+07	1.52807e+08	3.86705e+07	2.11968e+07	2.374e+07	2.76923e+07	2.38252e+07	2.46671e+07	2.53542e+07	2.80333e+07	2.37044e+07
3-Hydroxy-2-Methylbutanoic acid	NEG00110	3.26728e+07	2.45529e+07	1.98033e+08	3.18679e+07	5.41023e+07	8.85123e+07	9.49465e+06	2.21922e+08	9.98912e+07	9.72494e+07	8.44752e+07	1.10997e+07	7.00182e+07	6.93698e+07	4.89053e+07	5.01246e+07	2.41366e+07	7.95399e+07	8.28974e+07	9.1088e+07	8.70394e+07	7.7534e+07	1.74644e+08	1.45492e+08	9.27356e+07	7.42534e+07	9.54083e+07	9.96811e+07	7.01002e+07	9.85219e+07	8.1147e+07	9.33273e+07	9.54821e+07	7.38782e+07	1.73489e+07	6.7593e+07	6.1991e+07	1.67169e+07	6.788e+07	4.16762e+07	3.57897e+07	7.0005e+07	1.82361e+08	1.63235e+08	1.66085e+08	1.70135e+08	1.27531e+07	7.58853e+07
3-Hydroxy-2-methylpyridine-4,5-dicarboxylate	POS02510	3.46065e+06	2.20454e+06	1.51435e+06	3.28608e+06	1.8842e+06	4.06496e+06	1.11328e+06	1.58082e+06	5.28634e+06	3.18777e+06	3.56208e+06	1.75935e+06	5.59716e+06	2.96281e+06	2.03632e+06	1.73074e+06	2.06906e+06	3.50394e+06	2.83996e+06	2.11825e+06	1.95696e+06	2.42421e+06	3.0217e+06	2.68367e+06	2.63491e+06	2.65109e+06	3.35839e+06	3.80377e+06	4.0176e+06	3.51357e+06	2.99339e+06	4.64784e+06	4.01438e+06	3.45149e+06	2.31057e+06	2.46859e+06	3.06708e+06	4.1065e+06	2.67665e+06	1.08999e+06	2.27163e+06	1.54977e+06	2.65472e+06	2.95759e+06	2.57879e+07	2.39e+06	1.74937e+06	4.42087e+06
3-Hydroxy-9-hexadecenoylcarnitine	POS09973	1101.49	1101.49	1101.49	1101.49	1101.49	1101.49	1101.49	7228.06	4357.29	4811.21	1101.49	1101.49	7334.13	36260	1101.49	1101.49	1101.49	1101.49	27822.8	1101.49	5865.56	1101.49	6135.93	1101.49	6683.24	7231.73	1101.49	1101.49	1101.49	4009.67	1101.49	6310.07	1101.49	5224.28	1101.49	1101.49	5209.1	4967.95	1101.49	1101.49	904494	37007.4	13374.9	1101.49	1101.49	1101.49	1101.49	1101.49
3-Hydroxy-D5-Cholenic acid	NEG00023	736564	938307	2.64024e+06	783826	107408	778279	5.66599e+06	2.84657e+06	819938	889093	779456	251499	1.26757e+06	1.19167e+06	343226	459427	862187	1.25776e+06	1.35857e+06	3.81863e+06	3.70729e+06	2.84624e+06	1.50876e+06	566030	266455	339528	8.00793e+06	7.52655e+06	3.25528e+06	3.44482e+06	6.14457e+06	9.29801e+06	4.22255e+06	790083	765434	757552	808306	847455	736739	7.18568e+06	765660	2.40656e+06	5.79056e+06	5.0838e+06	5.22507e+06	5.02135e+06	342007	5.08108e+06
3'-Hydroxydiclofenac	POS06614	245623	1.00749e+06	170443	231131	373475	882720	47123.1	373465	438035	465412	240683	31432.7	616091	855237	80266.2	119244	26627.2	635217	736212	487772	280346	117483	232668	430606	430157	124480	1.90098e+06	2.27862e+06	3.20949e+06	6.04048e+06	5.99696e+06	1.73912e+06	2.32839e+06	122029	25040.3	151131	117492	92315.9	154030	70018	299667	189887	442142	513056	362127	661243	36161.3	91495.7
3-hydroxyguanfacine glucuronide	POS06656	140490	246709	1101.49	85384.2	826768	1101.49	32731.4	1101.49	1101.49	1101.49	1101.49	1101.49	238521	163260	1101.49	1101.49	23608.4	56560.6	157346	93500.4	195829	132565	21953.3	1101.49	1101.49	1101.49	313855	1101.49	1101.49	62442.4	51578	118064	74194.2	4.62362e+06	415039	4.36397e+06	4.15351e+06	334146	3.8804e+06	491749	373619	2.97958e+06	916345	912162	821333	1.20816e+06	1101.49	5.4658e+06
3-Hydroxykynurenine	POS08101	109532	275898	2.75613e+06	130778	434335	1.18832e+06	250026	3.04604e+06	1.40516e+06	1.27114e+06	1.49463e+06	154561	405020	284050	364705	425665	465337	377212	400411	257463	192404	441466	490696	388811	401212	431810	362733	382998	286338	604301	453946	526248	518889	642532	163645	433398	475044	185015	409629	507653	470580	503350	1.07877e+06	1.03983e+06	1.08237e+06	1.11805e+06	376282	76454.7
3-Hydroxy-L-glutamate	POS08730	295063	296030	302585	251028	329479	345119	302941	273685	349198	494772	354053	335729	267563	319284	290639	294081	307728	308300	318517	233731	265317	239487	582086	453784	407033	515402	458272	594929	557172	521977	594224	504479	526514	251577	315177	285396	284338	291398	272858	252181	236587	296482	279538	337188	283211	279962	262906	263160
3-Hydroxy-L-tyrosyl-AMP	POS10942	116233	99081.8	405871	53489.3	49705.3	332296	67879	931959	311331	155164	126847	655280	273062	693970	41422.6	82975.3	314344	836361	840034	462127	529570	411066	465441	828929	559143	345994	128750	41893	16699.1	59345.3	76515.3	169169	61143.6	26862.8	58459.4	26871.4	28014.3	55847.2	31183.6	59870.9	86383	149989	718230	752625	304990	599918	63146.3	211919
3-Indolepropionic acid	NEG00011	934058	1.36975e+06	6.30468e+06	916989	2.18257e+06	2.7563e+06	9.18116e+06	6.50099e+06	2.97412e+06	3.16841e+06	2.78797e+06	1.21284e+06	936716	929143	219979	947535	1.62868e+06	968296	1.08844e+06	1.44962e+06	1.28392e+06	1.17862e+06	5.47258e+06	1.73002e+06	1.97171e+06	3.70247e+06	116245	243094	87333.9	135859	55306.7	325526	2.85674e+06	2.09648e+06	80351.4	1.86867e+06	1.83252e+06	68201.4	1.89031e+06	61056.1	617980	993734	2.35475e+06	2.14348e+06	2.18347e+06	2.47692e+06	1.4366e+06	1.53644e+06
3-Iodo-L-tyrosine	POS12554	78238.5	97375.7	125131	158235	67565.1	106017	204234	115006	112438	93248.2	105109	225401	307975	267933	232130	158646	176578	296696	294798	311613	257969	283203	303685	278190	235716	239836	69782.8	48404.8	1101.49	222266	141614	183492	163743	134863	97151.6	143246	132155	143563	166777	323540	215216	275558	167990	151592	157998	172438	314696	79403.1
3-Iodopropanoic acid	POS02767	2.92146e+06	3.62212e+06	2.88156e+06	2.87609e+06	6.83799e+06	2.60403e+06	3.79498e+06	3.21072e+06	2.89651e+06	1.45056e+06	2.12924e+06	5.12883e+06	1.59944e+06	1.08825e+06	2.82178e+06	3.21081e+06	1.09828e+06	3.72702e+06	1.25071e+06	3.32887e+06	3.14842e+06	3.22831e+06	1.45896e+06	3.21972e+06	3.18749e+06	2.89349e+06	4.05922e+06	3.98294e+06	4.49874e+06	4.00831e+06	4.01866e+06	4.04309e+06	3.20563e+06	4.08532e+06	3.1181e+06	4.15517e+06	4.32719e+06	415174	4.13906e+06	5.12051e+06	3.40732e+06	1.42451e+06	3.70907e+06	3.68687e+06	3.60918e+06	3.81429e+06	3.57546e+06	453169
3-Iodothyronamine	POS09872	54936.2	63040.4	815028	55622.9	12788	196500	251495	968847	290311	335225	243725	25132.3	1.21316e+06	1.20816e+06	23080	99210.4	197806	1.19193e+06	1.21495e+06	728502	793055	717130	274019	240791	119187	150525	3215.25	12278.9	6656.45	55056.8	20620.4	8429.54	103901	96270.2	38961.9	121173	135286	35161.7	139076	1.88147e+06	16717.3	172478	915413	1.06954e+06	937160	963178	49032.6	238608
3-keto Fusidic acid	NEG03631	1.14091e+06	1.17685e+06	370.136	711905	2.08449e+06	240136	370.136	370.136	402052	269978	434618	284275	370.136	370.136	3.63889e+06	4.83373e+06	2.70615e+06	370.136	370.136	103207	347064	208623	370.136	33056.1	293851	299649	3.73527e+06	3.2497e+06	2.50513e+06	3.03318e+06	3.36962e+06	2.80391e+06	2.13105e+06	108429	2.48638e+06	89566.8	59045.8	2.21214e+06	63945.3	370.136	2.14094e+06	16751.5	30139.6	370.136	370.136	370.136	370.136	370.136
3'-Keto-3'-deoxy-ATP	POS07750	181152	77056	446700	140233	186581	660934	27043.7	847019	748019	705784	537903	122804	1.61333e+06	1.59739e+06	148442	49953.6	126417	1.42132e+06	1.80377e+06	453745	340269	236741	251496	18296	1101.49	14254.2	146335	129626	135055	185204	99502	146870	397166	1.11147e+06	177065	1.13845e+06	1.17312e+06	143629	902670	1.30324e+06	403230	1.1487e+06	374768	456854	391366	547733	156902	103257
3-Methoxy-4-Hydroxyphenylethyleneglycol Sulfate	NEG00049	950460	1.43188e+06	1.45016e+06	935399	856203	535966	407997	1.5852e+06	690703	609072	484848	335665	819641	892714	1.24627e+06	939942	714219	845507	988206	295444	288332	246860	775602	1.50641e+06	1.20291e+06	951799	794866	814709	391019	631479	824352	625080	1.07303e+06	1.20284e+06	421366	1.13035e+06	1.2273e+06	423773	1.21898e+06	1.84142e+06	882572	729892	1.38268e+06	1.43733e+06	1.22098e+06	1.51198e+06	631824	1.03372e+06
3-Methoxy-4-hydroxyphenylglycol glucuronide	POS10672	1101.49	1101.49	3.83389e+06	1101.49	1101.49	561804	10770.9	5.34141e+06	614831	512466	514032	4281.33	200201	240348	1101.49	5180.84	1101.49	256286	308673	13436.1	34909.5	12565.4	14108.3	11475.4	1101.49	1101.49	1101.49	1101.49	1101.49	1101.49	1101.49	1101.49	5398.71	489927	1101.49	501600	568246	1101.49	563121	135457	1101.49	18932.5	522568	458831	472440	618864	4659.47	24186.4
3-Methylbenzyl alcolhol	POS00054	4.39634e+06	1.05739e+07	5.84735e+07	4.69767e+06	228124	3.22229e+06	2.11901e+07	6.42664e+07	3.64485e+06	3.35133e+06	3.17222e+06	130553	1.05153e+07	1.00395e+07	78483.1	355349	1.14931e+07	1.01417e+07	1.08449e+07	1.02809e+07	1.00937e+07	9.06958e+06	6.03683e+07	6.08758e+06	4.61829e+06	1.11911e+07	330554	217350	412467	627782	3.7993e+06	3.04157e+06	3.39455e+06	9.88684e+07	1.81475e+06	4.30648e+07	9.80449e+07	1.94644e+06	1.00873e+08	5.65218e+06	144041	2.62019e+06	6.57846e+06	6.41473e+06	6.14725e+06	7.12365e+06	182078	1.307e+07
3-Methylbutylamine	POS00168	245297	857248	9.40087e+07	279163	5.02432e+06	3.70125e+06	5.58335e+06	1.00697e+08	3.1513e+06	2.76354e+06	2.4357e+06	5.47766e+06	681122	752040	5.76734e+06	1.2907e+07	5.26555e+06	771588	734152	292070	301078	290928	4.01302e+06	3.30653e+06	3.76992e+06	3.2228e+06	2.9005e+06	3.57638e+06	4.1982e+06	3.45262e+06	3.42731e+06	4.04311e+06	142589	790407	4.36187e+06	832953	750522	4.18419e+06	763933	5.12773e+06	1.79637e+07	4.67817e+06	5.53293e+06	5.09203e+06	3.72523e+06	5.4499e+06	6.66173e+06	1.2756e+06
3-Methyleneoxindole	POS00476	6.59725e+06	2.50502e+07	1.28627e+07	6.75518e+06	3.77801e+07	6.90285e+06	1.5678e+06	9.33676e+06	7.48839e+06	6.77716e+06	6.11508e+06	486626	3.93501e+07	4.62312e+07	1.70261e+07	3.58947e+06	2.12548e+07	4.46918e+07	4.93967e+07	5.99011e+07	5.72615e+07	5.15236e+07	6.15862e+07	4.58244e+07	1.57132e+07	1.78083e+07	1.21127e+08	1.57384e+08	3.45401e+07	1.73339e+08	8.87826e+07	1.19511e+08	6.46063e+07	5.74909e+06	4.36676e+06	4.351e+06	4.51912e+06	4.51591e+06	4.83062e+06	6.89248e+06	598050	2.66506e+07	8.52575e+07	7.92228e+07	6.31647e+07	8.72361e+07	1.76318e+06	130045553
3-Methylquercetin 7-[galactosyl-(1->4)-glucoside]	NEG00968	7.99771e+06	5.68083e+06	6.45842e+06	5.73035e+06	2.2589e+06	7.97839e+06	2.31519e+07	7.85682e+06	8.31468e+06	8.0494e+06	7.8871e+06	5.18221e+06	5.92209e+06	5.42195e+06	2.70482e+06	3.25931e+06	2.94697e+06	4.86646e+06	5.68638e+06	6.93814e+06	6.36546e+06	4.98562e+06	6.7214e+06	5.61202e+06	5.64282e+06	8.55402e+06	6.4628e+06	7.66126e+06	7.22341e+06	5.95371e+06	4.67762e+06	6.2135e+06	6.98645e+06	1.06146e+07	1.24323e+07	9.12498e+06	1.08727e+07	1.3146e+07	1.01946e+07	4.27449e+06	6.56215e+06	4.15414e+06	7.22633e+06	6.19219e+06	6.84421e+06	7.5535e+06	5.06359e+06	4.34134e+06
3-Methylquinoline	POS00101	6.69101e+07	1.07764e+08	3.4483e+06	6.41612e+07	380068	4.4008e+06	4.3714e+06	2.5691e+06	4.94984e+06	3.83464e+06	3.76946e+06	1.94782e+06	1.33619e+07	1.31369e+07	2.26316e+06	3.24738e+06	1.10852e+08	1.25687e+07	1.42411e+07	6.3199e+07	5.85026e+07	5.06736e+07	1.41301e+08	1.58213e+07	4.13079e+07	8.6396e+07	3.10673e+06	3.76174e+06	3.00102e+06	2.58187e+06	2.68068e+06	3.64547e+06	3.5074e+06	2.54428e+08	4.00676e+06	2.5786e+08	2.58961e+08	3.96373e+06	2.69418e+08	2.7361e+06	1.62145e+06	1.00426e+07	8.37767e+06	8.69242e+06	7.71724e+06	9.05533e+06	501557	7.34358e+07
3'-Monoiodo-L-thyronine 4'-O-sulfate	POS11424	31135.5	29339.5	108237	12125.6	158796	24935.9	134954	142487	30503.8	33331.6	36253.6	7765.57	525118	421280	162129	194110	44239.8	418283	527578	305377	367003	248244	202828	242925	174363	178862	3964.59	3362.7	1101.49	4543.16	1101.49	3824.24	43783.7	22739.1	52460.5	10889.6	10309.9	31441.8	23574.5	68405.7	81010.4	112830	294436	280790	247241	312672	50428.3	163820
3-Nitroacrylate	POS01435	4.11875e+06	6.62078e+06	7.82811e+06	6.27199e+06	7.30686e+06	4.16464e+06	6.79843e+06	6.03239e+06	5.21158e+06	8.01889e+06	5.89458e+06	7.44272e+06	6.48234e+06	7.13848e+06	6.41169e+06	6.20453e+06	7.67544e+06	6.00251e+06	6.51417e+06	6.09507e+06	5.1724e+06	5.86186e+06	8.52199e+06	7.81534e+06	6.61664e+06	8.91253e+06	7.41425e+06	8.17743e+06	8.59472e+06	8.81322e+06	6.67707e+06	6.61472e+06	8.38963e+06	12079629	6.01123e+06	1.25466e+07	9.61139e+06	6.24747e+06	6.04344e+06	1.10951e+07	6.0571e+06	7.5473e+06	6.45143e+06	6.6775e+06	4.51391e+06	5.70033e+06	5.95258e+06	9.11359e+06
3-Nitrobenzoic acid	NEG00129	7.69893e+06	8.74656e+06	7.11418e+06	6.64703e+06	6.12208e+06	5.74612e+06	5.32033e+06	8.59822e+06	5.30518e+06	6.1709e+06	543206	1.60821e+06	7.72126e+07	8.07053e+07	5.39625e+06	6.90192e+06	2.11212e+06	8.02801e+07	8.589e+07	4.85901e+07	5.60035e+07	4.963e+07	1.63811e+07	3.1772e+07	9.58514e+06	628243	3.36962e+06	3.21492e+06	2.35543e+06	4.8061e+06	2.84829e+06	2.83047e+06	6.83978e+06	2.73178e+06	1.27508e+06	2.35466e+06	2.54257e+06	938464	2.44703e+06	6.19594e+06	2.09229e+06	7.21086e+06	4.43174e+07	3.76845e+07	4.19971e+07	3.58569e+07	2.09104e+06	1.45298e+07
3-O-(3,6-Anhydro-alpha-D-galactopyranosyl)-D-galactose 4-O-sulfate	POS05244	452337	39414.8	2.11325e+06	343437	5209.39	210479	586559	1.44728e+06	352013	506241	379414	16244.1	5.62019e+06	4.85778e+06	125047	272109	60243.9	4.20157e+06	4.3984e+06	4.37489e+06	3.74234e+06	2.29843e+06	1.36154e+06	616516	287893	569801	43311.6	1101.49	328718	1101.49	230352	44712.3	430054	1.82357e+06	381560	1.75093e+06	1.73732e+06	639631	2.12922e+06	677427	1.20889e+06	628020	2.54765e+06	2.33497e+06	2.49059e+06	2.16203e+06	18510.1	630494
3'-O-(4-Benzoyl)benzoyl ATP	NEG08405	4709.62	59627.7	18513.9	16549.8	370.136	5086.22	370.136	370.136	35152.6	37232.2	13829.1	4147.38	264505	271146	2745.06	56744.8	90435	276092	315026	179459	194303	164183	19689	19677.6	32522.2	76119.2	14082.3	3376.21	370.136	7041.72	12690.3	28257.3	47027.8	370.136	13781.5	370.136	370.136	8155.47	370.136	34391.9	78696.4	59607.6	31712.9	19325.5	7960.15	27697.3	7080.81	19906.5
3-O-(6-O-alpha-D-Xylosylphospho-alpha-D-mannopyranosyl)-alpha-D-mannopyranose	NEG05374	4869.17	28311	83923.1	2379.76	370.136	16137.1	370.136	104611	23194.8	16788.5	19903.3	5316.51	103279	123990	370.136	141744	370.136	108568	115483	164916	126837	95461.4	8815.46	32033.1	21010.6	58618.3	370.136	370.136	4602.81	7225.41	29064.9	11357.2	27696.8	370.136	1682	3995.53	3308.36	370.136	370.136	480558	20975.2	475919	1.43245e+06	325760	1.161e+06	815491	2078.91	1.36902e+06
3-O-alpha-L-Arabinopyranosylcinnamtannin B1	POS08605	383178	180623	1101.49	370553	1.14373e+06	1101.49	1.74027e+06	1101.49	11020.4	51238.4	44100.8	897175	9290.62	10438.5	1.47133e+06	191944	2.12854e+06	11250.7	1101.49	137745	41329.4	162053	1101.49	14382.1	259613	428406	1101.49	1101.49	1101.49	1101.49	1101.49	1101.49	35066.6	1101.49	1101.49	1101.49	1101.49	1101.49	1101.49	5.57977e+06	196064	1101.49	1101.49	1101.49	1101.49	1101.49	879936	1101.49
3-O-Methylquercetin	POS01479	46154.4	76302	1.35786e+08	78931.4	74078.5	1.44245e+06	3.1397e+07	1.55732e+08	3.09658e+06	1.41395e+06	1.95303e+06	70901.3	375430	288292	87689.1	53560.4	1.86863e+06	252801	319724	9.56026e+06	7.84307e+06	6.46296e+06	2.30614e+06	2.12078e+06	2.07403e+06	1.08205e+06	73118	133035	90588.8	84178.2	105164	60741.9	1.20361e+06	1.73253e+07	404861	1.68829e+07	1.78805e+07	603110	1.82531e+07	4.00707e+06	894703	1.1396e+07	1.3235e+07	1.20127e+07	1.21259e+07	1.3483e+07	94385.5	7.30691e+06
3-O-Protocatechuoylceanothic acid	POS10603	24926.5	94706.3	1101.49	4783.43	3462.46	1101.49	1101.49	1101.49	1101.49	3465.8	1101.49	1101.49	1101.49	1101.49	1101.49	1101.49	1101.49	1101.49	1101.49	1101.49	1101.49	1101.49	1101.49	4676.66	1101.49	1101.49	1101.49	1101.49	1101.49	1101.49	1101.49	1101.49	1101.49	97323	9766.61	102368	89500.7	1101.49	135599	1101.49	12833.4	17846.2	1101.49	1101.49	1101.49	1101.49	1101.49	432027
3-O-Sulfogalactosylceramide (d18:1/24:0)	POS05551	478709	396227	504174	413360	110660	809654	1.09842e+06	597814	881095	859558	761175	1.58878e+06	806861	693605	402045	1.0139e+06	1101.49	620444	719433	411453	335727	365872	570313	931976	1.71002e+06	1.22314e+06	1.2875e+06	929623	2.94387e+06	4.66077e+06	4.99118e+06	2.01591e+06	7.64345e+06	178894	111876	243995	195226	156956	84986	29501.4	2.41655e+06	1.18189e+06	292837	313396	257108	316795	2.06034e+06	1101.49
3-O-Sulfogalactosylceramide (d18:1/24:1(15Z))	POS12716	32826.7	54376.3	1101.49	75011	37768.5	116863	232421	1101.49	110684	87773	161648	774774	76817.8	84371.1	106730	17320.8	1101.49	146036	74459.2	1101.49	14023.2	1101.49	1101.49	18747.7	162964	22600.5	121336	50408.8	542429	535715	685278	226234	1.09983e+06	34435	1101.49	15004.5	36815.7	6837.7	30952.1	1101.49	513518	14722.3	1101.49	1101.49	20325.7	6775.76	2.43302e+06	1101.49
3-Oxalomalate	POS07940	86825.6	185676	1.8058e+06	68854.4	264083	654057	1.58764e+06	1.82884e+06	465057	923974	698354	308722	782948	753262	1.06828e+06	126824	393164	862665	520232	425120	573092	312513	1.00285e+06	248967	270722	227861	773360	938516	696189	684452	704737	779041	413703	607846	108014	564353	472793	112624	502227	138473	67481	465312	508395	800275	898659	552509	289234	249005
3-oxo-3-[(3,4,5,6-tetrahydroxyoxan-2-yl)methoxy]propanoic acid	POS12705	58736.6	16857.4	55393.3	72606.2	91134.3	53204.5	101642	60301.2	71002.4	49278.6	48962.6	56254.2	54978.1	86183	68530.6	51852.2	44706	78714.3	57515.4	35875.4	31561.2	44680.2	76251.2	233872	32222.8	121086	93628.8	70784.3	96378.4	32390.9	65497.2	122661	190869	105892	221674	148415	68259.2	203051	131542	175211	146855	59182	81662.4	233475	158733	64883.3	17439.2	139769
3-oxobrimonidine	POS09985	134135	115351	1.22663e+06	67022.3	376601	200074	258116	1.12601e+06	277288	261670	228602	45940.2	737664	765971	89187.5	209352	213823	721973	809105	334401	330423	248089	107089	172230	192199	269385	6643.7	13332.6	50551.5	1101.49	25130.4	36348	47533.2	104187	47903.1	125037	62669.3	66875.2	101680	279042	28675.3	177822	606614	822418	666796	750832	12056.6	249485
3-Oxohexobarbital	POS07099	732431	838579	1.15092e+06	768312	12437.1	616640	1.36839e+06	1.0211e+06	740870	717493	612799	758078	1.31366e+06	1.31323e+06	493741	812627	627407	1.47975e+06	1.71424e+06	1.13161e+06	1.33692e+06	1.15298e+06	1.38651e+06	920954	823953	1.39819e+06	712760	544091	555281	673046	377756	797035	854906	400323	872981	376639	459290	988811	439903	351600	290127	724177	555054	551033	596865	644047	102174	436916
3-Phenylpropionic acid	NEG00048	2.00054e+06	5.77798e+06	143291	1.8611e+06	144344	154345	136253	192023	137978	146857	137478	141560	178705	168239	145146	141736	236130	209639	45953.7	8.23973e+06	8.06842e+06	6.3532e+06	140402	154843	162655	143065	176243	127980	199611	256714	164186	173459	144502	655232	616178	618487	610618	534557	592938	5.02372e+06	132578	1.88121e+06	2.47082e+06	2.14967e+06	1.97182e+06	2.24908e+06	135558	4.53332e+06
3'-Phosphoadenylyl sulfate	POS09324	85146.8	154303	747998	95608.3	165770	363220	285705	1.03958e+06	318456	231894	230989	200737	1.17254e+06	1.12574e+06	1101.49	808183	20930.4	1.0813e+06	1.3768e+06	764841	704932	832954	307940	295716	189779	171299	45757.8	106043	18141.7	143896	147481	307981	432504	30288.3	269043	7763.34	12178	276799	28413.8	467133	234013	625710	696191	653554	566359	791536	297296	221383
3'-Phosphoadenylylselete	POS03396	377424	544157	223603	577517	414093	568045	556864	340627	606029	568560	452571	538551	1.05248e+06	1.83576e+06	375161	356341	546834	1.36265e+06	1.76411e+06	1.29607e+06	1.65767e+06	1.20452e+06	719285	806651	917202	728876	305051	446870	598785	904511	471862	748522	429723	400935	811525	292962	241545	641051	297524	5.57376e+06	343768	394621	655089	5.04733e+06	823680	873941	408923	914104
3-Phospho-D-glycerate	POS08628	410100	458865	406053	330506	444925	458991	445727	398363	479170	772051	417184	442396	397054	453301	447498	375948	398609	441931	483883	431037	417096	389328	501187	404460	425056	449327	519160	567783	545839	483346	475252	510628	545463	414540	361252	402560	464331	400096	488708	338455	354945	418443	387135	394687	383646	367555	438824	409227
3-Phospho-D-glyceroyl phosphate	POS04793	2.11219e+06	160301	2.7279e+06	1.85057e+06	4.57277e+06	1.42449e+06	450274	2.59266e+06	2.42251e+06	2.42152e+06	2.30812e+06	2.71254e+06	2.66782e+06	2.59638e+06	715317	242927	1.5618e+06	2.56199e+06	2.60723e+06	2.78467e+06	2.57925e+06	2.67577e+06	2.22035e+06	688065	374635	315665	453111	501720	270374	93525.2	86534	49987.6	770437	227511	56083.6	152990	178769	50649.3	194994	299882	129909	2.04587e+06	1.37491e+06	267664	2.09877e+06	1.58508e+06	2.2261e+06	1.16766e+06
3'-phosphonato-5'-adenylyl Sulfate(4-)	POS01395	4.74729e+06	4.84014e+06	1.00094e+07	4.06474e+06	3.76066e+06	8.13861e+06	7.62085e+06	9.02603e+06	8.29409e+06	9.99046e+06	9.82919e+06	6.96897e+06	8.89345e+06	8.05137e+06	6.76215e+06	9.63978e+06	1.32959e+07	8.17805e+06	8.04073e+06	9.79497e+06	1.03387e+07	8.31212e+06	1.19459e+07	6.15647e+06	6.29185e+06	9.02133e+06	4.67708e+06	4.2463e+06	6.86048e+06	4.71448e+06	3.84501e+06	4.09666e+06	8.15455e+06	7.09597e+06	5.93611e+06	6.69949e+06	6.11813e+06	6.64832e+06	7.00349e+06	1.39754e+07	7.39425e+06	1.14804e+07	8.86607e+06	9.73726e+06	1.00353e+07	9.45633e+06	5.24658e+06	8.43755e+06
3-Phosphonooxypyruvate	NEG07303	162533	199587	18950.1	71934.8	47701.9	33521.5	49369.1	18208.1	38397.2	21199.7	33618.6	34203.6	139239	141011	442327	95399.5	23877.8	160061	151221	92602.3	75706.1	83802.2	38962	42588.9	53702.4	42671.5	20694.3	18419.7	29254	30894.9	24840.2	28213.9	25233.6	44955.8	53497.5	44587.5	59125.8	41002.3	35845.6	35603.7	56124.6	25220.8	195983	77118.7	140866	193451	25813.6	15600.9
3-Sulfocatechol	POS03195	1.39706e+06	921294	1.84922e+06	1.07051e+06	69199.5	1.1474e+06	1.31211e+07	1.79183e+06	1.55603e+06	1.60494e+06	1.64902e+06	1.35114e+06	1.2489e+06	1.09486e+06	23462.1	336270	1.34552e+06	1.14783e+06	1.24304e+06	1.8648e+06	1.40084e+06	1.34945e+06	917402	989013	1.07751e+06	1.4933e+06	1.79873e+06	1.02257e+06	63640.8	541312	253749	847145	1.32239e+06	6.86196e+06	4.1473e+06	7.28332e+06	7.57915e+06	4.86074e+06	7.88682e+06	1.09414e+07	396221	1.77591e+06	2.60801e+06	2.69927e+06	2.92149e+06	2.92322e+06	860146	3.74197e+06
3-Sulfodeoxycholic acid	POS08380	12124.3	1101.49	19556.4	1101.49	1101.49	277683	17526.5	17125.1	290235	226615	262425	1101.49	191381	196878	594011	11596.4	1101.49	195990	163678	10825.1	45649	45996.2	168734	52293	85899.6	11730.4	1101.49	121013	467102	7974.62	1101.49	50774.1	1101.49	27944.8	2.18382e+06	19491.3	5763.15	2.15353e+06	1101.49	1101.49	1.37119e+07	33140.4	6064.39	23272.7	25567.9	28205.7	1101.49	58273.4
3-Sulfopyruvate	POS06923	273831	582821	944715	337551	425546	326126	159803	1.00455e+06	390513	407483	333921	426482	1.91862e+06	1.98975e+06	407541	310720	501494	1.92421e+06	2.08431e+06	966602	919075	1.0081e+06	848714	711162	551232	447992	468914	226674	74670.7	138414	454986	409666	398342	402381	420829	530765	409345	95865.3	478338	476350	381440	429005	1.17133e+06	1.12302e+06	912980	1.15298e+06	426449	393961
4-(4-Deoxy-beta-D-gluc-4-enuronosyl)-D-galacturote	POS02500	3.30564e+06	1.89136e+06	1.29568e+06	3.1392e+06	1.72427e+06	3.30432e+06	283860	1.45433e+06	4.90205e+06	3.38032e+06	3.82685e+06	1.44265e+06	4.56711e+06	1.82952e+06	571526	706248	1.75019e+06	2.39253e+06	2.20012e+06	1.5149e+06	1.32969e+06	1.7271e+06	2.00139e+06	2.36829e+06	2.07464e+06	2.31735e+06	3.85668e+06	3.40659e+06	1.94715e+06	1.75429e+06	1.20465e+06	3.66303e+06	3.7706e+06	5.31799e+06	3.43088e+06	4.0772e+06	4.43178e+06	5.11687e+06	3.70129e+06	768157	1.81514e+06	1.22345e+06	2.82117e+06	2.45884e+06	2.50905e+07	2.54808e+06	911718	5.05222e+06
4-(6-carboxy-2,3,4-trihydroxyphenoxy)-4',5,5',6,6'-pentahydroxy-[1,1'-biphenyl]-2,2'-dicarboxylic acid	POS08631	5075.23	7048.9	411575	1101.49	108165	19680.9	15410.1	408002	33027.6	64158.7	38183.6	12310.3	327104	291407	39731.4	134656	122997	153657	357415	216610	274468	209884	439122	172260	350245	139351	23696.5	1101.49	4989.29	32783.7	11131.3	11945.6	32534.8	33973.8	7866.45	1101.49	4920.83	12037.3	18645.2	346984	81089.4	224506	283086	344032	131805	260831	7749.48	339039
4-(beta-D-Glucosyloxy)benzoate	POS04252	443891	1.00515e+06	14159304	467631	4165.52	3.7991e+06	189126	1.45687e+07	4.31676e+06	4.64016e+06	5.88412e+06	1.33019e+06	1.14731e+06	759333	1101.49	16982.5	138872	867018	1.07243e+06	540892	449064	360893	63095.5	174782	90467.6	121783	1101.49	9098.85	1101.49	38241	1101.49	3061.01	466982	4.60594e+06	669823	4.50906e+06	4.83373e+06	837863	4.96641e+06	3.40833e+06	4550.67	125007	3.85585e+06	3.84341e+06	4.43907e+06	3.98658e+06	10789.2	144977
4-(Cytidine 5'-diphospho)-2-C-methyl-D-erythritol	POS05408	224908	373131	1.98476e+06	263137	197953	972472	1.53937e+06	2.27686e+06	1.13303e+06	1.06939e+06	1.06766e+06	621835	1.97087e+06	1.54514e+06	2.20371e+06	1.30545e+06	873976	1.33169e+06	2.06346e+06	1.16751e+06	1.06686e+06	826520	2.129e+06	1.54468e+06	676773	1.23686e+06	219789	128252	188946	145632	8279.51	43122.2	58381.7	369575	271769	294266	239394	268513	363913	5.29544e+06	1.27857e+06	931012	1.05887e+06	1.00288e+06	816290	1.06254e+06	778629	614851
4-(N-Maleimido)benzyltrimethylammonium iodide	POS05996	839372	802775	969062	1.09086e+06	277425	1.30144e+06	1.02572e+06	1.45778e+06	1572685	1.08152e+06	805453	751671	684653	1.03024e+06	713470	545449	936048	949191	1.01048e+06	515299	432904	613982	813162	766679	785658	1.07231e+06	896127	1.28736e+06	1.54523e+06	1.12629e+06	1.00306e+06	1.50557e+06	1.61988e+06	1.37343e+06	1.02331e+06	1.20706e+06	1.3191e+06	984660	1.22708e+06	762450	1.08048e+06	452973	1.36378e+06	1.3825e+06	962106	1.22796e+06	581806	646665
4-(N-Maleimido)phenyltrimethylammonium iodide	POS11854	42246.1	69542.5	99746.5	116999	16392.1	459774	119812	102917	568793	52201.7	557882	32488.3	343166	290193	1101.49	1.16307e+06	97299.7	299281	343147	234798	244105	181800	107838	71550.9	62945.5	48217.3	7603.21	19751.5	23679.5	37757.7	72119.6	50811.8	275119	82739.5	25628.7	121408	109334	36070.4	103677	514446	44612.7	105064	425355	390132	385077	388917	29160.1	217185
4,11-Dichloro-5,12-dihydroquino[2,3-b]acridine-7,14-dione	POS14436	10372.3	9550.49	9860.75	6065.89	1101.49	1101.49	1101.49	9645.54	1101.49	11383.4	6403.68	1101.49	16530.6	5140.2	4157.63	23782.8	10422.1	1101.49	12814.6	132990	94250.9	68999.1	18543.2	20436	1101.49	9656.24	6397.03	4678.33	4847.78	14090	1101.49	1101.49	110046	8296.62	5476.74	8345.81	7408.98	4288.82	19478.5	206914	10826.1	26496.8	98432.9	87329.4	106594	112514	1101.49	819492
4,4',6,6'-Tetranitro-2,2'-azoxytoluene	POS01272	4.03664e+06	5.1708e+06	8.98036e+06	3.69698e+06	2.11488e+06	3.5531e+06	1.33914e+07	9.88697e+06	4.52895e+06	4.11262e+06	3.83873e+06	3.13592e+06	1.09954e+07	9.60983e+06	86097.7	1.66087e+07	1.10671e+06	1.00147e+07	1.03991e+07	1.33203e+07	1.23234e+07	1.02421e+07	4.74047e+07	4.834e+07	22187279	2.15033e+07	2.76833e+06	3.81304e+06	2.85093e+06	3.4119e+06	3.40449e+06	4.64109e+06	8.92588e+06	5.49934e+06	5.5992e+06	5.58942e+06	5.8222e+06	6.17831e+06	6.09504e+06	4.97278e+07	3.21089e+06	9.35591e+06	9.73964e+06	9.06393e+06	9.06463e+06	9.11335e+06	5.54407e+06	9.89561e+06
4,4'-Diaminostilbene dihydrochloride	POS13810	37727.6	18494.8	49659.8	7198.44	1101.49	18343.5	371318	50161.3	43249.8	25376.6	36282.8	27944.7	129159	87917.7	3419.66	36353.2	11382.2	136959	112664	68372.9	73087.2	43858.5	20755.3	17089.7	29204.5	44051	327444	168424	67102.4	111569	235737	208909	329770	4733.78	109862	4143.21	4473.79	175584	8976.15	625181	39363.6	40112.4	180067	174039	147839	143663	7719.46	173178
4,4'-Dichlorobenzophenone	NEG02887	11392.8	21229.9	6.19031e+06	6857.02	3705.87	2.88941e+06	257722	6.71784e+06	3.5594e+06	3.25334e+06	4.62341e+06	6640.46	6.20625e+06	5.30521e+06	370.136	188955	12401.6	5.65877e+06	4.10198e+06	2.60371e+06	2.35609e+06	1.53567e+06	99492.2	158722	69380.8	43143.8	10272.3	6816.6	39455.9	370.136	15668.6	5196.14	27074.9	5828.9	36163.5	2398.8	9099.64	26854.4	14919.7	178102	5217	248965	5.027e+06	1.71862e+06	4.13753e+06	5.08064e+06	3275.22	96803.9
4,4-dimethyl-14alpha-formyl-5alpha-cholesta-8,24-dien-3beta-ol	NEG08508	3825.07	13896.8	370.136	370.136	370.136	370.136	370.136	370.136	2502.13	370.136	370.136	370.136	370.136	370.136	370.136	370.136	23141.1	2184.99	370.136	370.136	370.136	370.136	8065.06	370.136	1957.29	7692.21	7033.03	370.136	5047.16	13619.6	3171.58	1989.79	25570.6	370.136	370.136	2377.15	370.136	370.136	370.136	370.136	22868.7	13352	4321.86	2338.07	9272.79	2426.92	370.136	276723
4,4'-Methylene-bis-(2-chloroaniline)	POS11897	86489.9	165550	86379.1	45301.2	27057.2	100443	9352.72	89143.3	125490	150746	69816.2	36979.4	252636	223668	7294.39	26670.7	35184	172161	207605	149130	126211	124684	68066.9	59729	19449.3	13069.1	11881.3	9642.82	4607.31	5944.37	21201	6749.53	388485	71709.7	25950.8	71801.1	84521.3	22578.5	77695.9	91320	9791.36	715331	637925	668973	542654	667058	85319.6	675147
4,4'-Stilbenedicarboxamidine dihydrochloride	POS04609	354202	431686	2.53067e+06	301490	290566	1.25001e+06	870423	2.61811e+06	1.58535e+06	1.37203e+06	1.56256e+06	1.22107e+06	1.7487e+06	1.91387e+06	638523	1.67e+06	2.35231e+06	1.83604e+06	2.1139e+06	1.7184e+06	1.72212e+06	1.34607e+06	2.33069e+06	1.00678e+06	972485	1.46652e+06	452927	412813	1.02005e+06	503516	338143	342384	1.27263e+06	975451	663127	1.09135e+06	974735	732331	1.09116e+06	3.95434e+06	1.00567e+06	2.16242e+06	2.08999e+06	1.96859e+06	2.05971e+06	2.03466e+06	494963	1.44335e+06
4,5-Dichloro-3H-1,3-dithiol-2-one	NEG08378	53079.1	140984	129449	77574.5	46877.9	59122.6	52523.2	138812	72929.3	41126.6	24902.2	52189.3	30754.9	83011.6	42293.2	33127.2	41115.8	82584.2	100809	109340	69538.8	51266.2	31409.3	65899.8	58750.4	31147.4	31469.8	44834.3	49924.2	40757.9	40667.3	63133.3	62356.3	65116.3	50603.4	74838.1	66978.6	36835.2	64688.1	245955	49048.8	44882.4	60797.7	68568.4	44141.3	78729.1	37594.1	63518.9
4,5-Methylenedioxy-6-hydroxyaurone	NEG00190	5.42697e+08	3.37532e+08	2.2776e+08	4.49762e+08	9.09963e+07	5.65143e+08	1.33195e+09	2.69567e+08	5.97578e+08	5.76698e+08	5.68823e+08	3.02554e+08	1.70518e+08	1.84385e+08	1.1209e+08	1.601e+08	1.83387e+08	1.90177e+08	1.81287e+08	1.7754e+08	1.6799e+08	9.08422e+07	2.56969e+08	2.6926e+08	2.82805e+08	4.52605e+08	2.52233e+08	1.83549e+08	3.2008e+08	2.13333e+08	1.44813e+08	3.37568e+08	3.90421e+08	1.46871e+09	7.36726e+08	1.52318e+09	1.56538e+09	7.94e+08	1.47437e+09	7.29687e+08	5.72428e+08	1.6199e+08	2.6542e+08	2.27758e+08	2.13707e+08	2.28111e+08	2.82777e+08	3.16687e+08
4,6-Dichloro-3-methylcatechol	POS01448	1.05178e+06	525280	4.43048e+06	1.1212e+06	3.68227e+06	1.69762e+06	3.05214e+07	4.89425e+06	2.29278e+06	2.1837e+06	1.77864e+06	251611	2.82655e+07	3.03859e+07	1.40475e+07	1.20959e+06	3.57801e+06	2.98984e+07	3.10799e+07	1.31505e+07	1.47803e+07	1.35063e+07	1.05254e+07	3.51804e+06	1.30814e+06	2.14336e+06	1.2505e+07	1.78656e+07	1.09316e+07	1.29639e+07	1.28225e+07	1.69935e+07	5.46546e+06	1.04389e+07	2.96291e+06	1.10082e+07	1.03377e+07	2.96085e+06	1.00578e+07	1.42522e+07	1.65087e+06	1.41791e+07	3.37813e+06	3.08903e+06	2.63031e+06	3.16936e+06	972318	2.83431e+06
4,6-Dichloro-3-methyl-cis-1,2-dihydroxycyclohexa-3,5-diene	NEG01697	979610	755152	637482	1.11919e+06	651645	1.43674e+06	3.22026e+06	731751	1.14332e+06	1.29528e+06	1.20739e+06	9.12713e+06	2.42092e+06	2.8383e+06	369417	1.7048e+06	757874	2.90698e+06	3.00375e+06	3.8461e+06	3.02614e+06	3.43655e+06	2.8112e+06	4.22797e+06	3.98539e+06	5.17072e+06	116263	174632	471250	492904	308441	156797	224303	1.30763e+06	904863	989057	1.03954e+06	974173	1.04588e+06	645343	1.34164e+06	2.46215e+06	969861	1.14698e+06	1.03058e+06	1.18394e+06	4.56025e+06	1.11515e+06
4,8-dihydroxy-2H-furo[2,3-h]chromen-2-one	POS03894	1.83868e+06	1.64777e+06	1.86056e+06	1.7903e+06	1.50362e+06	1.59583e+06	1.42497e+06	1.60993e+06	1.82941e+06	2.8331e+06	2.05995e+06	1.75451e+06	2.05585e+06	1.94437e+06	1.46514e+06	1.7551e+06	2.06185e+06	1.81205e+06	1.74199e+06	1.90998e+06	1.70192e+06	1.7144e+06	2.13711e+06	1.53678e+06	1.49413e+06	1.90526e+06	1.88644e+06	1.57771e+06	1.85394e+06	1.67589e+06	1.78869e+06	1.80175e+06	1.81641e+06	1.5908e+06	1.52141e+06	1.75103e+06	1.55674e+06	1.70057e+06	1.72746e+06	1.92459e+06	1.58148e+06	2.03371e+06	1.91439e+06	1.68182e+06	2.01446e+06	1.78673e+06	1.74095e+06	1.77488e+06
4-[2,2-Dichloro-1-(4-methoxyphenyl)ethenyl]phenol	POS06081	191013	352938	818715	226737	153764	509498	302328	675993	479005	435849	373972	123073	1.58472e+06	1.83396e+06	675409	554340	1.2302e+06	1.22969e+06	1.46804e+06	1.28778e+06	1.35575e+06	1.09232e+06	1.53266e+06	1.78406e+06	705288	761627	819404	709076	981489	1.32612e+06	920629	734213	856153	1.99206e+06	150242	271203	136397	220915	242989	4.13025e+06	139056	433194	651819	521105	499053	954388	312151	953868
4-{[4-(Diethylamino)phenyl](2,4-disulfophenyl)methylene}-N,N-diethyl-2,5-cyclohexadien-1-iminium	POS12890	54191.3	444401	1101.49	28328.1	1101.49	188452	1101.49	1101.49	192710	300687	131340	1101.49	21015.1	32559.3	1101.49	1.73534e+06	1101.49	77639.6	21001.9	65567.9	47848.6	59284.3	1101.49	1101.49	1101.49	1101.49	1101.49	1101.49	1101.49	1101.49	1101.49	1101.49	1101.49	8100.15	2.22072e+06	12141.4	4789.44	1.35013e+06	10769.5	1101.49	1101.49	4920.93	159951	123473	86894.2	124577	1101.49	487328
4-Acetamidobutanoyl-CoA	POS12749	1101.49	65912	485500	13949	1101.49	33834.7	163152	427718	44451.1	80354.3	31155	1101.49	281807	165205	38490.3	249086	145181	202857	243576	79048.5	134845	43001.2	58770.5	33679.3	46677	228688	1101.49	1101.49	1101.49	1101.49	1101.49	1101.49	142798	1101.49	1101.49	1101.49	1101.49	1101.49	1101.49	714980	16738.5	340523	167849	143006	178785	105712	198103	141508
4-Acetamidophenol	POS00099	938023	1.27271e+06	390907	1.06556e+06	477063	512915	930997	436423	560649	486978	424474	558192	367821	481423	518662	494963	721418	542890	562445	614737	556019	790879	457227	452095	453877	429014	472026	501748	577733	566238	443354	559381	516550	632622	469470	570030	533584	487226	829488	971839	535840	570145	1.15436e+06	723850	637769	572299	499324	1.62914e+06
4alpha-Methyl-5alpha-cholest-7-en-3-one	NEG06326	16360	370.136	12666.5	5579.99	95779.9	99213.7	2102.2	370.136	100604	63427.3	62221.6	370.136	486722	511464	209025	673467	220132	535925	526204	237289	274393	231925	951508	1.26232e+06	857322	834992	370.136	370.136	370.136	370.136	370.136	370.136	370.136	370.136	149735	370.136	370.136	152391	370.136	370.136	370.136	35451.4	47444.1	47790.4	37782.9	56695.8	370.136	202160
4-Amino-2,6-dinitrotoluene	POS09103	206714	235340	1.09102e+06	266773	340281	227883	4.13169e+06	1.16958e+06	312010	270731	316898	225028	208513	150831	81586.3	238767	272377	352144	223525	105541	235516	95849.9	336261	519236	273306	396937	274282	404815	259937	256349	194944	207708	335170	708353	101386	819482	813039	792922	826790	833360	290174	251539	344511	376239	922448	301962	215961	440038
4-Amino-2-methyl-5-(phosphooxymethyl)pyrimidine	POS10786	293494	398319	239635	231736	301455	211997	322775	246281	301194	428161	294094	305026	202664	166468	315287	271993	335128	167794	268665	304401	290917	265854	300043	316218	273140	308459	198774	312745	231819	309647	287496	256614	249037	246383	286937	204209	222068	271663	235504	207826	275383	229065	262986	282694	266572	261113	249294	271627
4-Amino-5-hydroxymethyl-2-methylpyrimidine diphosphate	POS04873	1.90783e+06	756113	185257	1.91604e+06	1.02902e+06	5.62618e+06	4.45043e+06	178294	5.21853e+06	6.53538e+06	4.68893e+06	2.79427e+06	783097	1.01269e+06	1.88331e+06	465579	1.96158e+06	464638	1.3054e+06	1.41927e+06	679196	909684	648144	100386	544870	837435	1101.49	19052.2	1101.49	125605	18257.7	1101.49	1.14824e+06	437330	482149	279627	344716	642574	453875	42476	873842	1.43817e+06	854786	1.01386e+06	938363	1.02821e+06	8.66905e+06	624320
4-Aminobutanoate	POS00644	2.25572e+06	6.2065e+06	1.85494e+07	2.76548e+06	5.02418e+07	7.01095e+06	1.32609e+07	2.30541e+07	8.04089e+06	6.93376e+06	6.62797e+06	8.33135e+07	14266524	1.56979e+07	9.5735e+06	3.46641e+06	5.24761e+06	1.46885e+07	1.82838e+07	3.20596e+07	3.44598e+07	3.04142e+07	8.34602e+06	7.21797e+06	2.96562e+06	2.69261e+06	8.33367e+06	1.02417e+07	1.30011e+07	7.13439e+06	5.94974e+06	6.16254e+06	6.81893e+06	2.32039e+07	5.79111e+06	2.37967e+07	2.42874e+07	4.97104e+06	2.46028e+07	2.57786e+07	1.41364e+06	1.03298e+07	1.5824e+07	1.43657e+07	1.32501e+07	1.60555e+07	6.34687e+08	2.15942e+07
4-Aminobutanoic acid	POS00084	5.57751e+08	4.67554e+08	1253783685	533066772	1.35511e+08	6.84738e+08	4.88444e+07	1286893560	7.31102e+08	672165533	6.36388e+08	2.19845e+07	3.31026e+08	3.39555e+08	1.41537e+07	3.14051e+08	8.40017e+08	3.42369e+08	3.68382e+08	4.56081e+08	4.51265e+08	3.84614e+08	4.61177e+08	1.31471e+08	3.11332e+07	3.96222e+07	1.5681e+08	1.80874e+08	6.56622e+07	4.19211e+07	1.4851e+08	171423773	8.84131e+08	9.55292e+08	6.75717e+07	8.16226e+08	8.3913e+08	7.7455e+07	9.95579e+08	7.08728e+07	4.40269e+08	5.23028e+08	4.1107e+08	4.12374e+08	4.05594e+08	4.28393e+08	1058722997	5.4758e+08
4-Bromo-3,5-cyclohexadiene-1,2-dione	POS08015	175569	101960	30965	160013	60528.4	101447	181075	85677.3	137377	75385.5	72108.5	109566	55250.1	82663.7	74464.4	35704.5	43304.5	132065	111698	46870.3	93632.1	103795	52769.3	130711	152688	62994.4	39250.3	121687	171801	75197	32846.9	111564	113652	6.78896e+06	126117	5.38831e+06	6.35297e+06	66122.2	5.12401e+06	48041.2	1.31622e+06	48761.6	133832	106794	47118.1	99474.8	62965.1	95029.7
4-Bromophenol	NEG02554	387304	195777	1.73804e+06	433920	567443	915371	2.7366e+06	2.06107e+06	795471	970173	749786	1.75915e+06	1.57968e+06	1.54295e+06	1.43766e+06	972513	1.78564e+06	1.70837e+06	1.99594e+06	1.42334e+06	1.31923e+06	1.46131e+06	1.91207e+06	1.16524e+06	2.94617e+06	736363	907471	1.44264e+06	1.03012e+06	1.23448e+06	857571	1.23201e+06	1.43239e+06	1.69007e+06	348721	1.91107e+06	1.76283e+06	461015	1.83199e+06	2.20369e+06	973608	859668	1.51392e+06	1.27351e+06	1.0261e+06	1.25428e+06	801912	938478
4-Bromophenylacetate	POS03206	693666	1.27123e+06	6.61485e+06	711508	1.0303e+06	2.80055e+06	5.50376e+06	7.54183e+06	3.02664e+06	2.48611e+06	2.92449e+06	1.29174e+06	2.04921e+06	2.88978e+06	3.86938e+06	685943	1.72813e+06	2.28549e+06	3.09915e+06	3.21783e+06	2.12014e+06	1.92491e+06	3.22835e+06	769504	410368	678421	2.30657e+06	3.23697e+06	2.71178e+06	3.85089e+06	2.35756e+06	3.57015e+06	1.60574e+06	2.89281e+06	467563	2.68683e+06	2.82484e+06	723776	3.05858e+06	575313	431417	2.0118e+06	5.77294e+06	3.63384e+06	3.83378e+06	3.31378e+06	1.2963e+06	2.0545e+06
4-Bromophenylthiourea	POS03801	349541	629036	8.17386e+06	355295	111141	1.54567e+06	481888	9.29508e+06	1.85375e+06	1.85763e+06	1.57808e+06	58383.8	734714	687762	2.30679e+06	784150	83513.1	789396	628937	1.08533e+07	1.00388e+07	8.29119e+06	690513	203886	166256	241954	296353	379869	210750	512185	598763	720467	513565	837173	152094	710846	767416	132858	781457	7.97245e+06	87969.9	2.01339e+06	2.65336e+06	2.58144e+06	2.53313e+06	2.86352e+06	101539	1.60097e+06
4-Chloro-1H-indole-3-acetic acid	POS06261	21777.9	112715	20532	23789.4	9414.3	1101.49	1101.49	41143.9	1101.49	1101.49	1101.49	1101.49	29947.5	25127.7	1101.49	1101.49	720905	14522.9	40877.8	235834	221837	103498	28985.6	35435.6	57206.3	66697.7	238560	9656.46	4009.77	1101.49	1101.49	1101.49	1101.49	1.06409e+06	114564	1.12649e+06	1.07966e+06	154633	1.12921e+06	1.00429e+07	1.16113e+06	260913	1.13086e+06	1.03347e+06	941247	1.00612e+06	1101.49	6.65458e+06
4-Chloro-5-sulfamoylanthranilic acid	POS08157	281396	628918	60898.5	435871	49974.5	450858	39730.4	137833	286462	375184	238660	52160.1	988258	1.06057e+06	32990.8	424821	407805	533281	1.004e+06	639036	635398	529943	1.33728e+06	810320	220288	330350	96788.7	98834.1	201410	125747	144435	102903	1.14737e+06	355989	332473	244395	351238	515511	324183	116387	93480.4	1.73085e+06	485330	585938	527141	658087	27531	1.88363e+06
4-Chloroacetophenone	POS05119	411614	332278	460296	371464	1.79832e+06	394091	175915	527172	476694	530561	461040	589626	564601	584623	1.59979e+06	1.85438e+06	702699	536542	601950	1.41627e+06	1.31827e+06	1.17425e+06	1.15978e+06	1.23892e+06	480997	663153	61270.4	60553	40188.8	188738	59058.3	93794.2	157482	223799	1.32064e+06	250404	240504	1.23149e+06	213413	846034	874432	1.47381e+06	930732	1.01657e+06	867033	877452	645032	1.14318e+06
4-Demethylpremithramycinone	POS00532	1.90608e+07	2.72426e+07	3.52646e+07	1.84807e+07	3.77573e+06	2.36887e+07	2.71517e+07	4.42527e+07	2.43052e+07	2.58272e+07	2.32965e+07	3.81256e+07	3.35744e+07	3.97749e+07	3.95818e+07	9.32892e+07	6.81503e+07	4.12226e+07	3.27774e+07	2.84144e+07	3.21688e+07	2.07408e+07	3.68293e+07	4.20025e+07	4.12911e+07	6.11102e+07	2.36781e+07	1.24985e+07	2.14934e+07	1.31414e+07	1.81836e+07	1.82683e+07	2.85138e+07	7.08467e+06	1.09589e+07	6.56909e+06	8.00242e+06	1.23997e+07	8.07381e+06	4.24075e+07	2.26641e+07	4.30585e+07	2.51776e+07	2.72503e+07	2.50076e+07	2.68544e+07	1.87414e+07	4.27057e+07
4-Deoxy-beta-D-gluc-4-enuronosyl-(1,3)-N-acetyl-D-galactosamine	POS09589	14165.2	1101.49	7.49834e+06	4436.43	6660.71	244750	178939	6.67549e+06	240150	242079	232565	1101.49	334657	316605	1101.49	4082.49	2942.39	363004	516638	170384	175253	138405	21365.5	5365.9	10460.2	33624.8	5649.61	6732.54	1101.49	1101.49	1101.49	5204.56	31816.1	265234	6828.02	300716	295817	7099	290112	986553	1101.49	31894	795274	929029	945564	833768	1101.49	475416
4-Ethynylaniline	NEG00086	177216	210025	1.27619e+06	141604	208898	629769	2.08556e+06	1.41198e+06	673984	687238	632180	553163	1.28199e+06	1.32045e+06	659423	532487	657593	1.42883e+06	1.47666e+06	1.03266e+06	948779	897601	1.07344e+06	689492	415648	420367	91367	156233	266921	235012	230287	273765	344487	1.42999e+06	319069	1.21595e+06	1.25532e+06	394276	1.23398e+06	309832	166162	521749	996128	973306	1.03332e+06	992920	718344	500109
4-Fluorophenol	POS04591	479042	606270	1.35105e+07	419363	400850	5.86031e+06	221386	1.18417e+07	4.73492e+06	4.03005e+06	3.8648e+06	2.10852e+06	3.62457e+06	3.81152e+06	247629	168472	489065	2.04378e+06	5.736e+06	2.44454e+06	2.54675e+06	3.25423e+06	373312	279832	205151	169391	341836	365483	404109	389019	347499	242548	412216	479314	453212	812259	862097	145697	855235	1.31059e+07	90618.4	314415	3.90255e+06	2.29262e+06	4.56243e+06	3.82882e+06	557286	382874
4-formyl-4-methyl-5-cholesta-8,24-dien-3-ol	POS10566	24608.7	1.64254e+06	1101.49	44256.8	1101.49	7809.64	1101.49	1101.49	12265.3	23175.5	21888.5	1101.49	1101.49	1101.49	1.29085e+06	2.55229e+06	2.46247e+06	1101.49	1101.49	1101.49	8213.21	8057.62	6650.87	4886.79	42549.8	817427	1.23041e+06	1.24659e+06	565964	1.07796e+06	693919	1.15383e+06	327408	249645	127789	314138	340327	57781.3	370874	1101.49	780479	1101.49	1101.49	1101.49	1101.49	1101.49	1101.49	1101.49
4-Glutathionyl cyclophosphamide	POS04200	537084	990386	4.73743e+06	568178	174165	1.10638e+06	101418	4.76577e+06	1.14431e+06	1.45678e+06	1.30901e+06	908067	2.38483e+06	2.19785e+06	680707	1.80771e+06	397441	2.23952e+06	2.40982e+06	1.32702e+06	1.12524e+06	1.03341e+06	1.30235e+06	1.03654e+06	994629	1.03641e+06	212781	172317	150258	872793	880173	516934	1.44991e+06	49044.9	401933	7100.08	20388.4	447634	25256.8	1.91766e+06	1.02567e+06	2.45504e+06	4.60653e+06	4.47959e+06	5.08261e+06	4.5547e+06	726179	2.91434e+06
4-Hydroxy-3-Methoxybenzyl alkohol	NEG00132	782061	1.04942e+06	726035	996502	807341	1.05913e+06	933112	1.06319e+06	1.05342e+06	781714	703857	954136	2.4434e+06	2.62942e+06	1.04785e+06	776773	1.67231e+06	2.89867e+06	3.30305e+06	3.53814e+06	3.58739e+06	3.37495e+06	1.97857e+06	1.42934e+06	1.92292e+06	802623	796123	1.03767e+06	986963	1.00448e+06	816532	1.04059e+06	925681	1.0887e+06	1.02632e+06	1.06868e+06	1.17173e+06	837100	1.03864e+06	9.66953e+06	964869	1.13435e+06	7.92803e+06	6.69385e+06	6.24747e+06	6.6389e+06	707872	6.32139e+06
4-hydroxy-3-nitrophenylacetate	POS05435	766032	943528	653729	642114	961282	842794	973597	692116	1.10435e+06	1.00202e+06	1.02667e+06	541470	651331	636384	970501	2.93225e+06	1.42713e+06	705236	684963	2.09392e+06	1.64823e+06	1.38438e+06	1.11886e+06	997418	753190	1.08347e+06	116945	99290.5	162151	146738	228841	92764.2	277324	215190	1.05024e+06	153141	205134	1.03321e+06	280891	821258	1.87913e+06	1.38145e+06	921352	886110	791327	837983	1.69562e+06	1.0637e+06
4-Hydroxy-3-nitrosobenzamide	POS01679	3.43841e+06	2.43802e+06	4.62963e+06	2.73952e+06	543024	3.44482e+06	2.95285e+07	4.55351e+06	4.44581e+06	4.02174e+06	4.42099e+06	3.76631e+06	3.53857e+06	2.64423e+06	1.39313e+06	1.07785e+06	3.61119e+06	3.24762e+06	3.02271e+06	4.84869e+06	3.55491e+06	3.42465e+06	3.03895e+06	2.69419e+06	2.53243e+06	3.76982e+06	4.50117e+06	3.07511e+06	647554	2.4831e+06	1.16772e+06	2.40767e+06	3.43484e+06	1.71674e+07	9.73056e+06	1.6863e+07	1.69965e+07	1.14691e+07	1.83048e+07	2.63503e+07	1.3297e+06	4.77744e+06	6.41467e+06	6.85157e+06	9.49281e+06	6.96372e+06	2.49445e+06	8.64522e+06
4-Hydroxy-4-methylglutamate	POS02365	3.69228e+06	4.05471e+06	3.77665e+06	3.78298e+06	3.83278e+06	3.71809e+06	3.92269e+06	3.96088e+06	4.18544e+06	6.1914e+06	3.98257e+06	3.92697e+06	4.0871e+06	3.8924e+06	3.70329e+06	3.5256e+06	3.94965e+06	3.9436e+06	3.82124e+06	4.06452e+06	3.99668e+06	3.7963e+06	4.38773e+06	3.38267e+06	3.61551e+06	3.58439e+06	3.86334e+06	3.69428e+06	4.15885e+06	3.97837e+06	3.67148e+06	3.73197e+06	3.90895e+06	3.80784e+06	3.76051e+06	3.68154e+06	3.65237e+06	3.91141e+06	3.81435e+06	3.96114e+06	3.78087e+06	3.85963e+06	4.00843e+06	4.04782e+06	4.14216e+06	4.03151e+06	3.856e+06	4.05171e+06
4-Hydroxybutanoic acid	POS00922	880748	1.14664e+06	1.50317e+06	990743	9.95035e+06	1.44454e+06	2.26618e+06	2.99809e+07	1.58956e+06	1.41843e+06	2.60848e+07	1.65385e+06	1.2418e+06	1.09746e+06	2.81033e+06	2.65617e+07	4.53025e+07	2.59831e+07	1.41139e+06	722179	1.59868e+07	741624	1.09129e+06	1.07832e+06	1.59963e+07	718260	1.90014e+06	1.72574e+06	3.50732e+07	2.46121e+07	2.80287e+07	1.64668e+06	2.24961e+06	4.2781e+07	9.14364e+06	3.94432e+07	4.12973e+07	1.00753e+07	1.96082e+06	1.60827e+06	1.83073e+07	978051	1.61219e+07	1.53955e+07	1.48879e+07	16228239	3.58961e+07	1.18529e+07
4-Hydroxycinmyl alcohol 4-D-glucoside	POS03026	1.92161e+06	2.54722e+06	2.32181e+06	2.07505e+06	3.03806e+06	1.86277e+06	2.12288e+06	1.76896e+06	1.67927e+06	2.50667e+06	1.98959e+06	2.72847e+06	2.69238e+06	2.71214e+06	2.68972e+06	2.72263e+06	2.65932e+06	2.23162e+06	1.92914e+06	2.48634e+06	1.99666e+06	1.81128e+06	3.09361e+06	3.08235e+06	2.56616e+06	3.43252e+06	3.1998e+06	3.22376e+06	2.87568e+06	2.06304e+06	2.73747e+06	2.70044e+06	3.16006e+06	1.30768e+06	2.3828e+06	1.75916e+06	1.52693e+06	2.62987e+06	1.56676e+06	2.35962e+06	2.37024e+06	2.12565e+06	1.85298e+06	2.12192e+06	1.60901e+06	1.93143e+06	3.44427e+06	1.68841e+06
4-Hydroxycyclophosphamide	NEG08816	2664.23	1283.66	21131.8	2539.72	370.136	2428.75	370.136	14775.8	370.136	1594.6	2241.88	370.136	571107	538021	1230	16069.9	370.136	564902	680351	239249	263878	253276	6143.79	370.136	18493.2	7111.49	370.136	370.136	370.136	1281.3	1621.47	370.136	370.136	1969.78	370.136	2151.55	4008.99	1202.69	3857.39	11474.2	370.136	4368.74	5592.72	1586.95	7186.3	3502.84	3493.74	370.136
4-Hydroxylamino-2,6-dinitrotoluene	POS14199	103751	111050	14827.8	84057.6	108683	132853	23153.1	37310.8	138919	83465	99633.6	78596.3	57531.9	100771	122687	127165	33702.1	66642.3	139944	101338	31898.7	61106.2	88941.6	44929.5	80517	47998.4	128651	79554.9	127923	107703	57902.1	141176	158766	57384.6	37988.6	103158	37144	102556	71489.1	149671	107657	86825.4	36464.5	51810.8	165616	25668.6	110743	100577
4-hydroxymethyl-4-methyl-5-cholesta-8-en-3-ol	POS14405	1101.49	9062.13	7469.15	1101.49	6438.36	35040.4	1101.49	5596.44	10048	26465.7	16703.1	1101.49	8109.33	7209.05	1101.49	62639.8	191372	7407.56	9066.98	70005.1	62205.8	14001.2	247327	124484	158197	230105	1101.49	1101.49	1101.49	1101.49	1101.49	1101.49	1101.49	1101.49	21007.7	1101.49	1101.49	14316.3	1101.49	1101.49	1101.49	83454.1	49358.1	25301.8	43673.3	35488.9	1101.49	110806
4-Hydroxyphenylacetylglutamic acid	POS00428	2.89199e+07	4.5878e+07	5.52569e+07	3.93214e+07	5.6489e+07	3.05334e+07	5.31769e+07	3.52415e+07	2.90843e+07	6.2316e+07	3.90591e+07	5.19418e+07	5.15928e+07	4.74145e+07	4.92233e+07	5.09672e+07	5.76237e+07	3.36142e+07	3.78103e+07	4.14285e+07	3.00279e+07	2.95742e+07	6.95902e+07	5.88966e+07	4.67029e+07	7.45288e+07	6.76182e+07	6.79318e+07	6.3331e+07	5.76655e+07	5.13438e+07	4.79789e+07	6.26374e+07	2.09834e+07	5.3431e+07	2.88036e+07	2.4983e+07	4.93325e+07	2.49917e+07	6.52792e+07	4.47171e+07	4.32953e+07	3.98964e+07	3.9885e+07	2.69493e+07	3.28979e+07	5.85842e+07	3.50318e+07
4-Hydroxyprotoasukamycin	POS08786	797646	1.00963e+06	186635	701250	665538	535238	358618	265282	652604	495248	636245	415900	111015	42785.2	708329	1.01359e+06	1.35855e+06	96926.2	102051	104009	83189.2	60220.2	387963	442527	520941	732290	1.01831e+06	1.04188e+06	1.1901e+06	947661	698307	775851	1.81044e+06	249474	758467	299299	286596	830446	300083	23711.5	602856	669904	84293.5	93282.9	52775.4	67680.8	535683	34447.2
4-Keto-anhydrotetracycline	POS08235	120538	10012.7	84157.7	37928.6	15144.5	1.0186e+06	267512	1.09612e+06	1.44467e+06	1.70967e+06	1.6433e+06	521744	97587.9	302553	11571.9	502428	21868.2	188299	867463	538105	458180	553114	637699	41679.3	955956	156712	1101.49	616585	162863	135491	15008.9	593721	323759	922757	767039	797864	850458	1.21059e+06	767315	309139	19050.5	301638	1.43527e+06	1.91377e+06	2.01722e+06	1.97306e+06	347389	579474
4-Ketocyclophosphamide	POS09871	136081	176659	117654	127177	288216	151637	123708	507854	184697	131682	132347	28575.3	874969	871579	337371	171671	91085.4	780260	839567	502710	486835	471321	271827	217794	83270.1	82013.9	76737	82001.1	38487.9	92021.5	162522	97864.9	306601	162182	126030	157904	182196	107648	176578	554070	95898.4	490338	757566	679835	716163	721231	63861	320647
4-Maleylacetoacetate	POS07335	335284	295467	351532	424040	301697	521795	455565	336739	722266	559489	371638	353489	947490	495656	546913	329119	255948	604979	531078	380780	405257	360415	528961	475459	535055	296501	470758	417443	580437	515587	327065	499552	589991	476281	251524	605674	481050	512588	425311	648150	327361	325024	462145	502649	3.47095e+06	363192	425571	767887
4-Nitro-6-oxohepta-2,4-dienedioate	POS01877	8.0218e+06	4.5343e+06	6.889e+06	4.10067e+06	4.48175e+06	3.41517e+06	4.35724e+06	3.95125e+06	4.39072e+06	1.08081e+07	5.30996e+06	3.05006e+06	6.62996e+06	3.12488e+06	4.67698e+06	3.64697e+06	7.38749e+06	5.28152e+06	3.38254e+06	1.01009e+07	3.56146e+06	654319	532875	4.51896e+06	3.74275e+06	5.70489e+06	7.25321e+06	4.11788e+06	430002	7.66778e+06	9.44189e+06	7.63834e+06	4.89991e+06	2.27899e+06	8.4699e+06	5.0575e+06	5.86976e+06	8.2546e+06	3.15693e+06	6.58537e+06	1.19115e+06	6.81701e+06	3.78196e+06	5.65631e+06	1.03271e+07	5.74759e+06	4.76096e+06	4.30929e+06
4-Nitrophenol	POS00432	5.21472e+07	5.29088e+07	5.22025e+07	5.51267e+07	5.11622e+07	5.40389e+07	5.49725e+07	5.82301e+07	6.16938e+07	5.1688e+07	5.45784e+07	5.35331e+07	5.89837e+07	5.63711e+07	5.96282e+07	5.18793e+07	6.94218e+07	5.79169e+07	5.67239e+07	5.83401e+07	6.96347e+07	5.77237e+07	5.64918e+07	5.51476e+07	5.14254e+07	4.95874e+07	6.20528e+07	5.66365e+07	6.44397e+07	5.74845e+07	5.05592e+07	5.73441e+07	5.46826e+07	5.67516e+07	4.869e+07	5.45207e+07	5.66913e+07	5.24585e+07	7.13009e+07	5.32435e+07	5.52412e+07	5.43825e+07	6.73841e+07	5.92749e+07	6.37226e+07	6.31776e+07	5.96828e+07	6.48806e+07
4-nitrophenolate	POS01995	2.79492e+06	2.12141e+06	3.84074e+06	2.27921e+06	638638	2.71475e+06	2.25058e+07	3.7321e+06	3.13707e+06	3.30264e+06	3.62121e+06	2.9437e+06	3.19968e+06	2.27958e+06	1.15341e+06	960430	2.91137e+06	2.71641e+06	2.46827e+06	3.82039e+06	3.09618e+06	2.60464e+06	2.87166e+06	2.1537e+06	2.25154e+06	3.17108e+06	3.72444e+06	2.90245e+06	1.18113e+06	1.81361e+06	1.66523e+06	2.02668e+06	2.90078e+06	1.21996e+07	7.66688e+06	1.33023e+07	1.31856e+07	9.07798e+06	1.39142e+07	1.93945e+07	1.6272e+06	4.2333e+06	7.20026e+06	7.65995e+06	6.57136e+06	5.64465e+06	1.83366e+06	6.82821e+06
4-Nitrophenyl phosphate	POS06901	222367	205113	2.49995e+06	203887	261588	927339	2.22959e+06	2.97243e+06	1.08577e+06	1.09368e+06	880454	127978	545165	551762	413249	1.21406e+06	144962	535441	594328	521562	398880	433222	154444	347029	119915	62522.3	56478.7	50660.8	114496	58055.6	56813.1	89176.7	102887	181727	93645.7	190191	193183	97639.8	173250	893805	65861.5	628612	1.19633e+06	1.22949e+06	1.13433e+06	1.24147e+06	90278.4	770060
4-Nitrophenyl sulfate	POS11568	259624	197370	204815	211846	197741	187550	169764	202599	208173	408004	233676	204664	270808	225514	163830	214755	262419	198215	218791	253718	217059	186299	277305	221019	197136	229467	196336	181743	253954	234787	250076	222687	236197	213364	166083	190008	158921	189385	200401	257941	176472	270797	199908	196036	282431	201668	238019	198351
4'-O-Demethylrebeccamycin	POS07933	1101.49	24084	4.10104e+06	22376.3	1101.49	374612	517382	4.01184e+06	511428	484546	476818	147100	1.25065e+06	1.21271e+06	481123	85499.1	94228.7	1.23059e+06	1.27723e+06	842280	762965	669720	1.93408e+06	75314.3	1101.49	181352	1.32426e+06	858350	1.85565e+06	449845	131063	320640	510834	240808	60794	216669	244848	76960.6	207794	699434	5960.99	782814	644357	729364	585074	764811	1101.49	198110
4-Oxopentanoate	NEG00071	8.98233e+06	7.55201e+06	5.85915e+06	1.06989e+07	9.29487e+06	1.9531e+07	1.83681e+07	7.98947e+06	2.00844e+07	1.82333e+07	1.64289e+07	1.50369e+07	1.49751e+07	2.11666e+07	1.79677e+07	1.06015e+07	1.13295e+07	2.34106e+07	2.36458e+07	1.13898e+07	1.16927e+07	1.35507e+07	1.83631e+07	1.48676e+07	1.23964e+07	8.61466e+06	9.7052e+06	1.14769e+07	9.66733e+06	1.32336e+07	9.09834e+06	1.5055e+07	1.27956e+07	1.19215e+07	7.51192e+06	1.0292e+07	1.05934e+07	6.87174e+06	1.22326e+07	7.5701e+06	9.08152e+06	8.72266e+06	1.96946e+07	1.79434e+07	1.67817e+07	1.69668e+07	1.80021e+07	9.3521e+06
4-Pyridoxate	POS00939	7.41307e+06	1.17575e+07	1.37817e+07	1.0234e+07	1.43366e+07	7.68326e+06	1.31795e+07	8.92676e+06	8.25815e+06	1.45136e+07	9.70104e+06	1.34985e+07	1.2454e+07	1.14616e+07	1.20182e+07	1.26434e+07	1.41371e+07	8.66048e+06	9.35124e+06	1.0015e+07	7.75711e+06	7.4643e+06	1.73242e+07	1.50047e+07	1.20059e+07	1.85221e+07	1.66583e+07	1.63451e+07	1.58662e+07	1.44347e+07	1.29946e+07	1.24147e+07	1.60964e+07	5.60793e+06	1.31528e+07	7.73973e+06	6.26492e+06	1.23893e+07	6.4064e+06	1.57304e+07	1.13537e+07	1.1055e+07	1.01754e+07	9.85089e+06	7.79519e+06	8.27317e+06	1.40852e+07	8.8432e+06
4-Pyridoxic acid	POS00055	3.28746e+06	2.33724e+06	1.38797e+06	3.85385e+06	1.2965e+06	2.56715e+06	1.46122e+06	1.79661e+06	3.4501e+06	1.56312e+06	1.22442e+06	1.62079e+06	2.00972e+06	2.16628e+06	1.809e+06	2.52789e+06	2.43486e+06	2.44694e+06	2.37639e+06	3.89494e+06	3.12585e+06	3.04461e+06	1.93115e+06	2.48059e+06	3.39487e+06	2.12911e+06	1.45168e+06	1.35777e+06	2.45398e+06	1.60923e+06	1.21379e+06	1.6213e+06	2.85079e+06	9.4569e+06	1.28859e+06	9.13926e+06	8.58045e+06	1.46835e+06	9.10181e+06	2.78362e+07	2.90259e+06	5.57683e+06	1.4104e+07	1.16873e+07	1.06687e+07	1.15419e+07	303015	1.25467e+07
4-Sulfobenzaldehyde	POS12547	46963.9	109241	105441	73272.4	180647	81550.6	124228	95289.4	56498.8	160114	52491.3	123218	125908	132211	129950	100941	169705	94581.4	90590.9	113296	51416.2	72771.5	194370	180175	107836	239480	194691	182911	195203	142442	110247	150925	207623	39393.3	155986	88533.1	68781.1	154300	87834.3	220362	56082	121541	71299.3	101167	104562	70808.5	193905	98220.3
4-Sulfobenzoate	NEG00721	2.57062e+06	4.70175e+06	2.18341e+06	2.37264e+06	471472	4.72564e+06	1.12529e+07	2.38143e+06	5.38976e+06	4.93591e+06	4.75215e+06	4.10161e+06	1.13367e+06	1.13834e+06	229419	503063	1.4191e+06	1.21724e+06	1.25496e+06	1.17114e+06	1.09827e+06	1.00943e+06	1.56146e+06	1.92965e+06	4.73152e+06	8.77773e+06	646159	432557	695053	321991	426301	537867	1.08116e+06	8.30124e+07	2.84785e+06	7.48871e+07	7.51021e+07	3.04103e+06	7.2701e+07	4.67433e+06	7.35676e+06	4.39863e+06	5.5257e+06	4.5248e+06	4.46797e+06	4.90084e+06	1.29912e+07	7.99647e+06
5-(2'-Carboxyethyl)-4,6-dihydroxypicolite	POS09436	87068.2	158479	90670.7	81683.5	82476.6	124401	112327	145578	161993	120487	154469	91378.8	213233	177805	89192.4	1.40491e+06	546912	193490	178456	482515	371666	408008	449678	384367	410638	723440	215675	190113	273597	334516	484192	289996	1.01815e+06	55047.2	153042	29794.5	24753.7	143511	46348.3	120942	211037	716426	311914	259533	264376	277995	382046	217710
5-(3'-Carboxy-3'-oxopropenyl)-4,6-dihydroxypicolite	POS06575	203171	561170	6393.01	230358	102241	101554	1101.49	34336.3	90881.5	43094.6	46134.1	28245.6	180512	248897	10315.2	4.10515e+06	1.17247e+06	267618	273992	1.67399e+06	1.21986e+06	1.03633e+06	114071	85298.4	33443.1	31109.8	22720	1101.49	1101.49	4900.14	19047.6	33504.1	30750.7	298305	1.18486e+06	302365	253847	1.00866e+06	368459	1.22043e+06	145618	576136	910979	861240	920816	925527	261913	1.62631e+06
5-(3'-Carboxy-3'-oxopropyl)-4,6-dihydroxypicolite	POS14065	89319.1	72887	96377.2	104049	108105	122874	104756	107005	106154	109568	36029.5	94276.4	115780	84854.4	56490.2	59830.8	62418.7	108427	106498	44114.1	92900.2	102592	105877	152547	79361.5	134019	112845	121157	131648	88717	109949	110729	129689	117592	81738.6	112828	108589	100335	95132	82810.9	76751.9	50520	116718	99468.4	168864	97252.6	92030.1	99362.1
5-(5-Phospho-D-ribosylaminoformimino)-1-(5-phosphoribosyl)-imidazole-4-carboxamide	POS09442	12527.6	14705.9	1.30399e+06	12905.7	1101.49	484308	340264	1.73962e+06	711947	833679	802550	34158.9	355573	437709	5107.35	52273.9	104818	237280	275230	129418	236309	112992	123100	288563	55086.7	40947.8	8530.02	3737.27	1101.49	13985.4	3468.14	4091.77	82940.2	35919.4	151722	3386.83	14866.7	95860.7	22461.9	35612.7	1101.49	177757	1.83485e+06	1.79905e+06	1.77981e+06	2.01461e+06	8873.71	252799
5-(methylsulfanyl)-2,3-dioxopentyl Phosphate(2-)	NEG03734	592756	740185	754738	602154	275656	285779	2.71214e+06	767004	355501	344925	287575	172334	3.25726e+06	3.41268e+06	265616	88608.3	69792.6	3.26044e+06	3.53646e+06	886214	817082	763115	9154.58	12755.1	39422.2	26924.2	116613	87528.4	100785	118423	136761	221405	499807	933827	161383	892599	856347	201451	861533	126930	334437	86644.6	95529.9	61101	84058.8	117295	130604	155922
5,12-Dihydroxanthommatin	POS00288	9.10232e+07	8.26177e+07	1.08446e+08	8.82388e+07	7.93154e+06	9.37714e+07	3.18509e+08	1.11587e+08	1.12805e+08	109287353	9.95735e+07	1.81193e+08	7.03108e+07	6.39116e+07	1.13317e+08	3.26349e+08	2.40735e+08	6.71421e+07	7.00561e+07	1.02145e+08	9.73524e+07	6.85077e+07	103077400	9.51506e+07	9.29096e+07	1.20289e+08	1.64129e+08	7.48276e+07	1.22417e+08	5.91885e+07	9.52811e+07	1.00353e+08	1.59847e+08	139749455	6.17355e+07	1.39671e+08	1.38162e+08	7.70706e+07	1.38827e+08	3.56542e+08	114198696	1.50971e+08	6.3815e+07	6.09901e+07	5.46615e+07	6.35957e+07	4.70494e+07	1.35766e+08
5,6-Dichloro-1,3-cyclohexadiene	POS06094	772392	755864	617803	831741	3.45139e+06	742232	797946	664720	946186	1.10754e+06	819510	962936	808467	845806	687367	744254	831990	866114	839890	962731	828362	822700	901044	752088	813071	860320	727146	862714	867699	801164	763414	847527	946901	703598	772867	819101	747479	779784	787620	814307	816492	850605	768080	819440	810322	743054	758328	822689
5,6-Dihydro-5-fluorouracil	POS02570	1.46951e+07	667191	9.00746e+06	400938	967416	2.9469e+06	6.60114e+06	9.81308e+06	3.60696e+06	3.1779e+06	3.13383e+06	1.18407e+06	2.28441e+06	2.62113e+06	5.38524e+06	725569	1.88627e+06	2.47279e+06	3.27414e+06	2.15316e+06	2.06954e+06	1.80748e+06	2.20225e+06	452676	1.03987e+07	571414	2.57778e+06	4.13287e+06	3.40302e+06	2.74942e+06	2.63979e+06	3.94542e+06	1.73221e+06	3.64569e+06	356032	2.99025e+06	2.98762e+06	416748	3.59469e+06	812533	1.22512e+07	2.07381e+06	4.2836e+06	4.65414e+06	4.20157e+06	4.436e+06	1.04773e+06	1.88035e+06
5,6-Dihydrothymine	POS01564	328155	2.47575e+06	1.23706e+06	579948	4.58337e+06	501809	3.28645e+06	1.03266e+06	8.43137e+06	6.65967e+06	7.5645e+06	4.03822e+06	5.08703e+06	5.45226e+06	1.8806e+06	3.31744e+06	2.19038e+06	4.90366e+06	5.8983e+06	7.0618e+06	6.69395e+06	6.00886e+06	5.8181e+06	4.17359e+06	6.78588e+06	884472	1.39432e+07	1.75362e+07	4.22906e+06	1.97651e+07	9.70849e+06	1.35962e+07	7.8652e+06	3.48571e+06	404730	3.75359e+06	3.56154e+06	3.45853e+06	575888	5.92521e+06	2.96753e+06	1.80247e+06	1.03948e+07	9.40022e+06	6.84104e+06	9.436e+06	4.23402e+06	1.69995e+07
5,6-Dihydrouracil	POS00573	3.35424e+07	3.57176e+07	3.31152e+07	3.10825e+07	3.44154e+07	3.291e+07	4.40304e+07	4.14079e+07	3.28192e+07	3.53507e+07	3.4235e+07	1.81199e+07	3.39334e+07	3.87741e+07	2.3708e+07	3.43918e+07	3.20105e+07	2.93954e+07	3.74171e+07	2.54588e+07	3.46146e+07	3.74963e+07	3.48902e+07	3.4258e+07	3.31538e+07	2.39327e+07	2.59313e+07	2.50882e+07	3.72332e+07	4.46682e+07	3.26164e+07	3.30272e+07	3.95345e+07	3.30529e+07	4.48879e+07	30647632	3.63445e+07	9.81707e+06	3.7178e+07	3.46602e+07	3.33151e+07	3.65645e+07	3.77709e+07	3.87583e+07	4.03713e+07	4.45265e+07	3.95909e+07	4.24429e+07
5-[[(4,7-Dihydroxy-2-oxo-2H-1-benzopyran-3-yl)amino]carbonyl]-4-methyl-1H-pyrrole-3-carboxylate	POS00823	12194962	1.19151e+07	1.15911e+07	1.12406e+07	1.05056e+06	9.28052e+06	3.0971e+07	1.30469e+07	1.03344e+07	9.56909e+06	9.01127e+06	1.78037e+07	1.59972e+07	1.43408e+07	9.95797e+06	3.93067e+06	8.21792e+06	1.42256e+07	1.5659e+07	4.30756e+06	4.18632e+06	3.709e+06	723433	696469	2.2082e+06	2.19387e+06	4.21317e+06	2.29782e+06	4.77485e+06	2.86297e+06	2.92509e+06	3.69581e+06	1.02516e+07	4.94903e+07	1.00613e+07	4.65459e+07	4.41495e+07	1.21561e+07	4.78722e+07	865126	1.23168e+07	5.50131e+06	3.38088e+06	3.20977e+06	2.61049e+06	3.67221e+06	3.54304e+06	4.06347e+06
5-Acetylamino-6-amino-3-methyluracil	POS04242	977724	1.34552e+06	1.48434e+06	1.25947e+06	1.54266e+06	1.08264e+06	1.52662e+06	931694	1.08199e+06	1.64616e+06	1.19881e+06	1.46479e+06	1.34079e+06	1.33804e+06	1.30096e+06	1.32366e+06	1.58291e+06	1.10325e+06	1.24353e+06	1.19918e+06	908889	941570	1.96073e+06	1.66464e+06	1.40612e+06	2.16279e+06	939441	1.95954e+06	1.88891e+06	1.55376e+06	1.46187e+06	1.30728e+06	1.81691e+06	902431	788265	947839	868623	1.29723e+06	972752	1.84426e+06	1.24203e+06	1.14704e+06	1.18404e+06	1.23928e+06	1.73783e+06	1.17002e+06	1.45869e+06	1.1189e+06
5-Acetylamino-6-formylamino-3-methyluracil	POS05017	845223	557907	900580	796219	489071	614023	4.00504e+06	1.02731e+06	711960	1.04078e+06	650950	625728	1.06201e+06	991220	451874	529199	576659	971942	912623	1.01371e+06	945031	734189	749517	635348	679258	579504	645637	578870	531169	651314	557902	696803	764522	2.48588e+06	1.13936e+06	2.33307e+06	2.04297e+06	1.30458e+06	2.29884e+06	4.44824e+06	512318	1.03495e+06	1.84278e+06	1.83027e+06	1.73871e+06	1.59939e+06	498358	2.27192e+06
5-Amino-4-chloro-2-(5-hydroxymuconoyl)-3(2H)-pyridazinone	NEG06718	370.136	12133.7	21734.7	2827.57	370.136	12610.5	370.136	43825	20310.3	42180.7	24685.3	370.136	149792	143392	11682.9	101592	64758.8	133562	145380	79325	54277.2	57269.5	76570.5	200440	145678	230553	370.136	370.136	4257.35	370.136	370.136	370.136	19754.1	370.136	370.136	370.136	370.136	370.136	370.136	44560.1	30955.9	113895	120247	105012	119266	138061	370.136	20771.5
5-Amino-4-imidazolecarboxyamide	POS00815	9.48409e+06	9.5511e+06	2.58128e+07	2.12373e+07	2.82931e+07	6.24075e+06	9.71417e+06	1.46798e+07	1.27002e+07	2.2356e+07	6.95449e+06	7.91602e+06	11598076	2.59995e+07	1.88835e+07	2.14261e+07	7.87432e+06	2.64774e+07	2.28237e+07	2.62561e+07	1.50827e+07	4.94529e+06	2.60248e+07	1.10389e+07	1.1635e+07	8.80445e+06	3.0807e+07	2.24636e+07	2.22771e+07	2.77391e+07	1.27488e+07	1.38993e+07	2.09318e+07	8.85392e+06	2.07997e+07	9.10049e+06	8.3672e+06	1.50675e+07	9.56918e+06	1.19523e+07	8.01775e+06	3.11609e+07	2.63677e+07	1.312e+07	1.70019e+07	2.50959e+07	6.80031e+06	2.22596e+07
5-Amino-6-(5'-phospho-D-ribitylamino)uracil	POS04869	138973	304120	670642	184716	247575	579506	295280	706584	765353	752102	695231	162700	3.75555e+06	3.46603e+06	480833	499757	1.38575e+06	3.7255e+06	4.34709e+06	1.60414e+06	1.37972e+06	1.50107e+06	4.50356e+06	1.83883e+06	1.22006e+06	1.13125e+06	399254	257453	124307	1.42513e+06	273481	922408	203624	462318	536794	445027	460678	704487	455049	891053	5.2611e+06	436020	1.30223e+06	1.2886e+06	1.21522e+06	1.51736e+06	538350	1.02985e+06
5-Amino-6-(5'-phosphoribosylamino)uracil	POS03929	68221	234056	11760.6	74278.7	9593.93	105613	3829.38	20851.6	151419	171814	156864	1101.49	1.60902e+06	1.45001e+06	1101.49	24554.7	385873	1.7244e+06	1.6496e+06	332321	318762	240261	120618	32098.5	8401.42	15890.5	167383	5121.97	1101.49	9654.23	7793.83	3391.03	6192.86	2.87679e+06	79556.1	2.6447e+06	2.60628e+06	75983.6	2.61292e+06	2.39638e+07	1.20438e+06	1.25286e+06	1.94837e+06	2.15931e+06	1.7207e+06	2.11295e+06	1101.49	5.13506e+06
5-Azacytidine	NEG01748	2.83019e+06	611341	1.58308e+06	2.22913e+06	59599	512164	1.20442e+07	1.54208e+06	544759	576547	564594	1.49569e+06	2.10854e+06	1.86408e+06	34585.2	322405	594752	1.85613e+06	1.99546e+06	1.33218e+06	1.18242e+06	1.07588e+06	645411	679332	653555	442262	938674	656022	214958	529356	394303	677348	1.10963e+06	6.78871e+06	2.18088e+06	6.78846e+06	6.96425e+06	2.40921e+06	5.89451e+06	1.0516e+07	142702	1.37415e+06	3.67851e+06	3.49878e+06	3.11256e+06	3.50938e+06	208174	4.77966e+06
5'-Benzoylphosphoadenosine	POS03673	353205	977547	2.49243e+06	374714	390320	4.12114e+06	6625.31	3.72168e+06	5.29421e+06	3.94906e+06	3.01813e+06	61654.9	2.3605e+06	3640124	156956	1.87875e+06	1.59784e+06	3.25735e+06	3.2484e+06	2.08107e+06	2.27894e+06	2.47642e+06	6.08735e+06	4.69522e+06	4.92709e+06	4.72211e+06	398461	110185	164480	182515	331981	500088	1.04544e+06	1.00891e+06	42142.5	1.33585e+06	1.09175e+06	35038	1.05229e+06	3.13333e+06	93051.4	2.27818e+06	5.78324e+06	5.59509e+06	3.57336e+06	5.58166e+06	15961.8	1.9671e+06
5beta-Scymnol sulfate	POS13269	1101.49	1101.49	1101.49	1101.49	1101.49	1101.49	1101.49	1101.49	1101.49	1101.49	1101.49	1101.49	1101.49	1101.49	1101.49	5353.39	1101.49	1101.49	1101.49	1101.49	1101.49	1101.49	1101.49	1101.49	1101.49	1101.49	22749.9	1101.49	1101.49	9907.18	1101.49	1101.49	1101.49	705415	8151.04	745091	651481	1101.49	742622	1101.49	1101.49	1101.49	1101.49	1101.49	1101.49	1101.49	4139.37	87403
5'-Butyrylphosphoinosine	POS11650	1101.49	6154.7	41850.2	5024.86	1101.49	3387.11	1101.49	22296.6	1101.49	27023.5	6112.61	7563	510904	440099	4834.86	987847	157461	596501	503825	334752	445099	341191	123651	33507.5	64892.6	157972	1101.49	1101.49	1101.49	4820.71	1101.49	11187.9	1101.49	43180.8	4809.14	28925.4	11568.6	1101.49	13309.7	49465.3	9233.51	3.64235e+06	556804	463926	603432	445038	23969.6	292442
5'-Butyrylphosphouridine	POS02408	783593	519327	3.50034e+06	591250	118661	1.04453e+06	1.01604e+08	3.42817e+06	1.10574e+06	1.20804e+06	1.21497e+06	799383	3.80734e+06	3.52241e+06	739548	1.24304e+06	620577	3.91489e+06	3.7779e+06	2.86757e+06	2.578e+06	2.39913e+06	1.26711e+06	1.01209e+06	856607	825998	702645	537582	185160	784412	707705	695466	918318	2.84224e+07	649198	2.92998e+07	2.87036e+07	867486	3.00735e+07	1.34789e+06	975402	1.41731e+06	3.44029e+06	3.41711e+06	3.56042e+06	3.04005e+06	371484	1.23886e+06
5-Carboxy-2'-deoxyuridine	POS14458	9447.68	8809.57	162933	5015.96	3750.1	10350.2	1101.49	255745	26011.3	25892.5	21588.7	1101.49	206239	191696	3294.81	31870.8	9475.66	201516	155589	193069	170470	185388	13157.4	156287	4390.6	16005.8	1101.49	4869.41	1101.49	1101.49	3843.63	4561.03	1101.49	96361.9	4762.47	78801.9	68001.9	4557.66	94375.5	20397.9	4093.34	95701.2	233074	106515	38461.1	113687	1101.49	254040
5-Carboxy-2-oxohept-3-enedioate	POS00746	4.32749e+06	1.39047e+07	8.6211e+06	4.08831e+06	3.15378e+06	5.71978e+06	5.84475e+06	1.05916e+07	6.72552e+06	6.18895e+06	5.72561e+06	2.90695e+06	1.45793e+07	1.51276e+07	1.7188e+08	1.18953e+07	1.01831e+07	1.38915e+07	1.50348e+07	1.19748e+07	9.23514e+06	8.15903e+06	1.17959e+07	1.19892e+07	6.6495e+06	8.30376e+06	1.30849e+07	13441178	4.0427e+07	1.56941e+07	4.16373e+07	1.77374e+07	2.43506e+07	1.42023e+07	4.67351e+06	1.15787e+07	1.14896e+07	4.93584e+06	1.25744e+07	1.60504e+07	6.55814e+06	1.05446e+07	1.3106e+07	1.27643e+07	1.20491e+07	1.34557e+07	5.24143e+06	3.62576e+07
5-Chloro-6-methoxy-2(3H)-benzoxazolone	POS13077	15890.9	10332.1	7084.32	14322.1	1101.49	3782.35	166107	14008.6	22346.2	13023.6	17004	1101.49	150176	128485	1101.49	15629.2	22224.6	195590	218783	76551.5	29359.1	52844.7	140788	68119.1	21467.2	32513	141047	137191	84682.6	238649	84308.2	97270.8	158074	94013	90407.1	93549.5	82164.2	61636.1	82663.4	134494	3672.69	128756	10710.6	34208.3	33522.2	34694.3	148977	360233
5'-Deoxy-5'-fluoroadenosine	POS03282	1.45404e+06	1.8174e+06	1.82826e+06	1.79521e+06	1.96074e+06	1.15404e+06	2.28796e+06	1.22178e+06	1.48144e+06	2.34348e+06	1.89735e+06	2.00944e+06	1.99085e+06	1.44903e+06	2.84947e+06	1.75405e+06	1.57194e+06	1.08447e+06	2.53416e+06	1.53895e+06	1.54361e+06	867058	4.57783e+06	2.34352e+06	1.70063e+06	2.65082e+06	2.07754e+06	2.63163e+06	2.6939e+06	2.29444e+06	1.72378e+06	2.09436e+06	2.81929e+06	1.66866e+06	1.91206e+06	1.61742e+06	1.49855e+06	2.28672e+06	1.55989e+06	1.32748e+06	686282	1.01505e+06	1.19365e+06	2.17912e+06	6.92872e+06	1.13139e+06	2.5742e+06	1.95335e+06
5'-Deoxy-5-fluorocytidine	NEG05017	371859	55417.2	154284	322362	370.136	49421.2	1.72355e+06	174523	69550.3	58519.4	56468.3	186351	259350	253008	370.136	26058.3	62583.7	265875	266357	178920	149164	153869	68638.5	75454.2	72089	44122.2	110436	65115	6241.05	36969.9	17950.5	63329.2	144186	976809	303498	871606	1.03915e+06	331518	865796	1.50564e+06	5121.22	186179	515631	456019	443650	477016	370.136	715313
5-Deoxy-5'-methylthioadenosine	POS00075	891222	1.33883e+06	8.8227e+06	832040	8.84752e+06	1.17529e+06	649409	1.06608e+07	2.04395e+06	1.39071e+06	1.20488e+06	219894	2.94414e+06	2.57018e+06	442040	8.95542e+06	6.7027e+06	2.40532e+06	2.54554e+06	1.46632e+06	1.50688e+06	1.37255e+06	2.67708e+06	3.20812e+06	4.271e+06	6.8537e+06	3.82496e+06	2.59469e+06	2.29696e+06	3.3938e+06	3.0462e+06	3.70151e+06	2.25626e+06	1.33362e+06	453949	1.20721e+06	1.27039e+06	408485	1.18726e+06	1.3341e+06	363749	2.61234e+06	4.46664e+06	4.03019e+06	3.44577e+06	5.71812e+06	789708	1.09512e+06
5-Diazouracil	POS01240	1.33384e+06	3.17669e+06	3.04632e+07	1.27491e+06	2.49013e+06	8.62752e+06	2.98359e+07	3.23872e+07	9.6234e+06	9.00871e+06	9.75085e+06	2.8384e+06	1.22404e+07	9.47935e+06	2.29946e+06	2.71103e+06	6.38868e+06	1.05281e+07	1.31985e+07	1.52875e+07	1.61557e+07	1.38727e+07	2.07777e+07	9.91941e+06	5.27381e+06	4.95171e+06	2.58211e+06	568579	3.86793e+06	7.20295e+06	1.327e+07	1.2997e+07	7.43614e+06	2.82673e+07	3.55312e+06	2.83942e+07	2.521e+07	4.37689e+06	3.07916e+07	2.92634e+07	2.14594e+06	1.12076e+07	1.55756e+07	1.5288e+07	1.45458e+07	1.6303e+07	2.17078e+06	3.73963e+06
5-Fluorodeoxyuridine	POS14535	4149.28	8132.66	1101.49	4252.16	14544.3	17138.8	25141.1	1101.49	13490	25931	4740.1	33335.9	1101.49	12514.6	19292.4	8757.57	4189.93	1101.49	14954.6	5594.79	1101.49	5463.69	39014.7	12225.8	11378.3	13666	36892	24981	33886.7	31460.6	7947.28	15339.7	16416.6	29136.1	5443.27	41824.2	27409.9	18468	22821.4	85493.7	47696.8	5255.54	10489.8	10975.5	268047	18885.6	17278.1	41555.5
5-Fluorodeoxyuridine monophosphate	POS12672	78503.3	101465	231553	79193.6	98623.4	182945	103371	185104	251908	353488	166007	128254	179149	250175	59052.4	201899	151626	175053	200416	148290	159522	198472	216685	225025	190246	197813	133273	157789	201672	180844	194814	159177	143611	311902	176892	402687	213499	114446	98713.6	182092	167375	140478	220721	182121	207891	202883	241630	300346
5-Fluorouridine monophosphate	POS13136	1101.49	255217	11712.9	96510.1	1101.49	1101.49	1101.49	4859.47	1101.49	1101.49	1101.49	1101.49	6071.01	1101.49	1101.49	8097.61	1101.49	1101.49	1101.49	18505.9	20759.3	6381.37	1101.49	4746.35	1101.49	4844.26	1101.49	1101.49	1101.49	1101.49	1101.49	5114.44	1101.49	83092.3	1101.49	34636.7	36044.2	11458.8	25830.4	1.0162e+06	32469.2	151400	414613	404695	398370	433154	1101.49	850939
5-formamido-1-(5-phospho-D-ribosyl)imidazole-4-carboxamide(2-)	NEG01455	2.52024e+06	1.82738e+06	4.09324e+06	1.83352e+06	427955	2.98957e+06	2.66212e+07	4.50186e+06	3.65244e+06	3.49077e+06	2.99756e+06	1.25091e+06	1.97637e+06	2.01566e+06	1.51e+06	1.89156e+06	3.34438e+06	2.08281e+06	2.19805e+06	1.1241e+06	1.00133e+06	917283	1.89012e+06	1.52845e+06	1.46266e+06	3.1689e+06	4.85266e+06	3.43841e+06	3.29387e+06	3.14688e+06	2.85328e+06	4.64294e+06	5.07457e+06	1.48135e+07	3.15109e+06	1.42491e+07	1.43027e+07	3.68738e+06	1.46203e+07	4.88384e+06	3.10053e+06	1.23913e+06	3.92914e+06	3.53954e+06	3.66595e+06	3.65019e+06	967940	1.77769e+06
5-Formylsalicylic acid	POS00079	1.02552e+07	1.08534e+07	9.35939e+06	1.07369e+07	4.38632e+07	1.05182e+07	1.03262e+07	9.51631e+06	1.21206e+07	1.49472e+07	1.05423e+07	1.26807e+07	1.06244e+07	1.12964e+07	9.78827e+06	9.49836e+06	1.10731e+07	1.13498e+07	1.11935e+07	1.20745e+07	1.06745e+07	1.07595e+07	1.2518e+07	1.03527e+07	1.09363e+07	1.12876e+07	1.04345e+07	1.04144e+07	1.1903e+07	1.04994e+07	1.08119e+07	1.11957e+07	1.20099e+07	1.00102e+07	1.03122e+07	1.14468e+07	1.07313e+07	1.08623e+07	1.09175e+07	1.07698e+07	1.07069e+07	1.10413e+07	1.07152e+07	1.1114e+07	1.13819e+07	1.04043e+07	9.99614e+06	1.05457e+07
5-FU	POS04778	344450	321321	2.15912e+06	312699	276223	1.11484e+06	824797	2.44722e+06	1.58979e+06	1.38739e+06	1.40309e+06	978722	2.02665e+06	1.92358e+06	670683	1.62796e+06	1.85117e+06	2.1741e+06	2.27743e+06	1.5135e+06	1.47462e+06	1.51539e+06	2.00342e+06	1.07139e+06	906924	1.25563e+06	372975	374469	767749	355382	325764	423983	1.07145e+06	814395	722898	924501	813934	603893	1.08302e+06	3.69622e+06	1.01461e+06	1.59124e+06	2.03836e+06	2.04633e+06	1.83216e+06	1.88323e+06	404960	1.59312e+06
5'-Guanylylmethylenebisphosphote	POS09561	15843	11981.8	519025	18570.1	1101.49	184850	398850	482495	235756	215734	194677	119656	299820	246823	110230	3445.69	1101.49	241387	282345	98127.8	124120	124184	370272	72813.8	23194.5	37409.4	23686.4	20879.9	4890.65	4411.92	82379.8	129500	19101.1	333886	101262	520489	707546	104724	501565	15630.6	44446.7	131659	151044	172356	160551	182540	442885	327466
5-Hpete	NEG00123	2.55504e+07	1.24031e+07	1.26851e+07	2.35296e+07	4.87274e+06	2.41201e+07	6.83772e+07	1.6243e+07	2.39001e+07	1.82767e+07	1.73194e+07	1.96111e+07	1.25672e+07	1.07535e+07	3.23562e+06	6.31648e+06	7.52243e+06	1.32829e+07	1.20244e+07	8.06557e+06	7.8559e+06	6.85172e+06	1.69261e+07	1.16062e+07	2.39652e+07	4.24721e+07	1.75032e+07	1.53983e+07	2.2614e+07	1.46415e+07	9.42763e+06	1.41363e+07	2.97189e+07	5.02306e+07	3.7563e+07	4.67581e+07	4.92429e+07	4.16058e+07	4.17482e+07	1.69447e+07	3.0591e+07	9.28257e+06	1.59401e+07	1.57826e+07	1.23933e+07	1.48779e+07	2.8872e+07	1.96114e+07
5-Hydroxydantrolene	POS07014	374335	589480	219933	289088	55321.2	151181	563919	349592	230936	182891	187661	5.21207e+06	2.17489e+06	2.30342e+06	396398	51250.9	1101.49	2.28151e+06	2.27639e+06	431310	443171	407390	1101.49	1101.49	5993.32	5872.03	70796.8	46388.8	46880.5	91249.5	71587	113061	569142	1.17337e+06	136276	1.57685e+06	1.1816e+06	136052	1.53747e+06	9011.58	446385	211610	37839.8	20505.5	7721.37	22584.1	108722	43394.6
5-Hydroxyisourate	POS08802	123276	121841	4.75777e+06	76247.2	81679	1.05729e+06	433109	5.12695e+06	1.17049e+06	1.33683e+06	1.41432e+06	96771	219249	203078	86677.5	71238	99621.8	184823	216358	186171	142965	115503	105035	99831.5	51344.2	107895	105071	55393.7	74671.4	98796.6	83141.4	66889.9	71496.2	833963	73617.5	995308	831453	77420.6	937130	775320	104410	119917	1.14594e+06	1.13182e+06	1.27586e+06	1.23452e+06	112313	139276
5-Hydroxymethyldeoxycytidylate	POS02329	949984	1.75876e+06	5.42856e+06	845584	1.28326e+06	1.18291e+06	1.36852e+06	5.80775e+06	1.23508e+06	1.3475e+06	1.09002e+06	309965	5.61663e+06	5.44421e+06	3.49823e+06	2.87748e+06	1.49439e+06	5.51213e+06	6.16278e+06	2.96193e+06	2.82886e+06	2.71201e+06	2.42635e+06	4.10647e+06	3.09981e+06	3.90513e+06	253496	236701	259524	271264	360836	816426	1.33081e+06	2.11079e+06	1.61315e+06	3.5419e+06	2.05108e+06	1.75665e+06	2.25162e+06	8.02496e+06	1.5056e+06	4.21757e+06	3.67209e+06	3.58307e+06	3.46368e+06	3.79452e+06	1.58362e+06	5.13242e+06
5-Hydroxysulfamethoxazole	POS00624	1.57336e+07	2.09173e+07	2.48595e+07	1.68966e+07	3.57398e+07	1.25497e+07	1.8553e+07	1.36823e+07	1.31181e+07	2.65524e+07	1.79277e+07	2.18983e+07	2.22204e+07	1.75855e+07	2.69338e+07	3.31568e+07	3.2552e+07	1.40525e+07	1.54128e+07	1.88912e+07	1.37574e+07	1.26679e+07	3.73388e+07	3.00605e+07	2.65122e+07	4.02814e+07	3.27e+07	4.01035e+07	3.11407e+07	3.14697e+07	3.20289e+07	2.81016e+07	3.52826e+07	3.26812e+06	2.41481e+07	5.76348e+06	5.11187e+06	2.62658e+07	4.88874e+06	1.53316e+07	2.12757e+07	2.34463e+07	1.16686e+07	1.22214e+07	1.4488e+07	1.13089e+07	2.6816e+07	1.29204e+07
5-Hydroxytryptophan	NEG00102	59579.6	72778.1	52561	28829.2	205635	90821.9	85236.4	32662.3	98730.1	107717	42848.6	37986.2	86959	96246	279397	344841	306058	74402.6	71366	93528.6	116070	102497	125732	237492	136388	92902.4	68806.2	53758.3	173599	422892	147006	167336	235764	4794.89	50201.9	14220.5	370.136	64976.8	6714.62	3.86208e+06	1.72851e+06	53042.3	47074.9	36658.4	37605.1	47619.6	215845	90894.1
5-Hydroxytryptophol glucuronide	POS01590	5.48836e+06	4.42527e+06	3.74028e+06	3.89418e+06	4.38763e+06	2.8919e+06	4.86993e+06	3.23192e+06	3.77625e+06	4.17863e+06	5.16834e+06	3.71516e+06	3.95408e+06	4.11729e+06	5.57025e+06	5.19862e+06	4.93375e+06	3.87439e+06	4.8619e+06	5.50553e+06	6.37919e+06	3.20386e+06	4.50129e+06	4.61292e+06	2.5788e+06	6.8879e+06	4.26052e+06	4.45792e+06	6.23212e+06	5.12539e+06	5.36822e+06	4.84501e+06	5.3576e+06	4.69389e+06	4.10394e+06	6.60789e+06	4.89236e+06	6.92271e+06	5.67534e+06	2.67101e+06	7.0417e+06	3.92655e+06	2.9908e+06	5.46879e+06	2.57747e+06	2.67783e+06	5.12787e+06	4.05271e+06
5-Hydroxyxanthotoxin	POS13995	79150.7	107128	109392	64094.3	71820.2	92649.8	51801.4	134677	101322	138110	112419	81775.5	65686.3	103536	93966.3	104384	94904.8	111982	63522.5	79293.7	88253.3	74871.5	96279.7	113622	85283.4	76737.7	82006.2	58303.2	75224.9	101075	60003.4	83606.4	81177.6	97137.5	90302.7	106612	103225	92948.5	98513.2	55031.4	122117	104101	109946	113261	81451.1	91125.6	79661.4	109305
5-Methoxyindole-3-acetic acid	NEG00114	7.32721e+06	4.96863e+06	1.0421e+08	6.57545e+06	3.67842e+06	4.69697e+07	1.57963e+08	1.05422e+08	5.38905e+07	5.46667e+07	4.96041e+07	1.74245e+07	1.18595e+08	1.09971e+08	1.00066e+06	7.49888e+07	4.20508e+07	1.15547e+08	1.11338e+08	6.53056e+07	5.99865e+07	5.48113e+07	5.1252e+07	7.29859e+07	6.81519e+07	7.66531e+07	3.83235e+06	4.17288e+06	2.38626e+06	8.17644e+06	5.79681e+06	1.26375e+07	1.45834e+07	2.40587e+07	9.14322e+06	2.32521e+07	2.20403e+07	9.13589e+06	2.29297e+07	3.72407e+06	1.0823e+07	5.19687e+07	9.58754e+07	8.95099e+07	8.83124e+07	9.88617e+07	1.55966e+07	1.43348e+07
5-Methyl-3-isoxazolyl sulfate	POS07711	316594	305066	289721	254217	328881	333765	301742	297213	471030	526436	339269	260055	309348	298670	316973	283728	321113	310128	283419	241239	317419	239345	801948	617821	502649	748814	746282	813314	730712	681311	852688	707559	753689	319001	289217	269125	310235	304918	321669	288971	324268	303640	255035	318805	274658	291232	306584	273095
5-Methyldeoxycytidine diphosphate	POS10668	588507	507115	339085	487892	106526	213491	1101.49	394340	223148	241761	214002	1101.49	260858	282301	1101.49	645345	1.4912e+06	362357	373951	174577	286030	330484	450273	266558	187886	293592	1101.49	1101.49	1101.49	1101.49	5101.13	1101.49	72201	18518.6	150531	5371.36	15218.7	217785	1101.49	304523	7037.58	208415	180724	125189	157385	229730	8593.03	280977
5-Methyleriodictyol 7-[glucosyl-(1->4)-galactoside]	NEG00788	5.0871e+06	161094	127452	4.40974e+06	370.136	380537	1.69558e+07	97725.7	334932	643583	488918	1.60219e+06	907082	787879	16641.8	48536.8	18566.8	1.47909e+06	788561	36916.6	49147.3	52293.3	49451.8	370.136	197425	22557.6	196097	60768.1	4.25516e+06	370.136	370.136	370.136	3.1089e+06	1.237e+08	8.83461e+06	7.83782e+07	1.308e+08	8.95125e+06	1.28044e+08	370.136	8.80004e+06	150903	38108	43872.2	370.136	74117.2	370.136	390193
5-Methyluridine	POS00160	631878	385742	3.61948e+06	337006	259496	734988	1.98839e+06	5.19486e+06	830348	1.05345e+06	791774	124123	1.71916e+06	2.37532e+06	309263	2.66581e+06	36360.5	1.34889e+06	1.78123e+06	2.26642e+06	2.1325e+06	1.86518e+06	564596	574240	822895	765610	843860	473092	500584	864269	985395	1.00113e+06	109874	551152	154125	546777	538840	111427	497215	1.19926e+07	219487	4.49896e+06	3.27805e+06	2.49534e+06	2.00142e+06	2.41765e+06	75434.5	1.9673e+06
5-Nitrofurfural	POS02823	2.3626e+06	3.64349e+06	1.91256e+06	2.24991e+06	1.93953e+06	2.56555e+06	2.93223e+06	1.88269e+06	1.83006e+06	2.21507e+06	1.70427e+06	1.54573e+06	1.2833e+06	1.58064e+06	1.31022e+06	2.23189e+06	1.87877e+06	1.32715e+06	1.54933e+06	3.65751e+06	2.957e+06	3.2556e+06	1.99451e+07	1.96067e+06	2.87906e+06	7.70617e+06	1.70064e+06	1.60825e+06	1.83957e+06	1.50537e+06	1.9123e+06	1.63567e+06	1.62296e+06	2.12334e+06	3.60768e+06	2.27619e+06	1.94107e+06	3.59069e+06	2.15201e+06	6.72883e+06	1.23687e+06	8.03797e+06	2.01417e+06	1.98488e+06	1.70089e+06	8.88451e+06	2.5711e+06	4.82739e+06
5-O-(1-Carboxyvinyl)-3-phosphoshikimate	POS10338	56439	138033	42083.1	84356	38576.7	28862.7	5820.33	28890.9	22462	34270.3	25272.6	11071.7	114001	106471	567062	82277.9	153737	121337	108179	176596	117686	168280	253575	138578	271234	151083	272796	556336	332268	440386	252749	356000	279101	464348	7422.87	366089	370666	9669.26	408981	1.72583e+06	238939	93192.1	371296	191387	310102	328755	9646.89	673955
5-Oxoavermectin ''2a'' aglycone	NEG07904	1666.73	29328.1	370.136	3103.27	370.136	370.136	370.136	3313.83	370.136	370.136	1107.75	370.136	370.136	370.136	370.136	370.136	370.136	370.136	370.136	370.136	1234.21	370.136	370.136	370.136	1456.58	370.136	370.136	370.136	370.136	370.136	1140.4	370.136	370.136	161592	5698.55	126290	136479	5745.91	155628	370.136	4204.19	9861.75	370.136	2348.68	370.136	370.136	370.136	82159.3
5'-Phosphoguanylyl(3'->5')guanosine	POS05497	1101.49	1101.49	6028.19	1101.49	1101.49	1101.49	1101.49	1101.49	59017.7	12056.7	1101.49	1101.49	6045.03	242330	10093.1	1101.49	1101.49	63599.1	160360	6127.54	8847.44	7656.02	1101.49	28999.6	30407.7	9632.43	1101.49	1101.49	7915.32	58598	1101.49	21695.9	1101.49	1101.49	33781.9	1101.49	6622.22	8657.93	1101.49	1101.49	377895	1101.49	6424.49	20650.5	6409.62	8572.17	1101.49	14424.7
5-Phosphonooxy-L-lysine	POS05640	443660	473490	1.25505e+06	881249	52624.9	2.73129e+06	1.30637e+06	1.24947e+06	3.207e+06	2.88774e+06	1.26963e+06	400923	1.19768e+06	1.18848e+06	1.42281e+06	629345	174921	801890	1.55685e+06	657049	880957	848868	548041	1.00237e+06	394675	907902	42895.2	101313	409103	144311	318240	121188	3.34951e+06	290506	174604	495180	227787	582118	534722	122016	150389	1.56638e+06	924334	615370	830358	1.33558e+06	545443	1.12563e+06
5''-Phosphoribostamycin	POS04982	125877	28468.8	4.23995e+06	140414	1101.49	2.1979e+06	3.07642e+07	4.90987e+06	2.761e+06	2.12798e+06	1.99578e+06	1101.49	1.93257e+06	1.80228e+06	1101.49	1101.49	21305.2	1.61385e+06	2.08232e+06	632603	618225	667679	39033.3	147800	134853	99278	1101.49	1101.49	1101.49	4888.19	1101.49	12986.4	1101.49	144637	131554	224362	151445	133823	239331	459532	1101.49	30670.6	3.13622e+06	3.03253e+06	2.46414e+06	3.59593e+06	380239	2.59698e+06
5-Phosphoribosyl-4-carboxy-5-aminoimidazole	POS06919	494575	1.15871e+06	330154	442111	34972.1	171103	1101.49	382875	241193	205239	224460	3990.97	310069	425289	3864.63	437992	910619	429430	288638	1.55702e+06	1.40733e+06	1.13656e+06	1.38563e+06	1.49648e+06	812085	1.15544e+06	25226.6	31857.4	4204.68	102783	40639.6	41786.3	85845.7	152264	373079	64125.3	51027.4	327781	90793	2.10955e+06	45678.5	1.0082e+06	623604	609383	512509	745444	80567.1	1.32916e+06
5-Phosphoribosylamine	POS06277	157225	212990	324709	127974	609354	140112	73329.4	335097	209479	133170	249020	179032	242228	207195	358473	1.25251e+06	250733	264571	209116	1.83686e+06	1.52095e+06	1.264e+06	774251	801750	417050	425873	43592.7	42733.1	64935.6	64287.7	52824.3	71522.9	114259	211106	596330	118382	74429.9	654266	227012	637306	452591	822762	793889	699700	624426	663201	100027	753467
5'-Phosphoribosylglycimide	POS12272	54345.6	43406.2	94716.7	29101.8	22061.3	92568.6	55273.5	97619.4	129027	103252	126360	144441	174163	105480	154060	374123	350614	91543.5	57100.7	111806	137678	77530.9	89919.9	99080.3	123238	329893	44885.9	27719.2	95827.4	44776.2	68716.4	51037.3	256847	18860	70701.7	38131.7	8117.85	115745	15570.6	200159	77627.8	403789	102011	110668	147664	133541	234261	189772
5'-Phosphoribosyl-N-formylglycimide	POS06055	36515.1	44506.1	453757	32687.7	22271.7	152415	317181	663666	160082	71301.8	147426	52611.5	9241.14	3874.22	40190.1	4460.56	11789.2	16568.6	33599.4	13654	14552.4	1101.49	8789.66	9502.81	13547.7	9026.51	26172.7	4661.88	14693.9	10084.2	7962.98	15062.7	8152.21	1.58726e+07	33506.8	1.51118e+07	1.43479e+07	18006.1	1.61415e+07	124971	674922	20185.6	123626	125642	86199.2	79985.8	8451.19	644289
5-Tetrazolyl-glycine	POS02520	5.90319e+06	7.81718e+06	1.52117e+07	5.81429e+06	6.32468e+06	5.7533e+06	1.2432e+07	1.64109e+07	6.69785e+06	6.12664e+06	5.78919e+06	3.58176e+06	6.15549e+06	6.80658e+06	6.32692e+06	4.14079e+06	6.4046e+06	7.32551e+06	8.24519e+06	7.11691e+06	6.25412e+06	5.57778e+06	6.98335e+06	4.42029e+06	3.29015e+06	3.97052e+06	3.14112e+06	5.39287e+06	4.61215e+06	3.85553e+06	4.15091e+06	4.74985e+06	1.0311e+07	1.11329e+06	3.28202e+06	596021	405877	3.6979e+06	408643	1.29834e+06	2.25394e+06	1.01973e+06	760974	778731	747430	748780	3.20253e+06	999221
5-Ureido-4-imidazole carboxylate	POS01868	3.11365e+06	2.22549e+06	4.20129e+06	2.28389e+06	331332	2.83193e+06	2.80094e+07	4.25521e+06	3.16274e+06	3.54693e+06	3.86815e+06	3.10632e+06	2.92802e+06	2.38366e+06	2.29852e+06	872165	3.20756e+06	2.71771e+06	2.65302e+06	4.09029e+06	3.34952e+06	3.07473e+06	2.14067e+06	2.34071e+06	2.20938e+06	3.32519e+06	4.17439e+06	2.48544e+06	207855	2.14806e+06	810159	1.83244e+06	2.9054e+06	1.49191e+07	8.71091e+06	1.49983e+07	1.5438e+07	1.0366e+07	1.68467e+07	2.29702e+07	997647	4.53379e+06	5.58035e+06	6.03588e+06	6.47592e+06	6.17722e+06	1.85958e+06	7.79055e+06
5'-xanthylate(2-)	POS08384	373240	378188	445207	308240	586480	202007	52421.3	461186	180905	216591	65619.5	121191	227744	254700	28638.9	333791	41903.2	281003	286161	384596	261817	290535	1.39161e+06	1.66092e+06	695885	930831	627248	522834	399846	731736	627044	765791	1.26166e+06	274794	620979	262216	227853	680892	253372	512683	404976	294626	344446	309331	484818	285033	36438.9	631448
6-({1-[(2R)-3-[2-amino-3-methyl-4-(2-methyl-1,3-thiazol-4-yl)but-3-en-1-yl]-2-methyloxiran-2-yl]-10-carboxy-9-hydroxy-4,6,8,8-tetramethyl-7-oxodecan-5-yl}oxy)-3,4,5-trihydroxyoxane-2-carboxylic acid	POS10917	47526.2	173812	185416	117380	9215.96	183274	19911.3	82852.6	148647	67997	66529.3	3834.35	201023	223975	183828	119480	490256	118067	246780	209377	318894	253660	228140	251228	133808	160894	284535	306597	522640	277775	242710	209010	438098	1.80363e+06	49839.1	1.85702e+06	1.6482e+06	75762.6	1.82471e+06	97329.1	711862	250983	235874	87969.1	100206	328493	48397.5	225999
6-({13,14-dihydroxy-9-oxo-8,17-dioxatetracyclo[8.7.0.0,.0,]heptadeca-1(10),2(7),3,5,11(16),12,14-heptaen-5-yl}oxy)-3,4,5-trihydroxyoxane-2-carboxylic acid	POS01033	678271	1.84375e+06	1.48877e+07	805519	21899.2	3.77946e+06	130964	1.55674e+07	4.46061e+06	3.97522e+06	4.36949e+06	1.68251e+06	5.71352e+06	3.40153e+06	593396	2.9404e+06	1.09897e+06	5.6929e+06	6.30608e+06	9.24525e+06	7.41575e+06	5.88926e+06	1.17873e+06	1.09738e+06	1.50703e+06	1.8095e+06	833967	938444	753231	3.38885e+06	7.04175e+06	4.97126e+06	7.81344e+06	1.29095e+06	407133	1.24101e+06	1.43289e+06	387162	1.26171e+06	1.20591e+07	3.10672e+06	1.17219e+07	6.72776e+07	6.40348e+07	3.82132e+07	4.40375e+07	1.54008e+06	3.35128e+07
6-({2-[(acetyloxy)methyl]-3,5,6-trihydroxyoxan-4-yl}oxy)-3,4,5-trihydroxyoxane-2-carboxylic acid	POS01625	2.82414e+06	1.09479e+06	1.74772e+07	2.34773e+06	2.02304e+06	3.75606e+06	3.22707e+06	1.2682e+07	6.39321e+06	4.29206e+06	3.87365e+06	3.12234e+06	1.8865e+07	1.70451e+07	4.84255e+06	6.3799e+06	7.03724e+06	1.7472e+07	1.83806e+07	8.24968e+06	7.56058e+06	6.84154e+06	1.14786e+07	9.6971e+06	8.75311e+06	1.10186e+07	2.12913e+06	783563	2.27833e+06	2.89071e+06	3.57612e+06	3.27207e+06	8.5677e+06	1.04597e+06	2.77365e+06	1.30872e+06	1.3652e+06	2.89569e+06	1.22639e+06	3.84157e+06	4.69975e+06	8.61247e+06	1.39216e+07	9.41724e+06	8.71102e+06	1.33285e+07	5.66684e+06	3.86259e+06
6-({2-[4-ethyl-3-(sulfooxy)phenyl]-3,5-dihydroxy-3,4-dihydro-2H-1-benzopyran-7-yl}oxy)-3,4,5-trihydroxyoxane-2-carboxylic acid	POS03507	265515	2.08307e+06	1.72566e+06	1.22685e+06	2.43922e+06	1.14502e+06	1.95072e+06	1.37384e+06	1.01782e+06	2.1363e+06	914522	2.27769e+06	2.01885e+06	1.74573e+06	1.89012e+06	1.60349e+06	2.03057e+06	557932	1.29342e+06	466774	185234	871284	2.84158e+06	2.89907e+06	1.84461e+06	3.03552e+06	2.31445e+06	3.6454e+06	2.54242e+06	2.96197e+06	1.12991e+06	2.14384e+06	2.79624e+06	132910	530509	360915	263668	1.99095e+06	236970	1.82333e+06	1.77445e+06	1.33458e+06	588209	1.54454e+06	429691	1.33044e+06	2.03269e+06	718773
6-({3-[(6-{[(2-carboxyacetyl)oxy]methyl}-3,4,5-trihydroxyoxan-2-yl)oxy]-5-hydroxy-2-(4-hydroxyphenyl)-4-oxo-4H-chromen-7-yl}oxy)-3,4,5-trihydroxyoxane-2-carboxylic acid	NEG01916	1.12726e+06	24678.9	11358.3	529037	27642.1	18530.5	4.21801e+07	370.136	116948	134070	206356	370.136	39584.3	81905.8	370.136	12170.3	59926.8	58802.3	9470.08	60152.4	370.136	11962.6	370.136	12956.4	14225.2	370.136	370.136	370.136	1.35248e+06	20349.9	370.136	13391.8	259763	3.18785e+07	3.95201e+06	2.53523e+07	2.62836e+07	4.49044e+06	2.59191e+07	15349.9	4.78171e+06	136057	33180.6	11468.6	12371.3	12422.2	75870.7	32163.6
6-(2,3-dihydroxybenzoyloxy)-3,4,5-trihydroxyoxane-2-carboxylic acid	POS09870	69269.3	73050.1	172271	85830.7	18962.3	224910	1.23687e+06	216330	348879	210799	201337	597919	644545	732100	153846	629378	452004	730905	821522	682605	642006	686370	607815	569571	483936	530883	172610	86860.5	35689.2	89382.8	153297	139835	362012	201470	175732	115330	166241	225238	198889	391755	41514.5	598467	533097	544271	502522	549565	128796	384742
6-(3'-Triphosphoryl-1'-methylglyceryl)-7-methyl-7,8-dihydrobiopterin	POS12294	82056.5	88708.9	232472	173465	62274.8	109334	208227	242864	136882	131961	71366.4	140945	239171	290637	5199.98	185153	29933	324246	332108	308282	258037	261840	63449.1	93581.6	45179.8	80320.2	57053.7	146427	90630	109103	61903.4	114900	330308	101197	204841	97473.6	83340.7	140689	97015.4	708771	79302.3	174160	229022	233503	183332	220843	108716	259470
6''-(4-Carboxy-3-hydroxy-3-methylbutanoyl)hyperin	NEG01698	3.77692e+06	30480.9	219699	1.26037e+06	370.136	577191	1.57914e+07	125637	705917	544167	411779	16426.6	407233	287888	370.136	20727.4	49604.2	481988	385052	47235	71219.1	66639.3	829079	311237	46455.7	260127	444551	252323	2.25435e+06	152782	292272	341131	927168	4.04694e+07	1.66285e+06	4.04188e+07	3.66418e+07	2.021e+06	4.08505e+07	249044	1.32291e+07	370.136	2.58831e+06	1.59046e+06	1.60066e+06	1.70722e+06	37560.6	82686.4
6-(5-{[(2E)-3-(3,4-dihydroxyphenyl)prop-2-enoyl]oxy}-3,4-dihydroxycyclohex-1-ene-1-carbonyloxy)-3,4,5-trihydroxyoxane-2-carboxylic acid	POS08012	324328	627349	115030	267942	439314	673135	346683	151854	827051	752857	713821	402603	390667	390231	481736	151981	919073	441359	496108	277661	179742	248402	325574	175410	552097	246015	3.87221e+06	1.4156e+06	704871	371977	1.48457e+06	2.35275e+06	98544.4	123827	159832	196023	153052	131921	177791	464242	383239	184947	149904	106255	142217	106118	1.41174e+06	835476
6-(alpha-D-Glucosaminyl)-1D-myo-inositol	POS03371	1.1451e+06	1.82037e+06	2.08301e+06	1.67485e+06	2.24835e+06	1.48459e+06	1.54041e+06	2.14617e+06	1.67613e+06	2.78525e+06	1.82062e+06	2.50193e+06	2.78395e+06	2.90821e+06	1.58128e+06	1.20804e+06	1.33363e+06	1.95831e+06	1.62454e+06	1.66043e+06	1.7238e+06	1.6853e+06	2.14694e+06	3.27457e+06	1.75806e+06	2.33024e+06	1.5381e+06	3.27961e+06	667869	1.76277e+06	1.1579e+06	1.40374e+06	2.41071e+06	876816	1.78543e+06	890460	1.00622e+06	3.48422e+06	718983	2.32553e+06	2.482e+06	1.27734e+06	1.99797e+06	2.19316e+06	2.05459e+06	1.47096e+06	2.64031e+06	2.33408e+06
6-(alpha-D-Glucosaminyl)-1D-myo-inositol 1,2-cyclic phosphate	POS04881	1.39744e+06	27400.2	73510.2	665011	3490.76	303225	5.04879e+06	86231	217738	247848	346517	13836	145926	342563	8107	35911.6	32306	90521.2	462452	897295	1.01859e+06	251025	1101.49	9152.63	6549.86	16348.3	60839.8	12595.1	1.37736e+06	57254.1	296837	7343.31	255295	1.57901e+07	1.00663e+06	1.51071e+07	1.46833e+07	1.22169e+06	1.50938e+07	116921	3.52149e+06	302857	101854	148858	88812.2	70414.5	6529.51	3.7067e+06
6-(Dibromomethylene)-17beta-hydroxyandrost-4-en-3-one	POS11525	100481	70573.3	443881	91916.5	117220	189396	27212	447626	211761	209446	217136	208183	145910	91342.2	11258.5	258679	62440.1	125864	125946	177409	131497	105531	11503.5	1101.49	1101.49	5531.39	287990	200321	129796	313489	166576	180896	311353	168475	1101.49	194061	54244	1101.49	71838.2	648781	486881	347197	490476	463267	499204	530686	21024.7	153832
6-(Dibromomethylene)-17beta-hydroxy-androst-4-en-3-one propiote	POS07517	275449	540964	275667	201828	414779	343597	344817	483008	538428	289687	400340	260611	465952	457933	440003	1.238e+06	740607	483595	546089	1.17606e+06	1.00563e+06	612474	529247	682676	255598	403815	19022.6	37815.5	20444.4	56896.8	55067.6	50369.4	106790	100042	507910	67015.4	119046	374550	77927.7	321160	989248	773336	551977	529488	367671	617227	999425	421184
6,11-dihydroxy-3-(hydroxymethyl)-7-(3,4,5-trihydroxyphenyl)-28-dioxatricyclo[7.3.1.0]trideca-1,3,5(13),6,9,11-hexaen-2-ylium	POS00411	1.35691e+07	2.99158e+07	6.70443e+07	1.29509e+07	4.02443e+07	2.72251e+07	1.65784e+07	7.08513e+07	2.8631e+07	2.86137e+07	2.48373e+07	8.6914e+07	1.01995e+08	9.30177e+07	5.8192e+07	1.88823e+07	5.05316e+07	9.60066e+07	1.01443e+08	3.5435e+07	3.52777e+07	3.47025e+07	5.38668e+06	5.93173e+06	1.19334e+07	1.1737e+07	1.41016e+07	8.91456e+06	9.02203e+06	1.65527e+07	1.25359e+07	1.43884e+07	4.47344e+07	7.55702e+06	5.77516e+06	7.41214e+06	7.71091e+06	6.53368e+06	7.81757e+06	1.60293e+07	5.35693e+07	1.30793e+07	5.53579e+06	5.54929e+06	4.85174e+06	5.90539e+06	2.17859e+07	6.94743e+06
6,11-dihydroxy-3-methyl-7-(3,4,5-trihydroxyphenyl)-28-dioxatricyclo[7.3.1.0]trideca-1,3,5(13),6,9,11-hexaen-2-ylium	POS04537	305475	161304	3.04995e+06	194821	62657.2	662143	202527	3.30623e+06	793790	792490	768760	449215	1.37721e+06	1.2422e+06	67612.7	61528.8	54152.3	1.70328e+06	1.39192e+06	3.28195e+06	3.02628e+06	2.18199e+06	195617	60801.9	271520	306826	33181.9	23253.4	39490.5	53443.1	20111	60928.7	202609	4.17413e+06	1.78926e+06	3.74584e+06	3.52004e+06	2.11027e+06	3.47757e+06	2.54624e+06	367339	2.73112e+06	3.78467e+06	3.43572e+06	3.38458e+06	3.2528e+06	961893	2.20824e+06
6,7-Dichloro-3-hydroxy-1,5 dihydro-imidazo[2,1-b]quinazolin-2-one	POS07505	168648	105635	398143	179711	500080	229362	145660	525550	311340	303727	214302	8016.34	78663.2	111631	1.04694e+06	612415	834850	72883.2	88757.4	2.04826e+06	1.79126e+06	1.51939e+06	787036	207924	133206	525432	444568	1.79443e+06	4.63016e+06	823660	489113	475697	2.63217e+06	63098	335857	468832	325614	334221	227383	350767	32392.8	1.92071e+06	67415.2	167879	146229	144787	16511.9	385310
6,8a-Seco-6,8a-deoxy-5-oxoavermectin ''1a'' aglycone	POS13076	1101.49	7020.91	412126	1101.49	3785.65	57487	5716.81	407812	95927.1	65711.2	66352.3	4449.41	1101.49	1101.49	15834.2	953695	95864.4	1101.49	1101.49	11208.5	1101.49	1101.49	918887	549113	178675	207945	8504.2	62725.5	90145.1	13820.2	252840	46586.9	207234	3795.99	478697	4717.82	4173.69	657598	1101.49	79052.6	3771.34	377146	21594.3	9156.92	13327.7	50729.3	4145.15	666847
6,8a-Seco-6,8a-deoxy-5-oxoavermectin ''2a'' aglycone	POS04876	293232	1.89901e+06	1101.49	291819	1101.49	48307	1101.49	1101.49	81540.8	127101	77957	1101.49	1101.49	1101.49	199760	119167	4.20203e+06	1101.49	1101.49	7583.32	1101.49	13131.1	1101.49	1101.49	1101.49	493407	8.81935e+06	9.56225e+06	8.89715e+06	8.39504e+06	6.75365e+06	5.28261e+06	4.17624e+06	1.85828e+06	457063	1.91697e+06	1.90953e+06	384089	2.02198e+06	1101.49	4.15645e+06	41122.9	1101.49	1101.49	1101.49	1101.49	1101.49	202923
6-[(3-{[3,4-dihydroxy-5-(hydroxymethyl)oxolan-2-yl]oxy}-2-(3,4-dihydroxyphenyl)-5-hydroxy-4-oxo-4H-chromen-7-yl)oxy]-3,4,5-trihydroxyoxane-2-carboxylic acid	NEG02558	1.32671e+06	811611	1.4224e+06	834391	24460.4	1.00108e+06	9.4949e+06	1.72129e+06	1.05293e+06	977883	1.07973e+06	378521	378067	387843	474405	289453	524071	348673	324592	941833	872472	712383	372909	250556	356580	1.31285e+06	3.51146e+06	2.31783e+06	2.26989e+06	2.20897e+06	1.90445e+06	2.8859e+06	2.56327e+06	5.3297e+06	1.94009e+06	4.87507e+06	5.12247e+06	2.51674e+06	5.28472e+06	1.66139e+06	1.49394e+06	173052	382641	434510	281486	364160	297933	424647
6-[1-(3,4-dimethoxyphenyl)-2-{[3-(3,4-dimethoxyphenyl)-1-hydroxyprop-2-en-1-ylidene]amino}ethoxy]-3,4,5-trihydroxyoxane-2-carboxylic acid	POS03333	646165	2.41185e+06	1.77633e+06	1.4594e+06	1.88603e+06	1.46713e+06	4.85702e+06	1.29774e+06	1.23035e+06	3.44665e+06	1.24819e+06	1.56371e+06	1.0336e+06	1.35964e+06	1.27626e+06	1.0594e+06	1.11391e+06	938822	785590	937991	580995	1.0687e+06	2.56338e+06	3.06574e+06	1.17555e+06	3.0102e+06	1.69982e+06	2.52667e+06	1.61347e+06	2.50656e+06	1.69635e+06	1.90822e+06	2.94044e+06	1.60081e+06	1.61197e+06	1.42852e+06	1.33411e+06	3.35905e+06	1.57365e+06	2.83915e+06	1.95043e+06	1.08395e+06	1.51852e+06	1.43739e+06	810179	1.86104e+06	2.33002e+06	1.09512e+06
6-[2,3-dihydroxy-5-(3,5,7-trihydroxy-3,4-dihydro-2H-1-benzopyran-2-yl)phenoxy]-3,4,5-trihydroxyoxane-2-carboxylic acid	POS13024	96078.5	189073	86831.7	110862	118882	169617	70938.1	117599	154410	116604	90931.7	166726	38374.3	161613	122697	67236.2	71771.3	96158.5	112838	96052.8	72075.1	80083.3	112368	201906	132669	80007.2	103293	151960	138312	113333	135541	131362	121086	131558	89216.9	110649	131938	110625	153432	402123	148649	85495.3	59168.7	68336.2	143410	108819	198195	100917
6-[3-({5-[(5-carboxy-2,3-dihydroxyphenoxy)carbonyl]-2,3-dihydroxyphenoxy}carbonyl)-2,5,6-trihydroxyphenoxy]-3,4,5-trihydroxyoxane-2-carboxylic acid	POS09932	28348.3	33579.8	837899	26812.1	1101.49	515224	41117.6	1.2298e+06	489881	297430	548494	593072	868271	1.28769e+06	11160.8	1101.49	292304	998319	1.0569e+06	415033	422389	508477	449468	594567	1.10352e+06	853045	1101.49	11204.4	12545.4	1101.49	1101.49	17151.6	37505.3	181378	33360.7	185242	183024	1101.49	143054	26075.2	211029	232256	768362	800829	557479	851314	68071	397644
6-[3-(6,7-dimethoxy-2H-1,3-benzodioxol-5-yl)oxirane-2-carbonyloxy]-3,4,5-trihydroxyoxane-2-carboxylic acid	NEG01260	1.11728e+07	1.56641e+06	630536	7.99406e+06	14160.7	1.30168e+06	3.33947e+07	1.37125e+06	1.53843e+06	1.5401e+06	1.40179e+06	740178	2.41205e+06	1.40304e+06	449059	273478	802582	1.46759e+06	1.46428e+06	508253	417184	316793	1.02328e+06	290297	12118.4	445501	2.42622e+06	1.10281e+06	1.15847e+07	778372	601998	1.12019e+06	1.19952e+07	2.99994e+07	1.52829e+07	2.30606e+07	2.24979e+07	2.04983e+07	2.12455e+07	722347	1.48307e+07	56523.4	579843	407465	457657	596488	280275	1.01456e+06
6-[3,4-dihydroxy-5-(3,4,5-trihydroxybenzoyloxy)benzoyloxy]-3,4,5-trihydroxyoxane-2-carboxylic acid	POS02227	3.58777e+06	5.78845e+06	394866	3.01844e+06	2.92827e+06	2.55386e+06	822156	427477	2.91552e+06	3.04553e+06	2.80879e+06	196310	1.93972e+06	1.58021e+06	1.35833e+07	8.64377e+06	1.18335e+07	1.57936e+06	1.53377e+06	2.72338e+06	2.27456e+06	2.05374e+06	4.40075e+06	5.42857e+06	5.22935e+06	3.85052e+06	1.23785e+07	9.9321e+06	1.76639e+07	1.05409e+07	1.22581e+07	1.38432e+07	8.66974e+06	633113	493551	500911	773536	436423	770767	701177	1.6044e+06	3.27856e+06	2.03421e+06	3.96845e+06	3.61989e+06	1.68681e+06	270171	1.98422e+06
6-[4-(5,7-dihydroxy-6-{4-hydroxy-6-methyl-5-oxo-3-[(3,4,5-trihydroxy-6-methyloxan-2-yl)oxy]oxan-2-yl}-4-oxo-4H-chromen-2-yl)-2-hydroxyphenoxy]-3,4,5-trihydroxyoxane-2-carboxylic acid	NEG04734	250119	116506	1.00024e+06	206396	11142.3	238852	100657	1.34282e+06	354963	353732	300897	124154	627217	545824	60924.9	4.94046e+06	370.136	691842	656185	674112	673328	436823	107885	96251.7	96273.8	52786.1	94021.2	94708.2	117148	54503.2	11480.8	370.136	780826	370.136	337544	104855	370.136	281178	78875.5	136263	41838.7	28700.5	713626	538303	571951	748013	39548.3	48611.9
6-{[12-(6,11-dihydroxy-2,2,5-trimethyl-10-oxo-3,4,5,10-tetrahydro-2H-1-oxa-5-azatetraphen-4-yl)-11-hydroxy-2,2,5-trimethyl-10-oxo-5,10-dihydro-2H-1-oxa-5-azatetraphen-6-yl]oxy}-3,4,5-trihydroxyoxane-2-carboxylic acid	POS12799	210284	367844	1101.49	247910	376916	75205.4	332061	1101.49	88933.5	104690	94942.1	162664	18124.5	26027.9	54099.5	42813.6	180434	1101.49	16475.8	87624.9	58819.5	72072.7	1.19812e+06	1.005e+06	550524	652533	205466	232196	120261	280918	187985	184767	521811	199291	171344	185906	212844	111190	196024	1.28018e+06	7476.77	1101.49	1101.49	1101.49	4803.34	1101.49	34487.2	321404
6-{[2-(2,4-dihydroxyphenyl)-3-(3,7-dimethylocta-2,6-dien-1-yl)-5-hydroxy-6-(3-methylbut-2-en-1-yl)-4-oxo-3,4-dihydro-2H-1-benzopyran-7-yl]oxy}-3,4,5-trihydroxyoxane-2-carboxylic acid	POS11622	6968.32	1101.49	1101.49	1101.49	1101.49	1101.49	1101.49	1101.49	20677.1	1101.49	1101.49	1101.49	5994.88	53419.2	9260.41	5454	20922.2	8723.88	17140.9	1101.49	1101.49	8497.65	177992	98301.9	192123	83095.1	1101.49	1101.49	6050.55	1101.49	1101.49	1101.49	1101.49	1101.49	1101.49	1101.49	8521.01	1101.49	1101.49	1101.49	6002.3	1101.49	8653.24	1101.49	7862.57	1101.49	1101.49	12048.6
6-{[3-({6-[(acetyloxy)methyl]-3,4,5-trihydroxyoxan-2-yl}oxy)-5-hydroxy-2-(4-hydroxyphenyl)-4-oxo-4H-chromen-7-yl]oxy}-3,4,5-trihydroxyoxane-2-carboxylic acid	NEG01048	7.88073e+06	7.60538e+06	8.94632e+06	6.45039e+06	1.95205e+06	7.85298e+06	1.68145e+07	9.83759e+06	7.3866e+06	8.39541e+06	6.94966e+06	3.81711e+06	7.79527e+06	6.46667e+06	3.10112e+06	2.52633e+06	2.76988e+06	7.3671e+06	6.73021e+06	5.74735e+06	5.50209e+06	4.84322e+06	5.83101e+06	5.4081e+06	5.50566e+06	7.78229e+06	9.6591e+06	1.21423e+07	9.22391e+06	1.01892e+07	6.10421e+06	1.06144e+07	8.83608e+06	1.77535e+06	1.18531e+07	530484	313746	1.49852e+07	1.38374e+06	4.79984e+06	5.28791e+06	2.03972e+06	7.94917e+06	8.09919e+06	7.46484e+06	9.43536e+06	2.31743e+06	3.88572e+06
6-{[3,14-dihydroxy-4-(3-methylbut-2-en-1-yl)-8,17-dioxatetracyclo[8.7.0.0,.0,]heptadeca-1(10),2(7),3,5,11(16),12,14-heptaen-5-yl]oxy}-3,4,5-trihydroxyoxane-2-carboxylic acid	NEG00948	2.73868e+06	6.05501e+06	6.68252e+06	2.28466e+06	1.91293e+06	6.89389e+06	1.10201e+07	6.32764e+06	7.79661e+06	8.75421e+06	8.00552e+06	3.16319e+07	3.20747e+06	3.57209e+06	1.22152e+07	1.49683e+07	4.81577e+06	2.94739e+06	3.13692e+06	5.92699e+06	5.16099e+06	4.15829e+06	6.09387e+06	7.83042e+06	1.15249e+07	1.30729e+07	2.59895e+06	2.94309e+06	105319	3.72182e+06	3.56557e+06	2.98596e+06	1.76377e+06	2.6256e+06	2.15317e+06	4.8584e+06	5.30053e+06	2.48423e+06	2.9731e+06	1.5675e+07	1.25258e+07	6.48733e+06	2.17012e+06	2.30747e+06	2.53886e+06	2.37063e+06	4.1552e+07	2.70127e+06
6-{[6-(3,4-dihydroxy-6-methyl-5-oxooxan-2-yl)-2-(3,4-dihydroxyphenyl)-5-hydroxy-4-oxo-4H-chromen-7-yl]oxy}-3,4,5-trihydroxyoxane-2-carboxylic acid	NEG01145	3.16756e+06	46684.4	99455.1	2.48998e+06	370.136	320207	1.36005e+07	101518	385785	283604	160635	370.136	61988	7535.2	370.136	5870.26	370.136	41809.4	8408.27	5355.14	370.136	11672.5	10668.5	370.136	370.136	370.136	370.136	370.136	1.423e+06	370.136	370.136	370.136	220675	8.67369e+07	3.44904e+06	7.72919e+07	7.86145e+07	3.58242e+06	7.36775e+07	11645.8	1.50828e+07	5574.76	28954.7	13111.2	8441.45	13693.6	6536.35	380952
6-{1-carboxy-2-oxo-2-[(3,4,5-trihydroxy-6-{[5-hydroxy-3-(4-methoxyphenyl)-4-oxo-4H-chromen-7-yl]oxy}oxan-2-yl)methoxy]ethyl}-3,4,5-trihydroxyoxane-2-carboxylic acid	POS08322	76068.5	37199.6	1.63805e+06	24893.6	5459.41	1.18415e+06	343633	1.99905e+06	1.5463e+06	1.21943e+06	945247	642830	345137	756721	1101.49	146256	80050.4	537178	767333	1.02326e+06	1.25618e+06	909855	254947	97358.4	74299.1	62039.3	1101.49	1101.49	1101.49	1101.49	1101.49	6011.3	20238.6	41040.2	27406.9	43526.9	23369.7	19240.4	22529.3	2.64241e+06	1101.49	229051	1.86097e+06	1.49451e+06	1.38982e+06	1.54877e+06	23494.9	658068
6-{3,5-dihydroxy-2-[3-(3-hydroxy-5-methoxyphenyl)-2-oxopropanoyl]-4-methoxyphenoxy}-3,4,5-trihydroxyoxane-2-carboxylic acid	POS00768	2.25006e+07	2.47105e+07	262376	2.36556e+07	1.63963e+07	1.41573e+07	1.08051e+07	357819	1.57188e+07	1.47076e+07	9.63821e+06	2.51714e+06	5.75201e+06	7.85669e+06	8.82191e+07	2.42022e+07	3.44491e+07	1.05635e+07	9.5926e+06	7.24957e+06	8.62487e+06	137461	1.34679e+07	1.73806e+07	1.83659e+07	1.12262e+07	7.3032e+07	6.49064e+07	145952466	8.98432e+07	9.70919e+07	1.11725e+08	3.77703e+07	7.76323e+06	4.58754e+06	6.8623e+06	9.24633e+06	4.44401e+06	8.80128e+06	126537	1.47161e+07	9.65229e+06	932381	990053	734798	997410	3.11059e+06	534133
6-Acetamido-3-oxohexanoate	POS12113	44468.3	28078.5	44760.8	17618.5	21694.9	553230	63988.5	66977	551377	474344	483246	1.00431e+06	194092	122745	79960.8	23600.3	24784.1	64329.2	75269.3	18023.2	13101.9	13721.2	63469.1	1101.49	1101.49	8086.22	47469.1	51385.9	30611.9	75833.9	48829.6	80947.2	44596.9	128420	44400.6	40563.8	95194.4	43938.1	92108	60099	6526.36	41369.2	372809	471719	326498	499124	960160	373342
6-Acetophezine-1-carboxylic acid	POS02876	1.65651e+06	1.10473e+06	2.12627e+06	1.15034e+06	64102.5	1.37555e+06	1.5103e+07	2.36539e+06	1.81212e+06	1.78514e+06	2.02381e+06	1.69455e+06	1.45163e+06	1.27225e+06	45218.9	346234	1.61408e+06	1.42786e+06	1.3632e+06	2.11303e+06	1.72074e+06	1.58915e+06	1.00523e+06	1.15899e+06	1.1054e+06	1.76946e+06	2.21273e+06	1.40006e+06	55020.2	552091	290228	990750	1.43238e+06	8.31219e+06	5.05643e+06	8.29875e+06	8.4133e+06	5.69335e+06	9.03721e+06	1.32171e+07	426329	2.26153e+06	3.14164e+06	3.27744e+06	3.55403e+06	3.40509e+06	1.01472e+06	4.28909e+06
6a-Hydrox-ypaclitaxel	POS10875	1101.49	1101.49	4371.63	1101.49	1101.49	1101.49	1101.49	1101.49	1101.49	1101.49	1101.49	75170.4	1101.49	1101.49	1101.49	1101.49	1101.49	1101.49	4476.74	1101.49	1101.49	1101.49	1101.49	1101.49	1101.49	1101.49	1101.49	1101.49	1101.49	1101.49	1101.49	1101.49	520449	19684.2	1101.49	26270.5	18617	1101.49	54997.7	1101.49	1101.49	1101.49	1101.49	1101.49	1101.49	1101.49	1101.49	6458.38
6-Deoxocastasterone	POS12775	1101.49	32413.5	1101.49	1101.49	1101.49	1101.49	1101.49	1101.49	1101.49	1101.49	1101.49	3714.99	45381.7	71385.4	1101.49	1101.49	1101.49	72493.3	80769.4	19083	15878.3	1101.49	1101.49	18083.5	3607.83	1101.49	1101.49	1101.49	1101.49	1101.49	1101.49	1101.49	1101.49	475178	4229.43	437138	648775	1101.49	785572	19310.8	1101.49	1101.49	1101.49	1101.49	1101.49	1101.49	1101.49	916698
6-Deoxy-6-sulfo-D-fructose 1-phosphate	POS09405	352462	393658	403865	326870	319604	349772	351895	391358	369825	529413	388316	355894	371402	332678	309433	316332	288100	409659	358267	337427	360587	366678	353569	285315	285036	305615	317669	342605	341245	348555	305443	306549	335809	383637	343292	420646	392027	294115	404189	421805	436032	361802	393398	351282	374473	388028	303464	392223
6-Deoxy-6-sulfo-D-glucono-1,5-lactone	POS03618	421367	356092	6.09874e+06	360507	300297	1.50997e+06	653309	6.08884e+06	1.70277e+06	1.54205e+06	1.55227e+06	1.48291e+06	2.12101e+06	1.99136e+06	1.90397e+06	1.2572e+06	1.49083e+07	2.07629e+06	2.18904e+06	1.06334e+06	940027	826427	1.81652e+06	3.76155e+06	4.56902e+06	6.68259e+06	154075	122638	680477	233260	163104	59033.5	781669	950786	252637	1.08608e+06	967236	294995	1.03832e+06	2.76959e+06	3.70218e+06	3.68332e+06	1.68342e+06	1.91722e+06	1.68811e+06	1.74823e+06	999227	1.98554e+06
6-Gingerol	NEG00121	1.20628e+06	1.30722e+06	1.02496e+06	904778	1.73166e+06	1.34288e+06	2.6142e+06	1.07737e+06	1.63589e+06	1.74824e+06	1.49899e+06	1.05611e+07	1.30038e+06	1.24515e+06	1.69628e+06	1.14999e+06	2.21244e+06	1.17394e+06	1.15469e+06	1.23494e+06	1.21666e+06	973029	1.36745e+06	1.15803e+06	1.19822e+06	1.58996e+06	992690	745649	761991	799060	779152	1.0096e+06	751840	1.09637e+07	921732	9.64292e+06	8.58566e+06	925172	9.78422e+06	1.21217e+06	1.36638e+06	1.3182e+06	1.07574e+06	867378	1.26479e+06	1.01754e+06	4.015e+06	1.23929e+06
6-Hydroxyl-1,6-dihydropurine ribonucleoside	NEG00682	779291	5.65677e+06	1.0242e+07	6.73238e+06	6.12511e+06	8.95961e+06	2.64136e+07	1.17352e+07	6.44411e+06	9.80303e+06	6.32496e+06	1.02816e+07	2.0315e+07	1.99934e+07	2.22254e+07	4.02861e+06	1.22101e+07	2.02896e+07	2.01164e+07	1.48783e+07	1.51927e+07	1.37367e+07	1.42147e+07	1.737e+07	8.98605e+06	1.74942e+07	4.63068e+06	722201	8.71004e+06	9.51412e+06	8.57864e+06	8.08396e+06	8.7841e+06	3.35331e+07	9.46493e+06	3.17959e+07	3.55438e+07	9.71923e+06	3.33166e+07	5.32772e+06	1.0953e+07	6.79339e+06	1.3528e+07	1.02296e+07	1.26748e+07	1.05555e+07	7.78608e+06	7.35896e+06
6-Hydroxyluteolin 6-xyloside	NEG00979	809228	1.80978e+06	4.83637e+06	918330	207657	2.07119e+06	370.136	5.54008e+06	2.02801e+06	1.99909e+06	1.95308e+06	144515	6.43809e+06	5.66154e+06	816105	2.92106e+06	2.24463e+06	6.42518e+06	5.85544e+06	1.19591e+07	1.14374e+07	8.99924e+06	2.00567e+06	2.6664e+06	2.81838e+06	2.19421e+06	270894	303222	493920	1.27795e+06	1.84128e+06	1.32312e+06	1.81652e+06	370.136	274606	82465.3	24581.2	263978	42924.8	1.07437e+07	7.11969e+06	4.63799e+06	1.81269e+07	1.67111e+07	1.42453e+07	1.67047e+07	635312	1.2503e+07
6-Mercaptopurine ribonucleoside 5'-diphosphate	POS08700	168141	329260	301202	223679	1101.49	74121.4	168091	226531	66455.8	33959.8	69397	18400.1	413760	185657	72615.1	175450	139027	228581	281069	351038	439803	299394	302010	116439	96772.9	139727	25084.8	1101.49	15344.2	6443.7	85456.9	86616.9	350652	685020	28746	524676	649602	34099.9	542422	395370	74576.4	245077	1.33902e+06	1.42443e+06	1.01889e+06	1.08514e+06	22354.1	766307
6-Mercaptopurine ribonucleoside triphosphate	NEG07835	33016.2	31790.9	201753	22277.3	5281.87	66121.9	52254.4	254130	75024	84367.8	77901.2	32833.4	163975	177261	4289.23	124016	29259.9	183678	184854	152520	143301	161379	79488.1	80197	60281	28710.4	23182.9	39515.6	16326.9	46128.9	37594	51965.8	73372.2	97103.5	65301.9	78489.3	73610.5	64486.1	97116.6	153544	38178.3	118005	166822	112542	119794	175964	92418.7	67577.6
6-Methoxytaxifolin	NEG00372	4.50348e+07	2.43672e+07	3.80533e+07	3.9464e+07	5.82268e+06	3.01551e+07	2.04066e+08	3.63142e+07	3.38956e+07	3.95949e+07	3.21733e+07	2.03461e+07	3.00032e+07	2.70941e+07	1.32827e+07	9.00998e+06	1.08604e+07	2.90497e+07	2.63419e+07	2.00061e+07	1.85899e+07	1.68727e+07	2.17263e+07	2.1092e+07	2.08991e+07	3.63317e+07	4.45402e+07	4.81906e+07	5.74934e+07	4.31789e+07	2.63544e+07	4.89305e+07	5.59567e+07	8.44374e+07	8.38612e+07	8.19586e+07	8.14714e+07	9.38965e+07	4.00626e+07	2.09836e+07	3.82485e+07	9.03484e+06	3.20248e+07	3.02353e+07	2.79598e+07	3.23508e+07	1.16874e+07	1.72638e+07
6-Methylaminopurine arabinoside	POS00177	1.12151e+06	762102	2.31062e+06	1.06851e+06	603352	1.36333e+06	753247	1.55624e+06	1.57355e+06	1.58163e+06	1.11337e+06	1.17655e+06	3.0035e+06	3.47288e+06	660943	3.42599e+06	722752	3.90828e+06	4.04943e+06	3.3705e+06	3.30194e+06	2.97324e+06	1.89333e+06	1.10014e+06	486758	606297	464933	890714	426696	1.51574e+06	649033	628913	6.87144e+06	141295	396805	187585	165116	397187	7.95347e+06	466040	5.62778e+06	3.47769e+06	1.48217e+06	1.38561e+06	1.19757e+06	1.3699e+06	527802	486212
6-Methylthioguanosine monophosphate	POS01383	7.73986e+06	1.62579e+06	1.68041e+07	5.80861e+06	14033.4	8.6214e+06	3.52446e+06	1.92974e+07	1.28606e+07	1.01838e+07	1.0192e+07	1.424e+06	3.54442e+06	3.08792e+06	247394	743924	137426	3.70863e+06	6.82306e+06	8.07671e+06	7.55426e+06	6.43143e+06	6.96818e+06	1.41167e+06	1.72271e+06	3.44988e+06	314100	134735	359676	256068	176344	380545	1.0371e+07	2.25078e+07	4.0438e+07	2.05471e+07	2.13564e+07	4.85855e+07	2.0394e+07	2.3033e+07	2.84024e+06	3.98672e+06	2.07424e+07	2.17644e+07	2.20069e+07	2.10456e+07	1.66396e+06	1.23555e+07
6-Methylthiopurine 5'-monophosphate ribonucleotide	POS07593	2.22435e+06	2.48327e+06	209205	2.67489e+06	1101.49	1.47101e+06	1.73478e+06	221341	1.44117e+06	908459	929519	54328.8	17662	28284.8	253067	116783	12130.1	22801.6	40544	186701	163212	109467	1101.49	32428	147086	169719	356696	65654.8	1.29903e+06	76057.5	110225	224241	711339	2.90655e+06	1.2726e+06	2.93274e+06	2.54793e+06	886016	2.72753e+06	923467	3.35454e+06	7193.77	8639.18	7895.02	14582.6	11934.1	539399	317358
6-Oxo-2-hydroxy-7-(4'-chlorophenyl)-3,8,8-trichloroocta-2E,4E,7E-trienoate	NEG02528	678363	28503	120712	460987	27286.6	680619	2.25506e+06	110452	1.06361e+06	677867	803945	176122	1.44599e+06	1.19571e+06	2122.42	1.14231e+06	22165.2	1.57119e+06	1.40801e+06	578871	447189	412676	333689	941017	3.14875e+06	1.89571e+06	182428	83655.1	502221	148426	13415.3	36926.8	320618	1.95851e+06	286767	1.9966e+06	1.71074e+06	153042	1.91178e+06	2.89161e+06	71580.1	1.50239e+06	837722	839307	798234	902525	773124	863558
6-Phospho-2-dehydro-D-glucote	POS02977	1.62875e+06	1.95825e+06	2.04719e+06	1.74219e+06	2.09065e+06	1.5722e+06	917523	2.70704e+06	1.57299e+06	652544	1.17114e+06	891163	1.98022e+06	2.91481e+06	3.34411e+06	3.79027e+06	2.07128e+06	2.54622e+06	2.65466e+06	1.65293e+06	1.65336e+06	1.9938e+06	3.46715e+06	3.74242e+06	2.88481e+06	4.42682e+06	2.14024e+06	1.81534e+06	1.35885e+06	2.40469e+06	1.90557e+06	1.18417e+06	3.94622e+06	1.22183e+06	1.79303e+06	849145	807735	1.65966e+06	1.1959e+06	3.44792e+06	1.73095e+06	3.40624e+06	4.75279e+06	4.60964e+06	4.22172e+06	3.9444e+06	1.754e+06	2.54025e+06
6-Phospho-D-glucote	POS03406	2.6177e+06	3.86141e+06	921173	2.84209e+06	509944	559546	935479	1.03407e+06	751543	728746	691009	564118	7.15346e+06	7.6831e+06	925679	1.50155e+06	2.03019e+06	7.51862e+06	7.80211e+06	3.74583e+06	3.96943e+06	3.99506e+06	909267	1.38622e+06	1.76645e+06	1.71094e+06	214804	148547	1.1513e+06	450511	257262	300473	473569	1.35194e+06	395655	1.22432e+06	1.47804e+06	603577	1.34175e+06	1.0119e+07	1.03012e+06	2.89233e+06	2.18198e+06	3.45047e+06	1.86881e+06	2.1758e+06	1.7848e+06	628880
6-phosphonatooxy-D-gluconate	NEG01538	114787	424903	5.05525e+06	199793	248497	1.22413e+06	2.66132e+06	5.19888e+06	1.01326e+06	1.54125e+06	821449	322957	1.10027e+06	1.52225e+06	2.13207e+06	121843	887417	1.41622e+06	1.47198e+06	1.0078e+06	747753	704748	2.72262e+06	1.66398e+06	659106	1.35193e+06	632143	763099	593289	527301	934793	1.0852e+06	2.77487e+06	1.43082e+06	100904	1.24066e+06	1.09392e+06	105021	1.37344e+06	855042	171131	1.89488e+06	1.57198e+07	1.19079e+07	1.32146e+07	1.4511e+07	449922	6.70886e+06
6-Sialyllactose	POS00050	8.70763e+07	1.53882e+08	224798	8.97135e+07	1101.49	58307	1101.49	237139	88635	1101.49	1101.49	1.58975e+07	92581.2	50507.5	7.46303e+07	4.0455e+07	5.52255e+06	47613.3	98875.1	4.33884e+06	4.48138e+06	4.03163e+06	1.8334e+07	3.34638e+07	5.89287e+07	9.04915e+07	112101	31897.8	2.57051e+07	2.23858e+06	1101.49	98759.4	1.81712e+07	1.26445e+08	7.76522e+07	127363122	1.26834e+08	6.83906e+07	1.18488e+08	378848	1.00625e+08	1.96151e+07	44143.3	33051.3	26599.2	93492.5	1.12538e+07	2.05413e+07
6-Succinoaminopurine	POS12387	67071.4	106883	87057.1	118781	89647.5	109035	121056	304801	80757.5	102844	138270	141958	174841	114405	129817	84430.4	133019	90758.3	85908.7	88701.9	62054.3	78046.2	226591	181978	77200	150385	173384	185617	89265.3	148190	127898	134624	159442	110446	94069.4	138030	132354	140830	148550	175738	98520.5	80587.4	87914.9	98758	98626.7	85945.3	207703	75006.6
6-Thioguanosine monophosphate	POS03485	802854	2.9829e+06	1.90451e+06	413386	1.62602e+06	2.78143e+06	2.34341e+06	2.34997e+06	3.32892e+06	3.19732e+06	135764	2.71383e+06	3.19807e+06	3.16963e+06	2.76454e+06	739334	6.31451e+06	3.14083e+06	3.95087e+06	1.75897e+06	1.52684e+06	1.74348e+06	1.60604e+06	873362	5.11569e+06	2.58014e+06	203218	3.25746e+06	1.50787e+06	3.17932e+06	233611	7.50299e+06	911350	1.48225e+07	733589	1.47628e+07	1.43059e+07	1.15912e+06	1.3515e+07	1.34859e+06	1.29999e+06	1.07413e+06	1.67266e+06	1.48687e+06	1.60802e+06	1.39016e+06	4.0713e+06	1.21406e+06
6-Thioinosine-5'-monophosphate	POS04178	1.65828e+06	910568	2.06443e+06	1.90708e+06	172616	2.6919e+06	1.13986e+07	2.74237e+06	2.73175e+06	1.62237e+06	1.87295e+06	1.95594e+06	1.27276e+06	1.73149e+06	473754	538231	210398	1.63031e+06	1.6249e+06	1.03777e+06	1.29534e+06	1.01222e+06	801786	911175	1.40995e+06	1.81876e+06	1.33593e+06	1.5046e+06	2.12468e+06	1.81956e+06	512757	2.09618e+06	2.55451e+06	2.55919e+06	3.28963e+06	2.74535e+06	2.67038e+06	2.10948e+06	3.09537e+06	779416	1.63701e+06	622012	2.31175e+06	2.12237e+06	1.55782e+06	1.89833e+06	1.26716e+06	1.01061e+06
6-Thioinosinic acid	POS00242	1.51173e+08	2.18664e+08	1.7609e+08	1.72877e+08	2.70922e+08	1.34739e+08	1.71659e+08	115240406	1.35935e+08	2.40605e+08	1.49946e+08	1.97404e+08	2.20358e+08	1.81841e+08	2.3115e+08	2.31005e+08	2.47995e+08	1.75144e+08	1.76711e+08	1.87147e+08	1.5225e+08	1.392e+08	2.96819e+08	2.53924e+08	2.32011e+08	3.37404e+08	251956758	2.82636e+08	2.88703e+08	2.41797e+08	2.89827e+08	258512260	2.90485e+08	4.2648e+07	2.16863e+08	4.87209e+07	5.98321e+07	2.10895e+08	6.04876e+07	1.20017e+08	174070699	200943279	1.23618e+08	1.40477e+08	1.3448e+08	1.19254e+08	1.87312e+08	1.25673e+08
6-Thioxanthine	POS00066	3.92393e+06	908520	194047	3.72494e+06	3.01017e+07	6.85487e+07	1.53888e+08	93962.3	7.2637e+07	6.76627e+07	1.02516e+08	1.9641e+08	1.29392e+08	6.85687e+07	6.43292e+07	3.59884e+07	1.82277e+06	7.29767e+07	7.52566e+07	5.89941e+07	5.09314e+07	8.42835e+07	6.0026e+07	1.92118e+08	1.19342e+08	9.88247e+07	1.62037e+06	780536	3.46408e+07	2.15056e+06	1.55078e+06	1.78396e+06	761126	6.80749e+06	5.07426e+07	7.45089e+06	6.09315e+06	8.50086e+07	6.41359e+06	7.74586e+06	2.04244e+08	3.52063e+07	1.76261e+06	2.19687e+06	2.49601e+06	3.19951e+06	1.57523e+08	565568
6-Thioxanthine 5'-monophosphate	POS08620	64259.9	165186	2.04236e+06	68007.3	55350.6	743910	66946.4	1.63768e+06	874311	759847	779742	105353	1.8266e+06	1.66136e+06	85927.7	463242	185636	1.90124e+06	1.67788e+06	1.59155e+06	1.4388e+06	1.13602e+06	377849	459931	340247	348924	48918.4	60207.2	211353	203781	75013.7	36788.9	262177	92560.9	97023.4	46998.3	50059.8	93413.2	95727.1	312868	240885	369730	961838	902925	1.01798e+06	944515	517108	245193
7-(2-Hydroxyethyl)theophyline	NEG00145	1.79616e+08	3.07241e+07	1.04016e+08	1.71353e+08	3.46257e+08	1.86092e+08	1.34196e+08	1.14336e+08	2.05018e+08	2.2825e+08	2.12087e+08	3.79205e+08	1.67154e+08	9.86496e+07	2.59863e+07	1.12151e+07	4.8602e+07	9.34369e+07	1.14508e+08	1.3425e+08	1.23504e+08	1.26096e+08	7.3951e+07	3.71716e+07	4.11356e+07	3.10084e+07	6.52471e+06	7.13485e+06	6.36425e+06	1.11988e+07	7.42809e+06	6.52527e+06	3.17444e+07	7.94171e+06	3.02743e+07	6.60072e+06	6.53183e+06	2.74059e+07	9.42075e+06	3.73499e+07	9.83709e+06	7.42019e+07	1.02615e+08	9.60206e+07	9.41335e+07	1.02209e+08	2.48478e+08	2.72784e+07
7,8-Dihydroneopterin 2',3'-cyclic phosphate	POS02167	1.32851e+06	2.34896e+06	2.17673e+06	1.48195e+06	351942	2.67078e+06	1.15528e+06	2.88541e+06	3.33253e+06	3.87728e+06	2.0534e+06	722100	3.86681e+06	4.58466e+06	1.31099e+06	1.64067e+06	4.51534e+06	2.65606e+06	3.74114e+06	1.75395e+07	3.0606e+06	2.45534e+06	4.76973e+06	3.3239e+06	1.33419e+06	1.77878e+06	1.14042e+06	3.51532e+06	1.71528e+06	1.80028e+06	2.34786e+06	1.0678e+06	2.97425e+06	2.29143e+06	1.1463e+07	2.42879e+06	2.23403e+06	1.20749e+07	2.80288e+06	5.02504e+06	1.13672e+06	2.98504e+06	3.23158e+06	3.4038e+06	2.95359e+06	4.19849e+06	837369	7.93048e+06
7,8-Dihydroxanthopterin	POS06824	297457	358882	575452	250156	271035	370038	4.01058e+06	585004	403655	362042	452312	391821	245986	202970	210664	216957	321391	300649	270865	431068	370791	327302	195109	262387	228391	346320	351984	266011	347167	174628	240810	201433	304127	1.77335e+06	1.21889e+06	2.05058e+06	1.81076e+06	1.45401e+06	2.12726e+06	3.17341e+06	64851.1	436327	673801	714037	645751	751110	154454	1.07018e+06
7-Aminoheptanoic acid	POS00167	8.81261e+06	1.58822e+07	9.59546e+07	8.66115e+06	1.80506e+06	3.78274e+07	1.7472e+07	111288715	4.36726e+07	3.58236e+07	3.4095e+07	1.06683e+07	9.07829e+07	9.38485e+07	1.21407e+07	1.59851e+07	4.42329e+06	9.12094e+07	9.59336e+07	5.80625e+07	5.54662e+07	5.53704e+07	4.7747e+07	3.88302e+07	2.31747e+07	2.0607e+07	5.42486e+06	4.09991e+06	1.90004e+06	5.94893e+06	4.53602e+06	6.77546e+06	1.24759e+07	1.74217e+07	1.25762e+07	1.65002e+07	1.70214e+07	1.10337e+07	1.78907e+07	2.81886e+07	1.96183e+06	2.02012e+07	8.44148e+07	8.88915e+07	8.12627e+07	9.25197e+07	1.28096e+06	3.05089e+07
7-Chloroemodin	POS05817	458327	481969	61326.7	476957	697962	685747	24391	84120.8	938651	756602	726438	537409	481214	420923	388784	2.39422e+06	788595	527444	565632	557930	422424	418246	1.93268e+06	1.50114e+06	1.15453e+06	2.05315e+06	251966	207495	279917	359625	395251	337457	975979	73221.3	441485	76795.8	88055.7	478545	55417.2	447696	3.01188e+06	817268	463220	455032	468827	528477	437873	618260
7-Dehydrodesmosterol	POS11626	1.70202e+06	3.07423e+06	1101.49	1.56563e+06	1101.49	303783	1101.49	1101.49	338572	267100	289920	1101.49	1101.49	1101.49	863169	1101.49	299051	1101.49	1101.49	83186.6	123671	41764.1	39621	124265	446871	1.12777e+06	133378	9479.56	25025.7	85135.3	77849.4	21642.6	1.46613e+06	226743	640268	259272	235945	706228	237067	1101.49	18847.9	46251.2	1101.49	1101.49	1101.49	1101.49	1101.49	1101.49
7-Demethylmitomycin B	POS12074	73655.9	108482	90287.1	101437	119062	91069.3	164654	86286.8	91921.2	158679	109828	119182	112479	87913.4	126265	99483.8	88054.2	99453.3	79994.3	82067.8	100351	127954	115490	86633.2	90504.4	88088.7	100999	93823.1	107721	387612	106006	72157.9	80274.1	212562	69199.3	176263	136268	78553.8	195973	487812	79827.7	104100	92443.4	287975	107713	94884.6	132651	69351.4
7-Ethoxy-4-methyl-2h-chromen-2-one	POS00179	2.14305e+06	2.20201e+06	2.13562e+06	2.21677e+06	1.10887e+07	2.17565e+06	2.25334e+06	1.8534e+06	2.60565e+06	3.19521e+06	2.25736e+06	2.56902e+06	2.39096e+06	2.39011e+06	2.0195e+06	2.05154e+06	2.44256e+06	2.30138e+06	2.32397e+06	2.68822e+06	2.2667e+06	2.14134e+06	2.80566e+06	2.07167e+06	2.21073e+06	2.45584e+06	2.29996e+06	2.20715e+06	2.42211e+06	2.13763e+06	2.28181e+06	2.30974e+06	2.57666e+06	2.04696e+06	2.24503e+06	2.23406e+06	2.12292e+06	2.29858e+06	2.18967e+06	2.36735e+06	2.27115e+06	2.41571e+06	2.15823e+06	2.2171e+06	2.3417e+06	2.18875e+06	2.18819e+06	2.13498e+06
7-Hydroxy-6-methyl-8-ribityl lumazine	POS11044	42112.6	567578	1.70433e+06	146623	1101.49	3.32874e+06	173396	1.01598e+06	2.76011e+06	2.42235e+06	1.12434e+06	1101.49	141923	167912	1101.49	123382	1101.49	131324	226179	71798.1	84461.5	33348.9	1101.49	1101.49	1101.49	1101.49	1101.49	1101.49	9610.8	7389.67	1101.49	1101.49	1101.49	451292	23022.5	443654	287013	4737.45	439107	1.61718e+06	60647.2	1101.49	294322	275649	288813	496209	1101.49	60535.5
7-Ketocholesterol	POS00046	2.39637e+06	4.31821e+06	1.61934e+07	2.13329e+06	759284	3.82913e+06	626428	2.29428e+07	5.40718e+06	6.49142e+06	5.65304e+06	332706	2.12746e+06	1.8406e+06	2.3039e+06	1.68886e+06	2.21327e+06	2.22386e+06	2.29142e+06	3.64135e+06	2.93439e+06	2.23647e+06	1.05716e+06	762133	548316	1.24809e+06	1.64285e+06	2.40079e+06	1.48771e+06	1.56389e+06	2.1602e+06	2.79839e+06	3.15109e+06	9.11894e+06	1.17904e+06	8.06321e+06	8.62279e+06	2.97484e+06	8.85089e+06	2.52226e+06	1.00023e+07	1.27888e+07	1.14643e+07	1.25671e+07	1.38038e+07	1.16224e+07	923016	4.99899e+07
7-Ketodeoxycholic acid	POS00008	8.93793e+06	1.41846e+07	8.72231e+06	8.78453e+06	955039	5.81295e+07	1.07831e+06	9.2225e+06	6.91537e+07	6.33169e+07	5.81416e+07	4.82255e+06	2.00841e+07	1.92359e+07	2.30592e+06	3.09455e+07	1.78819e+07	1.90448e+07	2.11722e+07	2.23857e+07	2.07714e+07	1.75347e+07	2.39605e+08	8.45846e+07	102184965	1.56806e+08	799205	974555	5.42056e+06	1.21904e+06	813363	1.17166e+06	6.75457e+06	1.92176e+06	2.13129e+06	2.55239e+06	2.10834e+06	2.11389e+06	1.90012e+06	1.73974e+08	2.43843e+06	2.81504e+07	9.4187e+07	8.78155e+07	8.39788e+07	9.34634e+07	1.7458e+06	1.43652e+07
7-Methyl-3-oxooctanoyl-CoA	POS09584	1101.49	24464.9	1.00211e+06	1101.49	1101.49	200583	59804.8	1.29454e+06	353606	228448	185704	42066.8	633760	727921	1101.49	960949	148892	750769	835903	497279	385053	317535	591326	536889	642471	1.44751e+06	1101.49	6135.19	18778.3	1101.49	19683.3	7540	512097	1101.49	1101.49	1101.49	1101.49	1101.49	1101.49	642244	60137.9	339237	1.11232e+06	1.06632e+06	866833	1.08818e+06	65008	407385
7-Methylguanosine 5'-phosphate	NEG03641	442843	111979	30797.1	525257	77705.6	265733	1.03083e+06	96438.6	374620	235422	261720	360899	200827	148144	619479	577870	74177.4	262593	169774	201919	199323	270661	48785.6	126671	265873	158623	23651.7	37916.4	448859	34819.4	60477.7	75987.8	189516	8.58187e+06	1.07653e+06	7.80948e+06	7.7389e+06	1.0213e+06	8.27279e+06	936394	1.30652e+06	119073	183361	203570	166351	91152.2	206888	316740
7-Methylinosine	POS00316	6.14737e+07	4.38287e+07	8.8038e+07	4.55353e+07	3.39204e+06	5.39562e+07	5.82444e+08	8.65824e+07	6.65498e+07	7.24707e+07	8.20906e+07	6.4351e+07	5.93139e+07	4.83517e+07	479039	1.49605e+07	6.43242e+07	5.56068e+07	5.22405e+07	8.4831e+07	6.71085e+07	5.98667e+07	3.93582e+07	4.55187e+07	4.487e+07	6.72657e+07	8.6034e+07	5.16531e+07	3.76521e+06	2.4165e+07	1.39236e+07	3.67586e+07	5.776e+07	3.08975e+08	1.86613e+08	3.05546e+08	3.14429e+08	221221963	3.35708e+08	4.97478e+08	1.94745e+07	8.77706e+07	1.18751e+08	1.27489e+08	1.35462e+08	1.32163e+08	3.92217e+07	1.60702e+08
7-Methylxanthosine	POS00389	1.58121e+08	1.71808e+08	7.2322e+07	1.46419e+08	8.67103e+06	608971	2.21755e+07	8.57253e+07	737843	638684	966641	1.67242e+08	2.71904e+08	2.8638e+08	1.04803e+08	1.37445e+08	956617	3.19754e+08	3.48383e+08	5.44081e+06	4.56182e+06	3.91381e+06	2.92328e+08	1.97645e+08	913147	2.77477e+08	147161717	1.14037e+08	1.16444e+08	143088146	9.48312e+07	1.6104e+08	1.89304e+08	1.25257e+07	1.74302e+08	1.183e+07	1.26882e+07	2.13886e+08	1.32362e+07	1.66575e+06	6.07683e+07	7.74582e+06	8.45211e+06	7.55135e+06	6.67017e+06	8.54991e+06	3.26212e+07	5.25581e+06
7-N,N-Dimethylamino-1,2,3,4,5-pentathiocyclooctane	POS10648	1101.49	9655.57	395741	7990.54	17681.6	102159	8126.96	406794	128325	53057.5	58353.8	3114.93	1.19743e+06	1.20227e+06	6512.17	26517.4	71587.7	925819	1.00337e+06	736368	617975	479029	160632	172205	84642.4	43838.4	79747.7	56026.9	1101.49	130732	106523	121159	61709.4	11449.9	10248.1	5941.91	5332.17	19342.8	1101.49	424238	7433.51	67294.7	629979	437463	442250	877836	12659.4	314632
7-O-Methylluteone	POS06905	65605.2	43118.4	1.55928e+06	80251.3	147025	309696	20157.5	1.52681e+06	304077	329030	341541	51168	3.61364e+06	3.23038e+06	75972.2	176418	311061	4.39084e+06	4.09859e+06	1.85324e+06	2.19107e+06	1.65735e+06	407537	428379	67935.7	61585.4	78729	57072.1	119311	28208.4	602935	64498.5	83591.7	82991.4	74135.4	67520.6	149562	620866	129868	1.08728e+06	34726.3	232483	891700	1.15494e+06	1.05563e+06	953499	527592	546308
7''-O-Phosphohygromycin	NEG02035	1.06118e+06	370.136	35223.4	802182	370.136	56416.7	5.09319e+06	11000.3	93140.1	36227.2	82140.5	370.136	370.136	370.136	370.136	370.136	370.136	370.136	370.136	370.136	370.136	370.136	370.136	370.136	370.136	370.136	370.136	370.136	442563	370.136	370.136	370.136	370.136	3.54418e+07	1.24937e+06	3.13171e+07	3.12756e+07	1.32999e+06	3.07024e+07	370.136	6.21291e+06	370.136	370.136	370.136	370.136	370.136	370.136	59335.9
7-Sulfocholic acid	POS13019	1101.49	1101.49	1101.49	1101.49	1101.49	38835.1	1101.49	1101.49	37078.7	59446.6	31545.8	1101.49	21842.7	42120.5	180478	1101.49	5842.22	53248.5	34737.2	11031.2	4425.76	1101.49	7779.41	1101.49	18821.3	3733.1	1101.49	32700.5	80040.5	1101.49	1101.49	9474.12	1101.49	1101.49	651371	1101.49	1101.49	590906	1101.49	6495.69	7.2843e+06	1101.49	1101.49	1101.49	18029.6	1101.49	1101.49	12394.4
7z,10z,13z-Hexadecatrienoic Acid	NEG00124	5.17356e+06	2.83246e+06	4.66444e+06	4.14304e+06	460326	6.34339e+06	5.16189e+07	5.23729e+06	6.92307e+06	6.58012e+06	6.20331e+06	1.2769e+06	2.7619e+06	2.65122e+06	709425	1.53179e+06	1.14778e+06	2.98069e+06	3.13119e+06	2.41591e+06	2.57269e+06	2.22408e+06	1.76982e+06	2.6781e+06	2.96602e+06	9.49547e+06	2.99473e+06	2.09778e+06	4.07855e+06	1.86613e+06	1.4034e+06	3.52825e+06	3.17646e+06	7.61435e+07	1.1077e+07	6.99082e+07	6.89377e+07	1.15874e+07	7.15251e+07	5.28837e+06	1.5071e+07	2.47536e+06	7.83189e+06	6.79193e+06	6.28154e+06	6.39765e+06	2.34279e+06	5.55259e+06
8-(6-carboxy-2,3,4-trihydroxyphenoxy)-3,4,9,10-tetrahydroxy-6-oxo-6H-benzo[c]chromene-1-carboxylic acid	POS04733	703827	466531	181696	497241	1.1213e+06	639751	468157	182530	517502	361373	430042	1.12445e+06	200569	70507.8	1.64048e+06	324459	1.26817e+06	914399	90396.6	332970	317825	453973	997031	1.05467e+06	143209	413052	5.27655e+06	7.87937e+06	1.23112e+07	6.87188e+06	5.98131e+06	6.86088e+06	1.42778e+06	1.06821e+06	1.32269e+06	914640	1.06387e+06	1.53528e+06	774674	1.51357e+06	482575	134109	171556	589679	381254	147171	85393.6	712059
8-[5-(5,7-dihydroxy-4-oxo-4H-chromen-2-yl)-2-hydroxyphenyl]-5,7-dihydroxy-2-(4-hydroxy-3-methoxyphenyl)-4H-chromen-4-one	POS08590	5781.34	5936.41	5.28527e+06	1101.49	1101.49	2.65369e+06	521822	7.18998e+06	3.34674e+06	2.70096e+06	2.28588e+06	1101.49	67043.5	39726.2	1101.49	1101.49	16445.3	61948.8	117877	16897.7	21344.6	1101.49	1101.49	1101.49	4605.35	7583.54	1101.49	50602	1101.49	1101.49	6911.92	30370.5	1101.49	91395.8	5195.7	48251.9	88090.7	1101.49	110755	127610	12762.5	1101.49	2.5956e+06	2.56845e+06	2.2257e+06	3.15326e+06	11002.6	26728.3
8-Azaadenosine	NEG06690	85232.7	92398.1	63844	86836.9	15202.4	319077	803627	120728	327596	274728	238814	124001	27987.1	90788.8	53933.9	63284.4	71803.1	196642	159817	86530.4	98012.8	91649.7	64738.3	77383.2	97438.6	176973	45934.9	34972.3	51604.7	52590.8	50031.5	54955.3	83671.3	821336	305121	838102	912076	308149	862955	535740	352215	97326.3	56256.1	98073.1	82535.9	62736.7	54060.8	94871.4
8-Bromoadenosine	POS05264	786609	1.04779e+06	56611.1	821763	83851.1	70349.3	53688.9	524653	65835.3	84451.7	66704	14323.8	2.29992e+06	1.73115e+06	44318	1.04935e+07	141693	2.2027e+06	1.88556e+06	2.87748e+06	2.94324e+06	2.26634e+06	702940	530525	414579	160586	31431.6	53618.8	3830.97	160825	87062	102024	67539.7	121468	2.31637e+06	89170.6	131332	2.0415e+06	104348	209680	12502.5	1.59777e+07	1.1627e+06	1.18034e+06	1.10254e+06	1.04826e+06	5231.95	167549
8-C-Ascorbylepigallocatechin 3-gallate	NEG01100	7.24333e+06	3.48147e+06	3.23581e+06	5.5704e+06	160886	5.6873e+06	1.56261e+07	5.48086e+06	5.64945e+06	5.76224e+06	4.85567e+06	2.78595e+06	2.42673e+06	1.82649e+06	271927	1.05026e+06	1.55397e+06	3.00351e+06	3.03757e+06	4.11463e+06	4.24848e+06	3.15375e+06	3.2114e+06	3.81797e+06	3.93734e+06	7.06317e+06	2.2181e+06	2.55929e+06	2.43739e+06	2.10702e+06	1.55638e+06	4.27834e+06	6.79478e+06	1.91636e+07	1.80163e+07	1.75128e+07	1.72363e+07	1.9691e+07	1.6551e+07	3.06259e+06	5.83849e+06	1.92596e+06	7.16759e+06	7.1819e+06	6.41017e+06	6.98105e+06	1.35842e+06	3.9e+06
8-Demethyl-8-(2,3-di-O-methyl-alpha-L-rhamnosyl)tetracenomycin C	NEG02635	29857.5	614991	368464	1.76361e+06	71495.6	316723	413742	2.37906e+06	43891.3	198830	26077.6	68898	426674	325809	43350.3	40766.5	852975	840769	518371	5.80443e+06	5.11809e+06	3.4353e+06	470291	753554	370.136	47616.8	77696	90850.3	47886.2	36127.3	962406	217285	88977.9	43460.9	88580	1.02568e+06	370.136	35483.2	143509	1.71333e+06	335989	454292	2.40026e+06	1.95285e+06	2.11225e+06	2.58267e+06	1.29102e+06	1.58943e+06
8-Hydroxy-3,4-dichlorodibenzofuran	POS06658	780149	873070	296057	572676	761773	523621	751055	443984	369112	595393	323681	641545	344742	333187	882934	391507	723199	442176	387234	418277	279070	393111	526011	413296	473783	351281	962743	792653	751040	607984	616876	666180	549042	430430	906224	562911	869565	675319	734471	943728	729426	950532	462447	340539	356763	329726	449552	481124
8-Hydroxyalanylclavam	POS13479	67607.9	100100	106943	64608.3	67983.3	92064.4	109512	157502	94698.9	150003	112287	49658.8	200164	148809	166108	128540	92871.1	124405	171226	69324	107352	115684	149079	52071.4	97469.8	129897	94080.4	127625	150858	112886	88234.5	140887	162118	58994.8	55607.7	86924.7	101505	110912	87148.7	133002	116502	134873	109973	103708	266056	116984	87258.6	154408
9,10-Dihydroergocornine methanesulfote	POS12800	12442.4	72877.2	1101.49	18604.4	20135.9	30190.9	1101.49	1101.49	34667.3	9851.7	28596.5	11597.3	1101.49	1101.49	304686	19807.8	286857	1101.49	1101.49	1101.49	1101.49	6621.32	1101.49	1101.49	1101.49	9485.84	617474	597467	409980	841172	1.14937e+06	933006	292507	34254.8	1.04581e+06	33165	21232.6	1.02913e+06	10251.9	1101.49	498700	240090	6930.08	1101.49	1101.49	1101.49	123542	8172.12
9-Bromo-17beta-hydroxy-17-methylandrost-4-ene-3,11-dione	POS00842	9.60333e+06	3.69223e+06	8.62194e+06	7.45014e+06	326301	3.70482e+07	1.28229e+07	1.01073e+07	4.66035e+07	5.5063e+07	5.1979e+07	2.19939e+07	1.22836e+07	1.19466e+07	615917	4.49754e+06	837696	1.53385e+07	1.43425e+07	2.29344e+07	2.02303e+07	1.33403e+07	1.75336e+07	5.9994e+06	6.69669e+06	1.07334e+07	1.13939e+06	774459	993756	716214	876625	1.19412e+06	1.65391e+07	3.45352e+07	2.63087e+07	2.9215e+07	3.23847e+07	3.98921e+07	3.12973e+07	1.50878e+07	4.15739e+06	1.81522e+07	5.49037e+07	6.01973e+07	6.69629e+07	6.16787e+07	1.44937e+07	2.59205e+07
9-Carboxymethoxymethylguanine	POS04731	883831	1.11468e+06	774615	964178	816406	1.20824e+06	1.11122e+06	855932	1.20978e+06	1.48309e+06	1.21762e+06	996505	1.55187e+06	1.09381e+06	1.07442e+06	873772	888119	1.03542e+06	1.09724e+06	1.01881e+06	934273	1.00361e+06	1.36663e+06	981791	1.06829e+06	1.12212e+06	815954	1.18232e+06	1.23963e+06	1.04293e+06	847201	1.14607e+06	1.25344e+06	1.15098e+06	818655	1.20551e+06	1.11602e+06	1.40568e+06	915158	1.00834e+06	863658	888447	1.03822e+06	1.09217e+06	3.30183e+06	1.01967e+06	855075	1.90341e+06
9-Oxoode	NEG00091	6.09492e+06	2.58368e+06	4.20823e+07	4.50688e+06	1.27252e+06	6.55905e+06	6.63593e+06	4.78851e+07	331058	6.81277e+06	4.12182e+06	707323	937717	4.037e+06	3.03327e+06	1.52141e+06	1.13257e+06	4.62145e+06	921044	1.40708e+06	1.16755e+06	961304	1.69986e+06	2.6416e+06	1.99813e+06	989368	1.92367e+06	1.48901e+06	2.5601e+06	1.03838e+06	883227	2.33886e+06	1.44059e+06	2.24178e+08	2.28813e+06	1.08568e+08	1.15146e+08	6.66826e+06	1.99396e+08	6.6024e+06	1.66734e+07	6.86972e+06	2.71732e+06	1.34266e+07	7.88949e+06	2.33877e+06	830419	2.07331e+07
A 80987	POS14508	1101.49	1101.49	1101.49	3791.7	1101.49	4240.21	1101.49	1101.49	1101.49	1101.49	1101.49	1101.49	1101.49	1101.49	1101.49	1101.49	5130.81	1101.49	1101.49	3871.89	1101.49	6186.78	1101.49	1101.49	1101.49	1101.49	1101.49	1101.49	3854.29	1101.49	1101.49	1101.49	18299.9	295382	1101.49	327115	287976	1101.49	308830	1101.49	1101.49	87604.4	59999.7	55626.7	35171.7	44885	5570.46	313223
Abamectin	POS00184	629491	867860	4.0194e+06	730302	439951	3.18943e+06	2.19495e+06	4.88092e+06	3.95866e+06	3.03342e+06	3.24274e+06	2.85713e+06	2.49248e+06	3.37555e+06	1.38397e+06	3.9434e+06	5.81718e+06	3.66357e+06	3.29533e+06	3.59361e+06	3.41709e+06	3.26257e+06	5.12978e+06	2.04288e+06	2.00703e+06	3.14685e+06	655959	757927	1.82577e+06	876950	492462	798078	3.04383e+06	2.08874e+06	1.40751e+06	1.93239e+06	2.04125e+06	1.57994e+06	2.28881e+06	8.29853e+06	2.1599e+06	5.00465e+06	4.19002e+06	3.95487e+06	3.69524e+06	3.98786e+06	633631	3.21046e+06
Abscisic acid	NEG00117	1.10581e+06	935116	2.23866e+06	988869	293414	1.07133e+06	915154	2.35853e+06	1.22178e+06	1.16354e+06	1.08351e+06	334388	855157	1.18629e+06	210076	911517	141110	991032	1.12494e+06	997409	1.09161e+06	841429	810578	1.23255e+06	712895	635129	652277	689397	504746	617456	586842	565151	935266	981705	467357	886977	912655	453401	971093	1.69138e+06	226092	909268	1.46527e+06	1.54115e+06	1.13347e+06	1.17341e+06	985133	405599
Acadesine	NEG07441	80417.7	58163.2	130152	67275	13722.8	243756	555977	136993	215409	178328	176403	78810.3	29444.6	28840.2	37668.7	74997.4	114122	31390.5	36543.9	21821.3	26807.2	19199.3	44179	31058.6	56285.9	222841	166496	110576	132598	60305.7	72848	127841	132697	381448	322810	321752	416211	315147	256302	314126	389477	30019.6	57810.2	48401.9	32478.9	49230.5	75162	24076.9
Acarbose 7IV-phosphate	POS03573	961167	1.89661e+06	2.18925e+06	1.43348e+06	2.1475e+06	1.03823e+06	1.87686e+06	1.24763e+06	974882	2.25161e+06	1.43393e+06	1.9579e+06	1.88873e+06	1.54596e+06	960051	1.82098e+06	2.21291e+06	1.03367e+06	1.27754e+06	1.47086e+06	979962	908854	2.7272e+06	2.23714e+06	1.67745e+06	3.11244e+06	1.59141e+06	2.40271e+06	2.28451e+06	2.3481e+06	1.87394e+06	1.70356e+06	2.28381e+06	395641	1.93707e+06	729209	250790	1.93286e+06	388008	2.20189e+06	1.52192e+06	1.51784e+06	1.38803e+06	1.31463e+06	970769	941782	2.21544e+06	842477
Acetaminophen glucuronide	NEG04600	112616	6275.16	715080	185518	1963.7	494055	5.78818e+06	842839	388581	407360	423110	227090	722745	668047	370.136	26614	6539.98	681448	629772	532178	508434	606920	122052	158880	61832.2	85441.9	148506	126277	84534.7	173240	192426	131057	162749	591164	377084	468697	90098	375259	582980	265748	210934	75346.2	925318	826408	871454	919086	186633	656185
Acetyl adenylate	POS01048	2.0407e+06	3.30202e+06	5.6984e+07	1.85558e+06	2.74096e+06	1.43385e+07	92235.9	5.51558e+07	1.83e+07	1.72825e+07	1.63934e+07	878359	3.01482e+07	2.73505e+07	29739.6	1.04443e+07	7.85755e+06	2.78197e+07	2.92648e+07	1.55387e+07	1.38321e+07	1.24083e+07	1.6668e+07	1.09174e+07	7.24411e+06	1.19972e+07	3.21753e+06	1.20561e+06	1.27832e+06	1.37986e+06	2.86288e+06	2.98518e+06	3.40643e+06	6.61428e+06	630567	7.38095e+06	6.96028e+06	722698	7.05865e+06	1.31966e+07	289845	1.50201e+07	4.80576e+07	4.73367e+07	4.78655e+07	4.92407e+07	588079	1.57147e+07
[truncated: 1,778 more rows]
[truncated: 29 more columns]
