# Supplementary material for: Distinct Gut Microbiota and Metabolite Profiles Induced by Different Feeding Methods in Healthy Chinese Infants
Source: Front Microbiol. 2020 May 6;11:714. doi: 10.3389/fmicb.2020.00714 (PMC7219020; doi:10.3389/fmicb.2020.00714)
Supplement: Supplementary file 8 [file Table_7.XLSX]

## Sheet: Sheet1
Supplementary Table S7. Metabolites that affect by feeding methods and were significantly different in various feeding methods.
var	BF	MF	FF	CF
Dl-Proline	8.67086e+08	8.30732e+08	5.75956e+08	1203497092
Adenine	4.0398e+07	2.15242e+07	1.13571e+07	1.01268e+08
Dl-Indole-3-lactic acid	4.62817e+07	2.32331e+07	2.9427e+07	2.28716e+07
N-Acetylputrescine	1127090383	2.8984e+08	1.65647e+08	8.55237e+07
2-Pyrrolidinone	2.88983e+08	3.07465e+08	6.30915e+08	3.20437e+08
Tyramine	1.20509e+08	1.2803e+08	7.40799e+07	1.6663e+07
Thymine	3.46434e+07	2.19882e+07	5.25023e+07	4.06605e+07
D-Phenylalanine	1342773126	1159375884	7.19473e+08	1044533730
Isonicotinic acid	9.60848e+07	1.11313e+08	1.503e+08	1.39913e+08
L-Proline	1.05058e+07	6.54604e+06	6.78808e+06	8.65213e+06
Proline	1.1485e+07	2.1259e+07	1.76181e+07	2.90897e+07
1-Linoleoyl-Rac-Glycerol	6.49708e+06	5.13273e+07	441003	1.09646e+06
N-acetyl putrescine	1.66912e+08	4.46757e+07	2.46002e+07	1.81045e+07
N-Acetyl-Dl-glutamic acid	5.14009e+07	2.66781e+07	4.67767e+07	2.52545e+07
Histamine	2.28162e+08	1.28141e+08	6.02112e+06	2.11671e+07
Threonine	7.40001e+06	4.7703e+06	4.08043e+06	2.25739e+06
N-Acetyl-D-tryptophan	7.97104e+06	5.43128e+06	1.96692e+06	2.46614e+06
Guanine	4.82854e+07	1.68204e+07	6.64168e+06	3.84971e+07
L--Imidazolelactic acid	6.29168e+07	2.07681e+07	6.59047e+07	2.6982e+07
Dl-Glutamic acid	1141635143	7.98549e+08	1652795563	9.14801e+08
Biliverdin	1.42272e+07	2.38173e+07	5.84569e+06	2.44746e+07
Hypoxanthine	242129344	1.34067e+08	2.0059e+08	147192944
Creatine	3.50208e+08	6.05539e+08	4.40671e+08	372160879
2-Deoxyguanosine	2.33941e+07	1.12889e+07	3.57164e+07	3.08091e+07
7-Ketocholesterol	4.11072e+06	1.01503e+07	2.66528e+07	3.30263e+06
1-Palmitoyl-Sn-Glycero-3-Phosphocholine	6.4937e+08	804138661	2.88053e+08	8.32985e+08
L-Tyrosine	8.79217e+07	1.16475e+08	1.46928e+08	2.46222e+08
4-Pyridoxic acid	2.48872e+06	6.48107e+06	1.94076e+07	1.37431e+07
METHACHOLINE	8.00181e+06	3.14857e+07	7.07593e+07	5.89422e+07
N-Acetyl-L-ornithine	172140327	1.13328e+08	45641007	1.14916e+08
2'-Deoxyinosine	5.17125e+06	2.75112e+06	5.26332e+06	5.24951e+06
Kynurenic acid	1.90756e+07	1.65242e+07	1.3518e+07	1.16903e+07
Diacetyl	7.36788e+07	7.36054e+07	6.32494e+07	2.32489e+07
L-Carnitine	503970773	2.95099e+08	3.92373e+08	4.05517e+08
Myristoleic acid	4.93759e+06	8.96984e+06	1.02514e+07	2.34556e+06
6-Thioxanthine	6.84693e+07	7.48457e+07	2.86929e+06	2.28545e+08
Taurine	4.53043e+07	6.71717e+07	7.90531e+07	8.98526e+07
D(-)-Arginine	242549208	1.39308e+08	1.48628e+08	3.25526e+08
Stearamide	1024155762	9.17051e+08	1028675095	1348409019
D-Pantothenic acid	9.91254e+07	9.92815e+07	1.63175e+08	127887158
Methyl linolenate	4.34512e+06	8.56614e+06	4.56268e+06	1.08476e+06
5-Deoxy-5'-methylthioadenosine	3.28187e+06	2.17606e+06	2.21423e+06	5.48667e+06
Coumarin	9.96098e+06	4.93287e+06	1.08856e+07	7.6471e+06
L-Glutamine	1.32374e+08	4.32626e+07	7.07486e+07	1.01632e+08
Ambroxane	8.68511e+06	4.61698e+06	4.37718e+06	620343
4-Aminobutanoic acid	4.46583e+08	4.36231e+08	3.82277e+08	1.59908e+08
Leu-Pro	1.26043e+08	1.63334e+08	1.35066e+08	3.0925e+08
N-Acetylneuraminic acid	2.87759e+08	2.15091e+08	9.99678e+07	4.45807e+08
Allocholic acid	2.73759e+08	2.35659e+08	2.54822e+08	1.60087e+08
Cis-5-Dodecenoic acid	5.34537e+06	9.62274e+06	1.10384e+07	2.6999e+06
Glycerol 1-hexadecanoate	3.62442e+06	1.71571e+07	719707	691432
3-(3,4-Dihydroxyphenyl)-2-methyl-L-alanine	2.47756e+06	731356	4.35046e+06	528497
Mesterolone	2.68395e+06	4.43839e+06	1.64644e+06	902720
L-Pyroglutamic acid	8.92198e+06	1.22363e+07	1.83661e+07	8.97977e+06
trans-P-Coumaric acid	1.61619e+07	2.01674e+07	2.90579e+07	4.56602e+07
Indoline	6.25751e+08	5.45553e+08	3.3747e+08	4.95699e+08
1-Oleoyl-Sn-Glycero-3-Phosphocholine	2.09138e+07	5.25066e+07	5.70038e+06	2.67155e+07
1-Methylguanine	6.2528e+07	3.31721e+07	5.96727e+07	7.48485e+07
(-)-Epinephrine	3.29159e+07	4.87388e+06	2.05376e+07	1.09429e+07
Dl-Norvaline	2131936119	1827871704	1027371301	1353181002
DL-a-Hydroxybutyric acid	1.23731e+08	1.70491e+08	2.59948e+08	1.41555e+08
L-Alanyl-L-leucine	8.85259e+06	9.71362e+06	1.35108e+07	2.8096e+07
21-Deoxycortisol	269061	3.98078e+06	3.01746e+06	10156
Deoxycorticosterone	1.31173e+06	2.49607e+07	4.47735e+06	31568.8
Cortexolone	1.72846e+06	5.52355e+06	1.0766e+07	1.01726e+07
15-Oxoete	1.251e+07	1.4993e+07	1.01586e+07	1.04525e+06
Spectinomycin	4.21629e+06	1.07028e+07	3.20903e+07	4.17935e+06
Oleamide	2.48383e+08	2.32744e+08	2.77191e+08	2.53882e+08
10-Undecenoic Acid	4.56444e+06	8.12026e+06	9.30318e+06	2.34532e+06
Semicarbazide	2.64857e+06	2.89906e+06	4.56186e+06	4.97659e+06
N-Oleoylethanolamine	1.11591e+08	1.17302e+08	3.49074e+08	1.20397e+08
Trigonelline	2.90587e+08	2.18688e+08	7.75947e+07	1.06098e+08
Docosahexaenoic acid	1.14125e+06	1.92574e+06	880596	326233
1-Methylxanthine	6.77465e+06	1.98896e+07	1.74028e+07	5.41912e+06
D-2-Aminoadipic acid	1.53263e+07	8.74678e+06	1.12777e+07	6.09853e+06
1,3-Diphenyl-2-Propenone	8.13806e+06	480825	1.28516e+07	490746
Tetrahydro-11-deoxycortisol	54192.8	1.0148e+07	162758	35886.4
Leucomalachite green	203049	2.70865e+06	2.36787e+06	967763
Tricine	9.18057e+06	1.25019e+07	9.95021e+06	2.03308e+07
N-Tetradecanamide	3.32931e+07	3.59499e+07	4.14309e+07	3.89099e+07
Dl-Dihydrozeatin	9.2736e+06	1.02605e+07	9.86603e+06	7.42836e+06
Stearidonic acid	1.88985e+06	1.31619e+07	3.90855e+06	968840
Sorbic acid	1.44764e+07	6.06043e+06	4.80183e+06	6.19111e+06
2-Amino-5-methoxybenzoic acid	6.32896e+07	4.62469e+07	1.93241e+07	2.30834e+07
D(+)-Melezitose	2.2823e+06	544710	2.40777e+06	2.58182e+06
Dl-Citrulline	1.6955e+07	5.40591e+06	8.76055e+06	4.93052e+06
N-(1-Carboxymethyl)-L-lysine	3.8531e+06	3.24541e+06	4.74051e+06	8.21679e+06
Lincomycin	3.20134e+06	4.65814e+06	1.20979e+07	1.1194e+07
5-Methyluridine	1.46955e+06	1.52443e+06	7.9371e+06	1.447e+06
Sulfasalazine	3.37496e+06	1.87965e+06	5.29896e+06	2.09374e+06
Hexadecan-1-ol	1.21262e+08	2.15568e+08	251289670	5.78243e+07
Palmitoleic acid	2.18421e+07	1.21829e+07	1.19313e+07	1.40868e+06
7-Aminoheptanoic acid	4.2435e+07	2.32921e+07	36239441	1.26861e+07
Phe-Pro	1.95131e+07	2.71221e+07	1.38722e+07	4.47755e+07
1-Amlnocydohexanecarboxylic Acid	8.58452e+06	3.41075e+06	9.69843e+06	2.44916e+06
D-Desthiobiotin	5.17036e+07	5.65134e+07	4.50077e+07	106086747
Beclomethasone	594125	5.35415e+06	4.63385e+06	74169
N-Isovaleroylglycine	3.64909e+07	2.54064e+07	9.95751e+06	9.51857e+06
2-Phenylbutyric acid	5.99993e+06	1.88097e+07	5.44787e+07	3.17448e+07
Pazufloxacin mesilate	1.43471e+06	899876	3.92855e+06	714988
Erucic acid	1.77193e+08	7.66188e+07	2.84395e+07	2.65443e+07
b-Hydroxypropionate	7.40609e+08	6.06741e+08	4.63424e+08	723611432
Threonate	4.43346e+07	4.45553e+07	7.98993e+07	2.47707e+07
Cis-11,14-Eicosadienoic acid	1463978569	1175774536	2.47514e+08	3.31964e+08
trans-Vaccenic acid	22856722486	31348541953	19546887831	10989098309
Cholesteryl laurate	839065050	782118238	4.02417e+08	1557299026
Myristic acid	1414487973	3799087903	3555217435	8.34711e+08
2-Hydroxyisocaproic Acid	1.22413e+08	1.66764e+08	1.46481e+08	7.87582e+07
L-Arginine	1.94438e+07	1.12789e+07	7.97231e+06	1.52032e+07
D-2-Hydroxypentanedioic acid	3.28404e+08	2.72111e+08	5.23294e+08	1.51859e+08
4-Pyridoxate	445696	1.21725e+06	4.00369e+06	2.44272e+06
Dl-Aspartic acid	7.95692e+07	4.69147e+07	5.64028e+07	6.89274e+07
All-cis-4,7,10,13,16-docosapentaenoic acid	903363777	1256602151	5.48264e+08	4.62745e+08
Orotic acid	2.32989e+07	4.18093e+07	8.03151e+07	3.19309e+07
Myoinositol	2.28554e+08	1.60977e+08	2.36671e+08	157890252
D-Maltose	1.14952e+07	9.82257e+06	1.91547e+07	8.26642e+06
Phosphatidylglyceride 18:1-18:2	1.19908e+07	1.81221e+07	8.80108e+06	1.83682e+07
Cis-8,11,14-Eicosatrienoic acid	2341017547	2564965978	1529019288	1178994472
2-Isopropylmalic acid	3.2561e+07	1.72053e+07	1.11017e+08	6.58972e+07
Uric acid	9.11147e+07	1.04323e+08	3.81635e+06	2.58359e+08
Capric acid	2.8581e+07	1.18789e+08	4.8856e+07	2.93206e+07
Maltotriose	2.81662e+06	1.05566e+07	1.96652e+07	4.79858e+06
3-Aminopentanedioic acid	2.80542e+08	193511351	4.08505e+08	2.21919e+08
Mesaconic acid	1.97232e+07	1.82789e+07	1.15446e+07	2.62851e+07
Methyl--D-glucopyranoside	1.28932e+07	7.26416e+06	3.31232e+07	8.46363e+06
Itaconic acid	7.8288e+07	7.81906e+07	1.12769e+08	4.85145e+07
3-Amino-3-(4-hydroxyphenyl)-propionic acid	1.77771e+07	2.19079e+07	2.70782e+07	4.17535e+07
Dl-Threonine	7.14512e+07	4.76789e+07	4.23705e+07	7.3709e+07
L-Gulonic--lactone	3.77559e+07	2.07494e+07	3.05605e+07	1.78655e+07
2, 4-Diacetylphloroglucinol	2.93285e+07	2.63859e+07	2.38127e+07	2.02715e+07
2,3-Dimethylsuccinic Acid	5.9614e+07	2.27722e+07	8.41498e+06	6.25925e+07
N-Acetyl-D-glucosamine	6.03926e+07	3.62874e+07	2.0793e+07	1.59539e+07
Lactobionic acid	1.04451e+06	3.60751e+06	1.51896e+07	2.20631e+06
Purine	1.30224e+08	8.407e+07	7.29005e+07	7.05667e+07
5-Methoxyindole-3-acetic acid	6.24929e+07	3.22117e+07	3.91339e+07	3.17077e+07
Prostaglandin B2	210012	1.28883e+06	1.24201e+07	413485
2,3-Dihydroxyisovaleric Acid	1.15054e+08	3.57294e+07	8.5351e+07	4.65565e+07
5-Hpete	1.70228e+07	2.43792e+07	6.5021e+06	6.22815e+06
7z,10z,13z-Hexadecatrienoic Acid	5.29512e+06	1.57214e+07	3.56261e+06	1.73977e+06
3-Nitrobenzoic acid	2.32563e+07	9.71056e+06	8.82636e+06	1.01404e+07
Glu-Leu	340235	1.06693e+06	5.60918e+06	699447
Ethyl caprate	5.22008e+08	2518505126	2706169825	3.16858e+08
Eicosapentaenoic acid	906068	3.63747e+06	3.04061e+07	4.87884e+06
1-Methyladenosine	5.28822e+07	3.26156e+07	1.72879e+07	1.09494e+07
7-(2-Hydroxyethyl)theophyline	1.29334e+08	5.61538e+07	1.15176e+07	1.30982e+08
Dehydrocholic acid	5.19151e+07	5.42496e+07	3.69067e+07	2.83818e+07
