# Supplementary material for: Distinct Gut Microbiota and Metabolite Profiles Induced by Different Feeding Methods in Healthy Chinese Infants
Source: Front Microbiol. 2020 May 6;11:714. doi: 10.3389/fmicb.2020.00714 (PMC7219020; doi:10.3389/fmicb.2020.00714)
Supplement: Supplementary file 9 [file Table_8.XLSX]

## Sheet: Sheet1
Supplementary Table S8. The comparison of functional differences between metabolites enriched and microbiota predicted.
BF VS MF					BF VS FF					BF VS CF
pathway	bacteria.fold	metabolome.fold			pathway	bacteria.fold	metabolome.fold			pathway	bacteria.fold	metabolome.fold
ABC transporters	0.95735	0.826773			ABC transporters	1.032	0.970895			ABC transporters	0.984095	0.9886
Alanine, aspartate and glutamate metabolism	0.970002	0.883811			Amino sugar and nucleotide sugar metabolism	1.07712	0.735745			Amino sugar and nucleotide sugar metabolism	1.03963	0.64657
Amino sugar and nucleotide sugar metabolism	0.978141	0.756917			Aminoacyl-tRNA biosynthesis	1.0865	0.703258			Aminoacyl-tRNA biosynthesis	1.01992	0.962287
C5-Branched dibasic acid metabolism	0.957589	0.964297			Arginine and proline metabolism	0.964114	0.543664			Biosynthesis of unsaturated fatty acids	0.958537	0.363525
Citrate cycle (TCA cycle)	1.05132	0.872844			Ascorbate and aldarate metabolism	0.850542	1.03262			C5-Branched dibasic acid metabolism	0.995175	1.0239
Glycolysis / Gluconeogenesis	0.986451	0.918178			Biosynthesis of unsaturated fatty acids	0.941639	0.429153			Cyanoamino acid metabolism	1.07444	2.44633
Glyoxylate and dicarboxylate metabolism	1.04981	0.644941			C5-Branched dibasic acid metabolism	1.07544	1.04527			Isoflavonoid biosynthesis	0.778371	0.431769
Inositol phosphate metabolism	1.07489	1.34434			Fatty acid biosynthesis	1.11707	2.37812			Isoquinoline alkaloid biosynthesis	0.987585	1.32368
Phosphatidylinositol signaling system	0.904246	1.3616			Flavone and flavonol biosynthesis	1.328	1.94082			Phenylalanine metabolism	0.939557	0.85412
Purine metabolism	0.962344	0.762265			Glycerolipid metabolism	0.785295	0.710345			Phenylalanine, tyrosine and tryptophan biosynthesis	1.03564	1.27818
Tryptophan metabolism	1.21157	0.864262			Glycerophospholipid metabolism	0.866203	1.34078			Purine metabolism	1.00263	1.16363
					Glycine, serine and threonine metabolism	1.00049	0.95832			Pyrimidine metabolism	1.01853	1.00055
					Glycolysis / Gluconeogenesis	0.949004	0.968987			Sulfur metabolism	0.994081	1.07184
					Glyoxylate and dicarboxylate metabolism	0.952806	0.731982			Taurine and hypotaurine metabolism	0.919106	1.311
					Porphyrin and chlorophyll metabolism	0.702801	0.457787			Thiamine metabolism	1.03736	1.2259
					Purine metabolism	1.04472	0.777997			Tyrosine metabolism	0.974622	1.32006
					Pyrimidine metabolism	1.06375	0.737023			Ubiquinone and other terpenoid-quinone biosynthesis	0.944904	1.64226
					Pyruvate metabolism	0.824467	1.16624			Vitamin B6 metabolism	1.02627	1.51734
					Steroid biosynthesis	0.740551	0.456694
					Sulfur metabolism	0.900462	0.84606
					Taurine and hypotaurine metabolism	0.881647	1.21793
					Valine, leucine and isoleucine biosynthesis	1.11496	1.25516
					Vitamin B6 metabolism	1.12627	2.01135
					Zeatin biosynthesis	1.16012	1.50717
